# Supplementary material for: Insights into the adaptive response of the plant-pathogenic oomycete Phytophthora capsici to the fungicide flumorph
Source: Sci Rep. 2016 Apr 6;6:24103. doi: 10.1038/srep24103 (PMC4822174; doi:10.1038/srep24103)
Supplement: Supplementary Table S1 [file srep24103-s2.xls]

## Sheet: Table S1
Insights into the adaptive response of the plant-pathogenic
oomycete Phytophthora capsici to the fungicide flumorph
Zhili Pang, Lei Chen, and Xili Liu
Table S1 A total list of proteins identified from Phytophthora capsici isolates PCAS1 and S2-838 by iTRAQ
Accession	Description	Score	Coverage	# Proteins	# Unique Peptides	# Peptides	# PSMs	# AAs	MW [kDa]	calc. pI
407079205	cytochrome c oxidase subunit 2, partial (mitochondrion) [Peronospora stigmaticola]	214.11	0.1508	132	1	3	24	179	20.5	4.79
387569541	beta-tubulin, partial [Phytophthora nicotianae x cactorum]	1148.88	0.7239	191	1	20	141	355	39.7	7.36
383282344	orotidine-5-monophosphate decarboxylase and orotate phosphoribosyl transferase, partial [Phytophthora infestans]	66.97	0.1549	36	2	6	11	439	46.2	5.49
376319802	cellulose synthase 3 [Phytophthora capsici]	95.6	0.1193	19	9	9	11	1140	126.7	5.96
375267600	Aldehyde/histidinol dehydrogenase, partial [Plasmopara viticola]	65.64	0.1007	1	1	1	2	139	15	8.46
375267430	hypothetical protein, partial [Plasmopara viticola]	27.74	0.0909	2	1	1	1	220	24.5	8.28
375267416	malate synthase, partial [Plasmopara viticola]	289.21	0.3068	1	1	6	32	251	27.3	7.78
371770023	triosephosphate isomerase/glyceraldehyde-3-phosphate dehydrogenase, partial [Phytophthora mirabilis]	668.03	0.3051	4	1	13	89	544	58.2	5.64
371769454	hypothetical protein, partial [Phytophthora capsici]	73.59	0.1164	10	1	1	2	146	15.9	7.55
371769318	actin-related protein 2/3 complex subunit, partial [Phytophthora capsici]	31.04	0.235	13	2	4	7	200	22.3	8.41
367465411	triosephosphate isomerase/glyceraldehyde-3-phosphate dehydrogenase, partial [Phytophthora pisi]	811.58	0.5513	2	1	10	95	263	28.3	5.94
358246137	triosephosphate isomerase/glyceraldehyde-3-phosphate dehydrogenase, partial [Phytophthora syringae]	683.07	0.308	2	1	12	75	526	56.1	5.76
358246099	enolase, partial [Phytophthora syringae]	8300.82	0.5346	5	1	16	528	376	40.2	5.06
349745382	translation elongation factor 1-alpha [Phytophthora nicotianae]	13887.5	0.4493	7	1	8	833	276	29.9	7.09
349745378	translation elongation factor 1-alpha [Phytophthora palmivora]	16754.3	0.6288	39	1	14	1159	299	32.5	7.88
348690961	abc transporter [Phytophthora sojae]	242.31	0.2668	3	1	14	28	626	70.3	8.05
348690942	hypothetical protein PHYSODRAFT_471296 [Phytophthora sojae]	147.07	0.2222	1	4	6	20	252	27.6	8.88
348690938	hypothetical protein PHYSODRAFT_353780 [Phytophthora sojae]	381.32	0.3935	3	9	14	53	493	55	6.52
348690930	hypothetical protein PHYSODRAFT_349585 [Phytophthora sojae]	401.89	0.1595	2	4	21	53	1655	188.3	8.48
348690910	hypothetical protein PHYSODRAFT_553636 [Phytophthora sojae]	185.67	0.1705	2	5	5	13	352	40.7	9.72
348690896	hypothetical protein PHYSODRAFT_553624 [Phytophthora sojae]	887.52	0.5037	3	2	19	58	546	59.1	5.27
348690815	anthranilate synthase [Phytophthora sojae]	63.5	0.1779	1	2	6	10	506	55.6	5.57
348690807	hypothetical protein PHYSODRAFT_349569 [Phytophthora sojae]	270.86	0.0851	1	3	5	28	564	61.7	4.86
348690786	hypothetical protein PHYSODRAFT_264096 [Phytophthora sojae]	44.47	0.0206	1	1	1	2	679	75.8	6.71
348690776	hypothetical protein PHYSODRAFT_349562 [Phytophthora sojae]	138.34	0.0409	2	1	10	13	4230	479.5	5.85
348690770	hypothetical protein PHYSODRAFT_553568 [Phytophthora sojae]	141.71	0.0813	1	2	5	13	787	88	7.05
348690755	hypothetical protein PHYSODRAFT_553558 [Phytophthora sojae]	323.45	0.3074	2	13	13	26	540	59.4	5.77
348690746	hypothetical protein PHYSODRAFT_284634 [Phytophthora sojae]	34.99	0.2093	1	2	2	5	129	15.2	9.94
348690745	hypothetical protein PHYSODRAFT_471024 [Phytophthora sojae]	50.71	0.3119	2	2	2	2	109	12.1	5.53
348690729	hypothetical protein PHYSODRAFT_323907 [Phytophthora sojae]	44.21	0.2125	5	2	2	6	80	9.7	10.1
348690719	hypothetical protein PHYSODRAFT_553521 [Phytophthora sojae]	128.59	0.2771	1	2	14	28	545	58.6	6.67
348690702	hypothetical protein PHYSODRAFT_349537 [Phytophthora sojae]	136.3	0.16	1	2	8	20	600	68.4	6.1
348690656	papain-like cysteine protease C1 [Phytophthora sojae]	68.16	0.0788	2	2	5	11	647	71.7	5.15
348690653	hypothetical protein PHYSODRAFT_538440 [Phytophthora sojae]	39.42	0.0237	2	1	2	4	1179	131.8	8.68
348690578	Sar1p-like ras-family protein [Phytophthora sojae]	88.19	0.0824	1	1	1	2	255	28.7	6.35
348690575	hypothetical protein PHYSODRAFT_263761 [Phytophthora sojae]	83.62	0.1078	1	1	11	13	1280	138.4	5.91
348690553	hypothetical protein PHYSODRAFT_553399 [Phytophthora sojae]	30.91	0.0607	1	2	2	2	379	42.2	9.29
348690512	hypothetical protein PHYSODRAFT_553371 [Phytophthora sojae]	69.74	0.1264	2	3	3	8	348	39.2	5.54
348690480	hypothetical protein PHYSODRAFT_553352 [Phytophthora sojae]	163.31	0.127	1	2	8	20	764	83.1	8.76
348690475	hypothetical protein PHYSODRAFT_323696 [Phytophthora sojae]	246.17	0.3293	1	2	14	39	410	46.9	8.9
348690466	hypothetical protein PHYSODRAFT_263776 [Phytophthora sojae]	577.43	0.2958	2	4	22	51	950	104.8	7.47
348690460	hypothetical protein PHYSODRAFT_469409 [Phytophthora sojae]	32.51	0.0493	1	1	1	3	304	34.4	9.1
348690457	hypothetical protein PHYSODRAFT_284598 [Phytophthora sojae]	70.72	0.3206	4	3	3	6	131	14.7	4.81
348690453	hypothetical protein PHYSODRAFT_284595 [Phytophthora sojae]	636.93	0.1967	2	9	9	69	427	46.7	8.05
348690451	hypothetical protein PHYSODRAFT_553331 [Phytophthora sojae]	104.93	0.1737	2	6	6	9	426	46.7	7.31
348690447	hypothetical protein PHYSODRAFT_310261 [Phytophthora sojae]	90.2	0.123	2	1	5	10	504	55.3	5.48
348690446	hypothetical protein PHYSODRAFT_284590 [Phytophthora sojae]	90.2	0.1133	2	1	5	10	503	55.3	5.21
348690445	hypothetical protein PHYSODRAFT_353734 [Phytophthora sojae]	21.44	0.0254	1	1	1	1	433	49.4	5.05
348690443	hypothetical protein PHYSODRAFT_469020 [Phytophthora sojae]	196.45	0.2205	2	8	9	23	517	57.4	6.67
348690401	hypothetical protein PHYSODRAFT_553293 [Phytophthora sojae]	168.65	0.1889	2	6	6	20	450	45	4.59
348690378	hypothetical protein PHYSODRAFT_323613 [Phytophthora sojae]	270.16	0.0904	2	1	3	9	531	57.4	5.76
348690353	DAHP synthetase phospho-2dehydro-3-deoxyheptonate aldolase [Phytophthora sojae]	122.49	0.2266	1	5	5	12	406	44.3	8.1
348690321	hypothetical protein PHYSODRAFT_353731 [Phytophthora sojae]	39.41	0.0379	1	1	1	1	449	50.1	9.41
348690312	hypothetical protein PHYSODRAFT_258410 [Phytophthora sojae]	68.25	0.1575	1	1	5	5	419	46.4	6.04
348690304	hypothetical protein PHYSODRAFT_353730 [Phytophthora sojae]	619.11	0.476	7	4	14	84	208	23.5	10.2
348690266	hypothetical protein PHYSODRAFT_284579 [Phytophthora sojae]	1869.63	0.2061	2	2	6	100	359	39.1	5.11
348690261	hypothetical protein PHYSODRAFT_310143 [Phytophthora sojae]	217.9	0.2653	1	3	8	15	475	54.3	5.17
348690155	hypothetical protein PHYSODRAFT_477622 [Phytophthora sojae]	184.41	0.2	2	3	3	13	185	20.1	5.91
348690142	hypothetical protein PHYSODRAFT_466781 [Phytophthora sojae]	53.8	0.1963	2	2	2	10	107	12.6	5.99
348690141	hypothetical protein PHYSODRAFT_284543 [Phytophthora sojae]	634.94	0.8774	4	9	9	118	106	12.8	6.52
348690126	hypothetical protein PHYSODRAFT_353704 [Phytophthora sojae]	830.75	0.3311	2	6	6	58	148	16.5	10.43
348690100	peptidase M3, neutral zinc metallopeptidase, Zn-binding site [Phytophthora sojae]	105.73	0.0843	1	1	5	11	771	86.4	5.77
348690078	hypothetical protein PHYSODRAFT_284531 [Phytophthora sojae]	714.79	0.2449	3	2	5	47	245	27.2	5.02
348690068	hypothetical protein PHYSODRAFT_248814 [Phytophthora sojae]	320.08	0.1688	1	2	7	25	622	68.4	7.23
348690059	hypothetical protein PHYSODRAFT_476935 [Phytophthora sojae]	166.1	0.1164	2	5	5	10	481	54	8.68
348690023	hypothetical protein PHYSODRAFT_284519 [Phytophthora sojae]	1179.04	0.3268	1	4	7	173	358	39.3	5.76
348689990	hypothetical protein PHYSODRAFT_344101 [Phytophthora sojae]	84.8	0.131	2	3	3	7	374	40.5	5.82
348689929	hypothetical protein PHYSODRAFT_552896 [Phytophthora sojae]	84.86	0.1831	3	5	5	18	355	40.3	4.65
348689923	hypothetical protein PHYSODRAFT_309945 [Phytophthora sojae]	53.71	0.0768	2	2	2	2	482	52.4	9.01
348689900	hypothetical protein PHYSODRAFT_467174 [Phytophthora sojae]	35.79	0.0769	2	1	2	8	247	26	5.64
348689895	hypothetical protein PHYSODRAFT_552881 [Phytophthora sojae]	100.5	0.212	1	1	4	12	283	30.9	8.92
348689894	hypothetical protein PHYSODRAFT_294733 [Phytophthora sojae]	42.95	0.1125	1	1	3	5	391	42	7.75
348689892	hypothetical protein PHYSODRAFT_323195 [Phytophthora sojae]	492.96	0.3138	3	17	18	57	631	67.7	7.66
348689855	hypothetical protein PHYSODRAFT_476181 [Phytophthora sojae]	62.15	0.0172	1	1	1	2	1048	116.7	5.52
348689826	hypothetical protein PHYSODRAFT_252686 [Phytophthora sojae]	170.18	0.0875	1	3	3	8	320	34	9.01
348689810	hypothetical protein PHYSODRAFT_252649 [Phytophthora sojae]	171.05	0.1201	3	8	8	18	974	110	5.82
348689781	membrane alanine aminopeptidase, Zn-binding site [Phytophthora sojae]	94.19	0.1104	1	2	9	21	879	99.5	6.14
348689700	hypothetical protein PHYSODRAFT_294643 [Phytophthora sojae]	71.81	0.1239	2	6	6	16	549	61.1	4.91
348689661	hypothetical protein PHYSODRAFT_468557 [Phytophthora sojae]	87.4	0.0709	1	1	1	3	254	28.3	5.43
348689614	hypothetical protein PHYSODRAFT_353660 [Phytophthora sojae]	464.48	0.5597	1	10	10	81	159	18.3	10.4
348689584	hypothetical protein PHYSODRAFT_322923 [Phytophthora sojae]	22.22	0.072	1	1	1	1	236	26.2	7.02
348689583	hypothetical protein PHYSODRAFT_476521 [Phytophthora sojae]	191.56	0.252	1	2	2	5	123	13.9	5.39
348689544	hypothetical protein PHYSODRAFT_469873 [Phytophthora sojae]	21.63	0.0375	2	1	1	1	506	57.1	9.31
348689501	hypothetical protein PHYSODRAFT_353627 [Phytophthora sojae]	33.92	0.1079	2	2	2	2	241	26.7	4.91
348689500	hypothetical protein PHYSODRAFT_349305 [Phytophthora sojae]	624.96	0.1433	1	2	11	43	921	101.2	8.34
348689420	hypothetical protein PHYSODRAFT_246237 [Phytophthora sojae]	41.26	0.0552	1	1	2	4	453	47.9	6.24
348689344	hypothetical protein PHYSODRAFT_358640 [Phytophthora sojae]	90.31	0.0775	2	1	2	12	271	29.3	8.16
348689286	hypothetical protein PHYSODRAFT_552568 [Phytophthora sojae]	42.55	0.047	2	2	2	4	638	71.7	5.78
348689167	hypothetical protein PHYSODRAFT_309614 [Phytophthora sojae]	74.3	0.1056	2	2	2	2	303	33.5	9.91
348689136	hypothetical protein PHYSODRAFT_552537 [Phytophthora sojae]	506.09	0.1599	2	10	21	65	1501	166.4	5.49
348689131	hypothetical protein PHYSODRAFT_552531 [Phytophthora sojae]	139.63	0.1274	2	6	11	31	1146	124.7	5.99
348689122	hypothetical protein PHYSODRAFT_537494 [Phytophthora sojae]	232.46	0.3426	1	2	6	21	251	27.3	6.21
348689069	hypothetical protein PHYSODRAFT_475026 [Phytophthora sojae]	42.18	0.0108	1	1	1	3	925	102.9	5.71
348689065	hypothetical protein PHYSODRAFT_537479 [Phytophthora sojae]	59.72	0.1072	1	2	4	10	830	90.7	6.95
348689021	hypothetical protein PHYSODRAFT_322459 [Phytophthora sojae]	1421.81	0.5857	4	2	6	97	140	14.8	10.45
348689017	hypothetical protein PHYSODRAFT_473521 [Phytophthora sojae]	195.11	0.1978	1	6	15	33	981	108.6	5.88
348688999	hypothetical protein PHYSODRAFT_284351 [Phytophthora sojae]	207.98	0.4329	2	5	14	48	462	51.5	5.19
348688976	hypothetical protein PHYSODRAFT_353589 [Phytophthora sojae]	2379.35	0.3463	2	12	13	156	387	42.5	11.15
348688971	hypothetical protein PHYSODRAFT_537442 [Phytophthora sojae]	423.34	0.2547	2	2	11	52	479	52.4	6.11
348688967	hypothetical protein PHYSODRAFT_322406 [Phytophthora sojae]	42.04	0.0436	1	2	7	8	1813	202.4	8.38
348688938	hypothetical protein PHYSODRAFT_477118 [Phytophthora sojae]	49.34	0.0162	2	1	1	2	739	81.9	7.47
348688918	hypothetical protein PHYSODRAFT_552435 [Phytophthora sojae]	36.04	0.087	2	3	3	5	322	36.8	6.05
348688908	hypothetical protein PHYSODRAFT_309482 [Phytophthora sojae]	48.26	0.0174	1	1	1	1	917	100.1	7.53
348688895	hypothetical protein PHYSODRAFT_322344 [Phytophthora sojae]	369.56	0.3592	1	1	4	14	245	26.3	4.82
348688828	hypothetical protein PHYSODRAFT_353568 [Phytophthora sojae]	60.6	0.3006	1	4	4	11	173	19.4	5.4
348688827	hypothetical protein PHYSODRAFT_401211 [Phytophthora sojae]	91.54	0.1905	2	1	1	23	63	7.3	10.01
348688814	hypothetical protein PHYSODRAFT_552348 [Phytophthora sojae]	46.2	0.0702	1	4	4	5	598	66.7	6.55
348688797	hypothetical protein PHYSODRAFT_552331 [Phytophthora sojae]	781.75	0.3478	3	12	12	75	575	62.2	5.96
348688785	hypothetical protein PHYSODRAFT_248120 [Phytophthora sojae]	67.62	0.2368	1	2	7	21	473	51.2	5.59
348688756	hypothetical protein PHYSODRAFT_476702 [Phytophthora sojae]	114.79	0.1229	1	3	4	9	350	39.2	6.58
348688746	hypothetical protein PHYSODRAFT_260433 [Phytophthora sojae]	118.88	0.2698	2	8	8	12	404	44	6.42
348688735	hypothetical protein PHYSODRAFT_552293 [Phytophthora sojae]	54.39	0.1186	1	1	3	5	447	48.9	4.98
348688731	hypothetical protein PHYSODRAFT_284295 [Phytophthora sojae]	8097	0.522	3	3	20	566	454	48.9	5.27
348688726	hypothetical protein PHYSODRAFT_260508 [Phytophthora sojae]	46.26	0.0532	2	2	2	3	376	43.3	8.9
348688717	hypothetical protein PHYSODRAFT_552275 [Phytophthora sojae]	80.44	0.0251	4	2	2	3	1514	172.9	6.39
348688716	hypothetical protein PHYSODRAFT_353552 [Phytophthora sojae]	479.53	0.2437	1	1	13	65	636	71.9	6.87
348688710	hypothetical protein PHYSODRAFT_477401 [Phytophthora sojae]	175.92	0.1571	1	4	7	43	350	39.4	6.02
348688709	hypothetical protein PHYSODRAFT_552261 [Phytophthora sojae]	1032.87	0.3983	1	1	13	132	349	39.4	7.44
348688693	hypothetical protein PHYSODRAFT_552257 [Phytophthora sojae]	159.41	0.1377	1	1	7	21	690	77.7	6.25
348688687	hypothetical protein PHYSODRAFT_470043 [Phytophthora sojae]	255.59	0.0538	1	1	2	6	502	53.4	6.34
348688684	hypothetical protein PHYSODRAFT_343869 [Phytophthora sojae]	288.14	0.0866	2	3	3	11	554	61.2	4.86
348688671	putative CBEL-like protein [Phytophthora sojae]	217.58	0.2452	5	4	4	13	261	27.1	7.39
348688666	hypothetical protein PHYSODRAFT_284277 [Phytophthora sojae]	158.69	0.5658	2	5	5	33	76	8.3	9.82
348688658	hypothetical protein PHYSODRAFT_284276 [Phytophthora sojae]	190.76	0.2057	1	1	6	23	418	45.2	6.04
348688657	hypothetical protein PHYSODRAFT_294028 [Phytophthora sojae]	64.99	0.0974	2	3	3	8	390	43	8.91
348688633	hypothetical protein PHYSODRAFT_353533 [Phytophthora sojae]	71.96	0.0947	2	1	1	2	190	20.8	6.92
348688630	hypothetical protein PHYSODRAFT_477603 [Phytophthora sojae]	63.09	0.0942	1	1	5	9	499	55.1	5.63
348688629	hypothetical protein PHYSODRAFT_343844 [Phytophthora sojae]	615.35	0.3854	1	8	16	56	506	54.9	7.64
348688625	hypothetical protein PHYSODRAFT_476244 [Phytophthora sojae]	67.38	0.1443	1	1	7	13	492	54.4	5.87
348688589	hypothetical protein PHYSODRAFT_471015 [Phytophthora sojae]	481.28	0.2435	1	4	17	36	1080	117.4	4.67
348688585	hypothetical protein PHYSODRAFT_322070 [Phytophthora sojae]	965.28	0.4559	2	3	5	87	136	15.3	11.27
348688583	hypothetical protein PHYSODRAFT_473259 [Phytophthora sojae]	1031.79	0.4609	5	7	7	105	115	12.6	10.37
348688582	hypothetical protein PHYSODRAFT_537097 [Phytophthora sojae]	460.52	0.2571	2	17	17	43	910	100.7	5.26
348688579	hypothetical protein PHYSODRAFT_552116 [Phytophthora sojae]	120.87	0.0982	1	4	6	20	570	61.2	4.72
348688565	hypothetical protein PHYSODRAFT_552101 [Phytophthora sojae]	41.23	0.0296	1	1	2	2	1015	110.8	6.23
348688510	hypothetical protein PHYSODRAFT_284244 [Phytophthora sojae]	351.68	0.2821	1	1	2	20	117	11.9	4.04
348688500	hypothetical protein PHYSODRAFT_370958 [Phytophthora sojae]	862.6	0.5129	1	1	12	139	232	26.2	10.32
348688493	hypothetical protein PHYSODRAFT_353512 [Phytophthora sojae]	167.97	0.3014	1	1	6	12	282	29.5	5.52
348688492	hypothetical protein PHYSODRAFT_293883 [Phytophthora sojae]	98.99	0.0729	2	3	3	4	439	48.2	8.88
348688490	hypothetical protein PHYSODRAFT_537011 [Phytophthora sojae]	384.2	0.3546	2	2	14	55	454	51.8	7.08
348688483	hypothetical protein PHYSODRAFT_309196 [Phytophthora sojae]	46.39	0.0276	2	2	2	3	1124	126.7	6.07
348688469	hypothetical protein PHYSODRAFT_552008 [Phytophthora sojae]	1000.4	0.3196	1	1	15	93	535	59.6	7.43
348688457	hypothetical protein PHYSODRAFT_551996 [Phytophthora sojae]	40.75	0.0325	2	1	1	1	553	59.3	5.1
348688456	hypothetical protein PHYSODRAFT_551993 [Phytophthora sojae]	279.44	0.3256	1	3	10	38	390	43.5	8.02
348688442	hypothetical protein PHYSODRAFT_343770 [Phytophthora sojae]	1652.72	0.5394	3	10	10	78	241	25.9	6.8
348688405	hypothetical protein PHYSODRAFT_551943 [Phytophthora sojae]	174.87	0.107	1	1	5	20	645	73.2	5.12
348688389	hypothetical protein PHYSODRAFT_468947 [Phytophthora sojae]	249.25	0.1649	3	12	12	20	1110	121.1	5.25
348688376	hypothetical protein PHYSODRAFT_353490 [Phytophthora sojae]	65.61	0.0284	2	1	1	1	880	98.2	6.42
348688373	hypothetical protein PHYSODRAFT_248762 [Phytophthora sojae]	122.38	0.0806	2	4	4	5	943	106.3	6.73
348688366	hypothetical protein PHYSODRAFT_353487 [Phytophthora sojae]	78.39	0.1768	1	2	4	9	311	34.1	6.47
348688359	hypothetical protein PHYSODRAFT_536873 [Phytophthora sojae]	103.63	0.1024	3	5	5	9	635	70.5	5.81
348688358	putative glycosyl transferase family 48 protein [Phytophthora sojae]	176.18	0.0629	2	3	13	20	2639	297.6	7.96
348688326	hypothetical protein PHYSODRAFT_343735 [Phytophthora sojae]	41.58	0.0391	1	1	1	1	588	64.6	9.7
348688317	hypothetical protein PHYSODRAFT_353483 [Phytophthora sojae]	1245.59	0.4796	4	5	11	117	221	24.3	10.42
348688294	pyruvate dehydrogenase E1 alpha subunit [Phytophthora sojae]	1878.31	0.2095	1	3	8	94	401	44.4	7.93
348688268	hypothetical protein PHYSODRAFT_258189 [Phytophthora sojae]	72.25	0.1638	1	1	4	10	293	32.9	5.11
348688254	hypothetical protein PHYSODRAFT_353474 [Phytophthora sojae]	523.93	0.4792	2	10	11	149	144	16.5	10.29
348688220	hypothetical protein PHYSODRAFT_472264 [Phytophthora sojae]	35.31	0.0577	1	1	2	7	416	46.9	6.55
348688214	hypothetical protein PHYSODRAFT_554350 [Phytophthora sojae]	21.56	0.0456	1	1	2	4	417	46.6	6.98
348688207	hypothetical protein PHYSODRAFT_353469 [Phytophthora sojae]	1164.94	0.6711	3	14	14	111	152	17.5	10.84
348688197	hypothetical protein PHYSODRAFT_554330 [Phytophthora sojae]	147.06	0.1386	1	2	3	6	303	33	5.57
348688194	putative SET-domain transcriptional regulator protein, Zn-binding site [Phytophthora sojae]	43.51	0.0219	1	1	1	1	457	50.8	4.77
348688163	hypothetical protein PHYSODRAFT_353463 [Phytophthora sojae]	973.98	0.5608	1	1	11	94	189	21.9	9.5
348688153	hypothetical protein PHYSODRAFT_321678 [Phytophthora sojae]	76.58	0.1884	1	1	1	4	69	8	5.41
348688132	hypothetical protein PHYSODRAFT_293613 [Phytophthora sojae]	197.75	0.1839	1	1	5	19	299	33.5	6.29
348688079	hypothetical protein PHYSODRAFT_358354 [Phytophthora sojae]	349.32	0.1584	1	4	13	23	1155	126.3	4.81
348688067	hypothetical protein PHYSODRAFT_358351 [Phytophthora sojae]	49.45	0.0652	1	2	4	13	798	84.9	7.77
348688066	hypothetical protein PHYSODRAFT_348996 [Phytophthora sojae]	1181.52	0.3726	1	9	37	128	1495	164.5	5.86
348688057	superoxide disumtase [Phytophthora sojae]	55.13	0.1182	1	1	1	8	220	24.4	7.25
348688047	hypothetical protein PHYSODRAFT_343670 [Phytophthora sojae]	1133.38	0.2078	1	3	21	79	1410	154.1	5.06
348687961	hypothetical protein PHYSODRAFT_284135 [Phytophthora sojae]	138.78	0.3937	1	1	5	17	127	14.3	5.17
348687948	papain-like cysteine protease C1 [Phytophthora sojae]	58.82	0.1126	3	4	4	9	533	58.1	5.05
348687787	Mitochondrial/chloroplast ribosomal protein L12 [Phytophthora sojae]	304.56	0.2179	2	5	5	27	179	18.9	5.77
348687786	hypothetical protein PHYSODRAFT_261542 [Phytophthora sojae]	44.94	0.1279	1	2	5	8	469	52.2	8.91
348687785	hypothetical protein PHYSODRAFT_284116 [Phytophthora sojae]	1672.97	0.3959	2	1	17	169	389	44.4	10.36
348687768	hypothetical protein PHYSODRAFT_293395 [Phytophthora sojae]	1882.64	0.46	2	10	24	199	763	81.7	6.16
348687749	hypothetical protein PHYSODRAFT_475213 [Phytophthora sojae]	62.38	0.05	2	1	1	2	260	28.1	4.81
348687738	hypothetical protein PHYSODRAFT_554043 [Phytophthora sojae]	121.43	0.0717	2	4	5	11	1074	120.6	7.72
348687736	hypothetical protein PHYSODRAFT_353417 [Phytophthora sojae]	71.23	0.0833	1	1	1	1	312	32.7	5.17
348687704	hypothetical protein PHYSODRAFT_554034 [Phytophthora sojae]	3261.99	0.4509	1	11	37	355	1058	115.4	5.48
348687697	hypothetical protein PHYSODRAFT_321312 [Phytophthora sojae]	42.58	0.0149	1	1	1	1	669	73.6	9.66
348687685	hypothetical protein PHYSODRAFT_469313 [Phytophthora sojae]	35.65	0.1246	2	3	3	5	305	33.3	7.99
348687600	pentafunctional aromatic amino acid protein [Phytophthora sojae]	91.33	0.0969	1	4	12	14	1548	167.2	6.24
348687572	putative arginine N-methyltransferase [Phytophthora sojae]	35.91	0.0928	1	1	3	3	377	42.6	4.97
348687561	hypothetical protein PHYSODRAFT_343583 [Phytophthora sojae]	105.2	0.1815	2	8	8	14	595	66.7	5.45
348687560	hypothetical protein PHYSODRAFT_472086 [Phytophthora sojae]	232.31	0.389	1	2	11	30	437	48.7	8.46
348687551	hypothetical protein PHYSODRAFT_467898 [Phytophthora sojae]	34.84	0.0889	1	1	3	7	416	45.7	4.7
348687541	hypothetical protein PHYSODRAFT_467355 [Phytophthora sojae]	103.18	0.0496	3	8	8	12	2377	258.4	7.74
348687518	hypothetical protein PHYSODRAFT_343568 [Phytophthora sojae]	56.26	0.1638	1	3	3	4	348	37.1	8.15
348687479	hypothetical protein PHYSODRAFT_553896 [Phytophthora sojae]	1407.36	0.2463	8	19	19	95	1068	116.4	4.92
348687452	hypothetical protein PHYSODRAFT_284079 [Phytophthora sojae]	234.37	0.5152	2	5	5	39	66	7.6	9.45
348687450	thaumatin-like protein [Phytophthora sojae]	44.57	0.0667	1	1	1	1	300	31.4	4.23
348687444	hypothetical protein PHYSODRAFT_284077 [Phytophthora sojae]	44.05	0.3197	2	4	4	4	147	16	6.95
348687355	hypothetical protein PHYSODRAFT_257483 [Phytophthora sojae]	54.55	0.0529	1	1	1	3	340	38.3	7.56
348687354	hypothetical protein PHYSODRAFT_348875 [Phytophthora sojae]	193.93	0.2697	3	10	10	34	445	50	6.48
348687336	hypothetical protein PHYSODRAFT_320995 [Phytophthora sojae]	155.83	0.2406	3	9	9	15	665	71.5	8.65
348687330	hypothetical protein PHYSODRAFT_284057 [Phytophthora sojae]	285.89	0.3805	2	3	8	40	205	23.2	4.96
348687326	hypothetical protein PHYSODRAFT_284055 [Phytophthora sojae]	43.15	0.231	1	2	8	14	342	37.3	6.54
348687321	hypothetical protein PHYSODRAFT_471713 [Phytophthora sojae]	3422.85	0.3533	1	7	28	337	767	84.9	6.05
348687231	hypothetical protein PHYSODRAFT_348851 [Phytophthora sojae]	113.03	0.2063	2	8	8	17	504	56.9	8.9
348687226	hypothetical protein PHYSODRAFT_358211 [Phytophthora sojae]	44.71	0.0285	1	1	1	1	456	51.3	9.72
348687141	hypothetical protein PHYSODRAFT_284033 [Phytophthora sojae]	63.26	0.1456	2	2	2	9	103	11.7	8.1
348687128	hypothetical protein PHYSODRAFT_553697 [Phytophthora sojae]	63.5	0.0852	1	2	2	6	270	30.4	6
348687105	hypothetical protein PHYSODRAFT_348837 [Phytophthora sojae]	117.23	0.0448	2	3	3	9	647	71.3	5.45
348687077	hypothetical protein PHYSODRAFT_308464 [Phytophthora sojae]	37.23	0.0373	1	1	1	2	563	63.2	5.27
348687058	hypothetical protein PHYSODRAFT_348828 [Phytophthora sojae]	31.51	0.1667	1	1	3	3	234	25.6	6.54
348687043	hypothetical protein PHYSODRAFT_538644 [Phytophthora sojae]	357.43	0.1021	1	3	3	25	235	27.2	4.3
348687026	phospholipase D-like protein [Phytophthora sojae]	741	0.3597	2	5	15	78	531	60.7	5.03
348686993	hypothetical protein PHYSODRAFT_353347 [Phytophthora sojae]	87.95	0.1953	2	1	2	5	128	15	4.96
348686957	hypothetical protein PHYSODRAFT_470073 [Phytophthora sojae]	51.25	0.2832	2	2	2	2	113	12.1	9.25
348686858	hypothetical protein PHYSODRAFT_537928 [Phytophthora sojae]	662.45	0.4364	3	3	10	65	275	30.5	6.57
348686839	hypothetical protein PHYSODRAFT_252576 [Phytophthora sojae]	106.16	0.0343	1	2	3	12	1138	118.9	4.93
348686833	hypothetical protein PHYSODRAFT_252588 [Phytophthora sojae]	60.28	0.0642	1	2	2	2	467	50.8	6.67
348686832	hypothetical protein PHYSODRAFT_353332 [Phytophthora sojae]	1932.5	0.3596	1	5	9	119	317	34.4	4.74
348686831	hypothetical protein PHYSODRAFT_348782 [Phytophthora sojae]	47.37	0.0917	3	3	3	3	469	54	7.21
348686830	hypothetical protein PHYSODRAFT_343429 [Phytophthora sojae]	36.25	0.227	2	4	4	6	304	33.9	8.76
348686788	hypothetical protein PHYSODRAFT_536781 [Phytophthora sojae]	351.91	0.1596	2	3	11	30	846	94.1	4.94
348686702	hypothetical protein PHYSODRAFT_477507 [Phytophthora sojae]	396.56	0.2919	2	13	13	29	620	69.1	7.08
348686694	hypothetical protein PHYSODRAFT_320443 [Phytophthora sojae]	122.75	0.1521	3	6	6	13	526	57.3	5.53
348686647	hypothetical protein PHYSODRAFT_354158 [Phytophthora sojae]	1171.33	0.8238	3	14	14	101	244	26.6	4.98
348686634	hypothetical protein PHYSODRAFT_556004 [Phytophthora sojae]	76.48	0.087	2	2	2	3	322	36.9	7.49
348686606	hypothetical protein PHYSODRAFT_359667 [Phytophthora sojae]	255.96	0.2313	1	3	8	17	441	49.8	6
348686596	hypothetical protein PHYSODRAFT_345169 [Phytophthora sojae]	397.58	0.4377	3	9	19	77	514	57.8	6.81
348686588	hypothetical protein PHYSODRAFT_359660 [Phytophthora sojae]	550.71	0.1527	1	2	4	50	334	37.4	5.22
348686580	hypothetical protein PHYSODRAFT_555969 [Phytophthora sojae]	405.07	0.1823	1	2	14	56	757	80.8	7.08
348686548	hypothetical protein PHYSODRAFT_354148 [Phytophthora sojae]	338.59	0.3955	2	13	13	35	445	49.6	8.12
348686543	hypothetical protein PHYSODRAFT_327273 [Phytophthora sojae]	42.25	0.1223	1	1	3	6	278	29.5	9.61
348686542	hypothetical protein PHYSODRAFT_486526 [Phytophthora sojae]	32.53	0.0918	1	1	2	2	316	34.1	6.35
348686538	methionine aminopeptidase, merops subfamily M24 [Phytophthora sojae]	21.43	0.0783	2	1	3	3	383	42.4	6.47
348686509	putative vesicle coat complex COPII subunit SEC24/subunit SFB2 [Phytophthora sojae]	54.16	0.0536	2	4	4	7	1026	111.1	7.05
348686500	hypothetical protein PHYSODRAFT_371197 [Phytophthora sojae]	161.02	0.1	1	2	5	9	540	60	4.68
348686497	hypothetical protein PHYSODRAFT_555885 [Phytophthora sojae]	345.66	0.2163	1	1	6	17	453	49.7	6.05
348686487	hypothetical protein PHYSODRAFT_297626 [Phytophthora sojae]	48.76	0.313	1	1	3	5	115	12.6	5.21
348686469	hypothetical protein PHYSODRAFT_285181 [Phytophthora sojae]	354.81	0.3917	1	5	5	49	120	13.5	9.77
348686467	hypothetical protein PHYSODRAFT_285180 [Phytophthora sojae]	220.39	0.2392	1	3	10	26	719	76.2	6.64
348686457	hypothetical protein PHYSODRAFT_483267 [Phytophthora sojae]	83.58	0.2817	2	2	2	6	71	8.5	8.5
348686429	hypothetical protein PHYSODRAFT_285175 [Phytophthora sojae]	50.05	0.0395	1	1	1	1	228	25.6	5.45
348686411	hypothetical protein PHYSODRAFT_285174 [Phytophthora sojae]	31.61	0.2126	1	3	3	13	127	13.7	9.22
348686378	hypothetical protein PHYSODRAFT_555670 [Phytophthora sojae]	36.71	0.0344	2	1	1	2	698	76.9	9.52
348686361	hypothetical protein PHYSODRAFT_555658 [Phytophthora sojae]	27.36	0.0398	1	2	2	2	728	81.9	5.62
348686313	hypothetical protein PHYSODRAFT_285152 [Phytophthora sojae]	622.19	0.3689	5	1	10	88	244	27.6	10.43
348686287	hypothetical protein PHYSODRAFT_285146 [Phytophthora sojae]	23.68	0.1296	1	2	2	4	162	18.1	8.95
348686251	hypothetical protein PHYSODRAFT_555587 [Phytophthora sojae]	31.01	0.2847	1	4	4	6	144	16.9	5.35
348686247	hypothetical protein PHYSODRAFT_480767 [Phytophthora sojae]	91.19	0.1814	1	1	6	13	397	41.2	7.18
348686233	hypothetical protein PHYSODRAFT_481772 [Phytophthora sojae]	214.81	0.0415	1	2	5	9	1494	168.2	5.39
348686200	hypothetical protein PHYSODRAFT_555561 [Phytophthora sojae]	317.71	0.1084	2	1	2	12	332	36.2	8.81
348686180	heme peroxidase [Phytophthora sojae]	50.28	0.0423	4	1	2	2	686	73.7	4.74
348686137	methionine aminopeptidase, merops subfamily M24 [Phytophthora sojae]	61.13	0.127	2	2	4	9	378	41.5	6.11
348686061	hypothetical protein PHYSODRAFT_482876 [Phytophthora sojae]	47.8	0.0284	2	1	1	1	529	58.8	5.58
348686055	hypothetical protein PHYSODRAFT_354100 [Phytophthora sojae]	1712.57	0.6557	1	6	22	203	427	47.8	6.89
348686054	hypothetical protein PHYSODRAFT_354099 [Phytophthora sojae]	42.84	0.0292	2	2	2	2	718	80.5	6.74
348685964	hypothetical protein PHYSODRAFT_350197 [Phytophthora sojae]	645.76	0.3483	2	1	14	63	557	63.5	5.35
348685960	hypothetical protein PHYSODRAFT_326753 [Phytophthora sojae]	57.93	0.1938	3	5	5	10	320	36.5	4.82
348685958	hypothetical protein PHYSODRAFT_555473 [Phytophthora sojae]	38.89	0.057	2	3	3	4	649	70.2	7.4
348685957	hypothetical protein PHYSODRAFT_555469 [Phytophthora sojae]	371.83	0.2064	1	3	16	34	1124	126	5.69
348685949	hypothetical protein PHYSODRAFT_312079 [Phytophthora sojae]	556.18	0.3464	1	2	16	64	537	59.3	7.91
348685946	hypothetical protein PHYSODRAFT_480661 [Phytophthora sojae]	455.45	0.2481	1	3	10	29	532	57.8	8.7
348685941	hypothetical protein PHYSODRAFT_312071 [Phytophthora sojae]	43.33	0.021	2	2	2	4	1141	126.6	7.39
348685906	hypothetical protein PHYSODRAFT_555428 [Phytophthora sojae]	99.66	0.1211	1	1	4	8	322	35.4	6.8
348685858	hypothetical protein PHYSODRAFT_354087 [Phytophthora sojae]	89.03	0.3529	2	1	3	16	136	15.4	11.02
348685807	hypothetical protein PHYSODRAFT_483391 [Phytophthora sojae]	47.09	0.0314	2	1	1	1	477	53.1	5.43
348685796	hypothetical protein PHYSODRAFT_350165 [Phytophthora sojae]	20.02	0.0396	1	1	1	1	303	32.8	9.2
348685775	hypothetical protein PHYSODRAFT_487342 [Phytophthora sojae]	61.64	0.0378	1	2	2	2	714	80.5	6.29
348685731	hypothetical protein PHYSODRAFT_297174 [Phytophthora sojae]	114	0.0782	2	2	2	4	473	50.4	9.79
348685684	hypothetical protein PHYSODRAFT_486498 [Phytophthora sojae]	27.28	0.2692	4	4	4	5	182	21	8.91
348685677	hypothetical protein PHYSODRAFT_350142 [Phytophthora sojae]	745.14	0.508	3	17	17	58	500	55	6.68
348685659	hypothetical protein PHYSODRAFT_354074 [Phytophthora sojae]	390.99	0.4865	1	10	10	72	148	16.4	10.62
348685639	hypothetical protein PHYSODRAFT_480655 [Phytophthora sojae]	32.64	0.1792	1	4	5	6	307	32.9	6.52
348685637	hypothetical protein PHYSODRAFT_326460 [Phytophthora sojae]	106.57	0.0662	1	2	2	6	408	47	6.39
348685616	hypothetical protein PHYSODRAFT_555261 [Phytophthora sojae]	129.85	0.0863	1	2	6	9	753	85	6.28
348685552	hypothetical protein PHYSODRAFT_540164 [Phytophthora sojae]	986.75	0.4091	2	7	23	118	616	68.1	8.15
348685421	hypothetical protein PHYSODRAFT_296986 [Phytophthora sojae]	53.18	0.112	3	2	2	2	384	42.2	5.2
348685379	hypothetical protein PHYSODRAFT_479256 [Phytophthora sojae]	67.67	0.0082	1	2	2	5	2426	270.9	4.7
348685377	hypothetical protein PHYSODRAFT_326255 [Phytophthora sojae]	36.19	0.1296	2	4	4	7	355	40.1	6.47
348685356	hypothetical protein PHYSODRAFT_481811 [Phytophthora sojae]	51.75	0.1113	2	6	6	7	728	81.8	6.87
348685269	hypothetical protein PHYSODRAFT_285039 [Phytophthora sojae]	259.99	0.1603	2	5	5	18	368	41.4	4.4
348685267	hypothetical protein PHYSODRAFT_555033 [Phytophthora sojae]	26.06	0.0128	1	1	1	1	1097	123.5	9.8
348685257	hypothetical protein PHYSODRAFT_350059 [Phytophthora sojae]	124.34	0.128	1	3	3	8	289	31.1	4.79
348685247	hypothetical protein PHYSODRAFT_344860 [Phytophthora sojae]	722.99	0.2581	1	4	14	94	589	65.2	4.68
348685205	hypothetical protein PHYSODRAFT_285022 [Phytophthora sojae]	622.1	0.4163	3	19	19	60	526	56.8	6.05
348685185	hypothetical protein PHYSODRAFT_478177 [Phytophthora sojae]	526.57	0.148	1	1	5	25	561	62	5.67
348685181	hypothetical protein PHYSODRAFT_285013 [Phytophthora sojae]	1252.69	0.5096	2	17	17	159	261	29.5	9.69
348685168	Mitochondrial/chloroplast ribosomal protein L3 [Phytophthora sojae]	36.78	0.1392	2	3	3	3	237	25.8	9.55
348685131	hypothetical protein PHYSODRAFT_311662 [Phytophthora sojae]	99.51	0.0823	3	1	2	5	243	26.5	5.25
348685092	hypothetical protein PHYSODRAFT_539865 [Phytophthora sojae]	39.3	0.0413	1	2	2	4	509	52.7	4.2
348685090	hypothetical protein PHYSODRAFT_350021 [Phytophthora sojae]	128.19	0.1096	2	1	7	18	1022	114.7	5.31
348685058	hypothetical protein PHYSODRAFT_354010 [Phytophthora sojae]	36.71	0.0561	1	1	1	3	214	23.5	7.94
348685054	hypothetical protein PHYSODRAFT_284994 [Phytophthora sojae]	113.52	0.0696	2	1	2	9	474	50	4.34
348685044	hypothetical protein PHYSODRAFT_359351 [Phytophthora sojae]	37.05	0.0789	1	1	1	1	114	12.9	8.43
348685020	hypothetical protein PHYSODRAFT_325908 [Phytophthora sojae]	117.39	0.0756	1	6	8	16	1323	147.3	7.21
348685005	hypothetical protein PHYSODRAFT_325894 [Phytophthora sojae]	123.62	0.1401	2	2	4	13	357	39.9	6.27
348684970	hypothetical protein PHYSODRAFT_284984 [Phytophthora sojae]	625.72	0.5649	1	7	11	51	262	27.9	5.08
348684961	hypothetical protein PHYSODRAFT_484926 [Phytophthora sojae]	44.58	0.0813	2	1	1	2	209	23.2	7.25
348684936	hypothetical protein PHYSODRAFT_325833 [Phytophthora sojae]	319.97	0.3035	1	2	13	34	570	62.7	5.02
348684883	hypothetical protein PHYSODRAFT_353994 [Phytophthora sojae]	71.51	0.182	1	1	7	11	544	60	6.34
348684882	hypothetical protein PHYSODRAFT_539739 [Phytophthora sojae]	206.88	0.29	1	1	9	21	462	50.8	6.48
348684872	family 3 glycoside hydrolase [Phytophthora sojae]	41.88	0.0298	3	2	2	2	805	88.6	5.67
348684860	hypothetical protein PHYSODRAFT_483447 [Phytophthora sojae]	36.15	0.0295	1	1	1	1	474	53.4	6.49
348684859	hypothetical protein PHYSODRAFT_344769 [Phytophthora sojae]	323.94	0.1531	1	3	10	36	751	83	8.09
348684802	hypothetical protein PHYSODRAFT_284947 [Phytophthora sojae]	248.69	0.4118	2	3	3	12	102	11.1	7.74
348684786	hypothetical protein PHYSODRAFT_284942 [Phytophthora sojae]	554.26	0.2143	1	3	5	82	308	34	5.4
348684744	hypothetical protein PHYSODRAFT_344742 [Phytophthora sojae]	75.13	0.0663	17	5	6	11	1372	152.5	6.38
348684720	hypothetical protein PHYSODRAFT_284939 [Phytophthora sojae]	36.71	0.2174	1	1	1	2	69	7.4	9.09
348684719	hypothetical protein PHYSODRAFT_480926 [Phytophthora sojae]	31.19	0.049	2	2	2	2	510	58.1	6.61
348684718	hypothetical protein PHYSODRAFT_481340 [Phytophthora sojae]	369.91	0.2962	1	6	13	47	530	58.2	5.96
348684712	ACY1-like metalloprotease [Phytophthora sojae]	52.8	0.0742	3	1	2	5	418	46.7	6.25
348684685	hypothetical protein PHYSODRAFT_554654 [Phytophthora sojae]	493.72	0.3029	2	11	11	40	383	43.8	5.63
348684667	hypothetical protein PHYSODRAFT_483665 [Phytophthora sojae]	81.82	0.2813	4	6	7	15	359	38.3	6.32
348684607	hypothetical protein PHYSODRAFT_344705 [Phytophthora sojae]	6204.52	0.5476	6	2	37	538	798	86.5	6.23
348684588	hypothetical protein PHYSODRAFT_556984 [Phytophthora sojae]	42.5	0.0505	1	1	2	3	515	56.4	6.47
348684571	hypothetical protein PHYSODRAFT_486943 [Phytophthora sojae]	98.29	0.1678	1	1	7	19	447	49.1	8.75
348684545	hypothetical protein PHYSODRAFT_359251 [Phytophthora sojae]	49.08	0.0858	1	1	5	5	664	75.9	9.16
348684537	hypothetical protein PHYSODRAFT_344687 [Phytophthora sojae]	623.76	0.3696	3	4	14	60	533	59	6.07
348684498	hypothetical protein PHYSODRAFT_284904 [Phytophthora sojae]	47.25	0.0621	1	1	1	1	161	17.2	4.68
348684497	hypothetical protein PHYSODRAFT_556902 [Phytophthora sojae]	56.68	0.1454	2	5	5	7	454	50.2	6.28
348684446	hypothetical protein PHYSODRAFT_296404 [Phytophthora sojae]	131.29	0.182	1	3	7	15	577	62.8	6.16
348684435	hypothetical protein PHYSODRAFT_349881 [Phytophthora sojae]	42.1	0.0465	2	2	2	4	387	44	9.39
348684434	hypothetical protein PHYSODRAFT_541828 [Phytophthora sojae]	48	0.0285	2	5	5	5	2108	233.8	5.88
348684430	hypothetical protein PHYSODRAFT_541826 [Phytophthora sojae]	317.33	0.1804	2	3	13	20	1059	117.9	5.77
348684423	hypothetical protein PHYSODRAFT_556845 [Phytophthora sojae]	591.48	0.1956	1	6	16	43	1089	123.7	6.42
348684415	hypothetical protein PHYSODRAFT_284882 [Phytophthora sojae]	1133.53	0.4792	1	3	9	80	192	21.5	11.24
348684414	hypothetical protein PHYSODRAFT_359214 [Phytophthora sojae]	77.9	0.0488	3	1	1	1	369	41.4	6.02
348684384	hypothetical protein PHYSODRAFT_353930 [Phytophthora sojae]	59.34	0.1159	2	1	1	4	138	15.3	4.89
348684378	hypothetical protein PHYSODRAFT_344643 [Phytophthora sojae]	75.36	0.2102	1	5	15	28	766	84.9	6.55
348684343	hypothetical protein PHYSODRAFT_482317 [Phytophthora sojae]	31.67	0.0721	1	2	2	2	333	36.8	9.57
348684334	hypothetical protein PHYSODRAFT_349852 [Phytophthora sojae]	343.19	0.0576	2	4	6	30	1042	112.8	5.1
348684333	hypothetical protein PHYSODRAFT_353922 [Phytophthora sojae]	842.88	0.553	3	8	16	59	434	47.3	5.4
348684332	hypothetical protein PHYSODRAFT_349849 [Phytophthora sojae]	94.47	0.2327	1	1	6	12	318	36.3	8.53
348684312	hypothetical protein PHYSODRAFT_353917 [Phytophthora sojae]	761.99	0.3356	1	3	10	92	435	47.7	8.94
348684294	hypothetical protein PHYSODRAFT_261502 [Phytophthora sojae]	43.61	0.264	5	3	3	3	178	19.5	5.55
348684267	hypothetical protein PHYSODRAFT_284843 [Phytophthora sojae]	428.75	0.25	1	2	8	27	344	38.1	6.33
348684265	hypothetical protein PHYSODRAFT_344609 [Phytophthora sojae]	40.32	0.0984	1	2	2	3	386	40.4	6.65
348684264	hypothetical protein PHYSODRAFT_284842 [Phytophthora sojae]	165.13	0.2243	1	1	4	9	272	30.2	6.01
348684217	hypothetical protein PHYSODRAFT_359164 [Phytophthora sojae]	785.18	0.1242	1	1	6	52	451	51	6.93
348684212	hypothetical protein PHYSODRAFT_284839 [Phytophthora sojae]	803.19	0.1556	1	1	7	56	405	46.1	5.34
348684210	hypothetical protein PHYSODRAFT_353904 [Phytophthora sojae]	144.6	0.163	1	5	6	47	362	39.5	5.07
348684168	hypothetical protein PHYSODRAFT_353901 [Phytophthora sojae]	7145.81	0.6284	1	2	21	529	366	41	6.46
348684161	hypothetical protein PHYSODRAFT_541581 [Phytophthora sojae]	86.64	0.1103	2	5	6	9	789	87.3	6.51
348684158	hypothetical protein PHYSODRAFT_541580 [Phytophthora sojae]	50.38	0.2806	1	1	7	16	253	28	6.11
348684155	hypothetical protein PHYSODRAFT_478148 [Phytophthora sojae]	1581.43	0.1983	8	5	62	185	4090	443.4	6.01
348684140	hypothetical protein PHYSODRAFT_311138 [Phytophthora sojae]	32.54	0.0437	2	4	4	4	1143	123.1	5.19
348684137	hypothetical protein PHYSODRAFT_344575 [Phytophthora sojae]	100.24	0.0828	1	2	7	10	1280	140.7	7.15
348684136	hypothetical protein PHYSODRAFT_541556 [Phytophthora sojae]	5319.11	0.5695	3	5	21	309	525	56.7	5.95
348684133	hypothetical protein PHYSODRAFT_556584 [Phytophthora sojae]	1492.23	0.21	7	3	56	177	3395	368	5.73
348684112	hypothetical protein PHYSODRAFT_353893 [Phytophthora sojae]	358.02	0.4656	1	5	10	41	305	32.1	7.99
348684097	hypothetical protein PHYSODRAFT_325085 [Phytophthora sojae]	490.36	0.3958	2	2	14	53	480	54.2	6.32
348684084	hypothetical protein PHYSODRAFT_325073 [Phytophthora sojae]	55.28	0.1006	2	4	4	5	507	56.4	6.55
348684078	hypothetical protein PHYSODRAFT_541498 [Phytophthora sojae]	49.18	0.057	1	1	1	4	193	20.5	9.33
348684075	hypothetical protein PHYSODRAFT_349787 [Phytophthora sojae]	382.7	0.3767	2	11	11	40	292	31	5.92
348684072	hypothetical protein PHYSODRAFT_485685 [Phytophthora sojae]	266.78	0.0933	1	6	19	28	2744	297.1	6.16
348684065	hypothetical protein PHYSODRAFT_344556 [Phytophthora sojae]	387.35	0.3377	1	3	12	60	456	49.3	7.5
348684064	hypothetical protein PHYSODRAFT_485399 [Phytophthora sojae]	1482.15	0.4656	2	7	19	172	421	46.8	5.83
348684061	hypothetical protein PHYSODRAFT_541479 [Phytophthora sojae]	37.02	0.0812	1	1	4	4	591	65.9	5.52
348684015	hypothetical protein PHYSODRAFT_556492 [Phytophthora sojae]	190.98	0.1388	1	2	9	19	814	89.7	6.46
348683995	hypothetical protein PHYSODRAFT_344537 [Phytophthora sojae]	234.9	0.1865	1	3	11	28	858	93.8	4.55
348683988	hypothetical protein PHYSODRAFT_349766 [Phytophthora sojae]	114.47	0.0605	1	6	6	9	1538	175.8	5.63
348683977	hypothetical protein PHYSODRAFT_349764 [Phytophthora sojae]	53.57	0.0249	1	1	1	2	402	44.5	8.81
348683965	putative endo-1,3-1,4-beta glucanase [Phytophthora sojae]	384.61	0.2231	3	2	5	27	251	27	6.01
348683964	hypothetical protein PHYSODRAFT_485337 [Phytophthora sojae]	32.13	0.0491	1	1	2	2	448	50.8	6.76
348683958	hypothetical protein PHYSODRAFT_486614 [Phytophthora sojae]	34.62	0.0313	1	1	1	1	447	49	6.29
348683953	hypothetical protein PHYSODRAFT_349758 [Phytophthora sojae]	204.37	0.0831	2	2	2	4	626	68.8	5.43
348683952	hypothetical protein PHYSODRAFT_556438 [Phytophthora sojae]	48.55	0.0379	1	1	3	3	1214	133	5.07
348683946	hypothetical protein PHYSODRAFT_556433 [Phytophthora sojae]	38.36	0.0245	1	1	1	1	612	68.7	8.65
348683936	hypothetical protein PHYSODRAFT_255139 [Phytophthora sojae]	504.65	0.1367	2	2	9	36	761	86.9	4.53
348683935	hypothetical protein PHYSODRAFT_324941 [Phytophthora sojae]	47.46	0.0599	2	2	2	3	367	39.4	5.53
348683932	hypothetical protein PHYSODRAFT_485543 [Phytophthora sojae]	66.47	0.0668	2	4	4	7	674	73.3	7.14
348683919	putative NAD+ synthasae [Phytophthora sojae]	50.66	0.0407	2	2	2	4	713	79.5	6.38
348683911	hypothetical protein PHYSODRAFT_541366 [Phytophthora sojae]	42.45	0.0248	1	1	1	1	524	57.2	5.05
348683908	hypothetical protein PHYSODRAFT_482921 [Phytophthora sojae]	266.43	0.2418	2	2	10	43	517	57.4	9.07
348683903	nitrilase/cyanide hydratase and apolipo protein N-acyltransferase-like protein [Phytophthora sojae]	584.15	0.3205	1	1	10	50	312	34.1	7.09
348683900	short-chain dehydrogenase/reductase SDR [Phytophthora sojae]	73.15	0.1914	1	1	3	5	256	26.8	7.88
348683893	phosphoribosyldiphosphate synthetase [Phytophthora sojae]	124.78	0.1976	3	7	7	13	425	47.1	7.88
348683892	hypothetical protein PHYSODRAFT_353864 [Phytophthora sojae]	1444.28	0.3696	1	5	11	101	368	40.1	5.47
348683880	hypothetical protein PHYSODRAFT_353863 [Phytophthora sojae]	169.84	0.1451	3	5	5	16	448	49.1	5.19
348683864	hypothetical protein PHYSODRAFT_353859 [Phytophthora sojae]	89.88	0.12	3	4	4	17	200	22.1	7.18
348683837	hypothetical protein PHYSODRAFT_284771 [Phytophthora sojae]	25.43	0.0876	2	2	2	3	274	29	4.6
348683826	pyrophosphatase [Phytophthora sojae]	2104.9	0.2757	2	8	18	144	740	77.4	5.76
348683825	putative dehydratase [Phytophthora sojae]	93.61	0.2675	2	8	9	15	385	42.3	6.67
348683824	hypothetical protein PHYSODRAFT_482943 [Phytophthora sojae]	53.14	0.1486	1	3	4	5	370	40.5	7.85
348683813	myosin-like protein [Phytophthora sojae]	77.63	0.0299	2	3	3	4	1775	202	9.8
348683809	hypothetical protein PHYSODRAFT_254989 [Phytophthora sojae]	32.66	0.0303	1	1	1	1	528	59.8	5.91
348683808	putative transaldolase [Phytophthora sojae]	2458.25	0.5569	5	5	18	260	334	36.8	6.43
348683807	acyl-CoA dehydrogenase [Phytophthora sojae]	68.94	0.1333	1	1	4	10	420	45.5	7.68
348683798	hypothetical protein PHYSODRAFT_284757 [Phytophthora sojae]	31.69	0.0387	2	1	1	1	284	31.4	6.04
348683783	hypothetical protein PHYSODRAFT_344464 [Phytophthora sojae]	106.99	0.1059	1	2	4	10	623	69.8	6.99
348683781	hypothetical protein PHYSODRAFT_486753 [Phytophthora sojae]	68.5	0.4714	2	2	2	3	70	8	5.06
348683762	hypothetical protein PHYSODRAFT_484339 [Phytophthora sojae]	166.36	0.0534	1	1	5	7	1104	120.1	5.39
348683758	hypothetical protein PHYSODRAFT_370516 [Phytophthora sojae]	33.41	0.2118	2	3	3	4	203	23.6	6.98
348683755	putative ubiquitin-activating enzyme [Phytophthora sojae]	79.54	0.0611	2	2	5	7	1063	117.7	5.31
348683711	hypothetical protein PHYSODRAFT_353833 [Phytophthora sojae]	46.11	0.1469	2	2	2	2	177	19.7	6.39
348683685	hypothetical protein PHYSODRAFT_541161 [Phytophthora sojae]	134.49	0.3019	1	3	19	36	795	88.8	5.92
348683543	hypothetical protein PHYSODRAFT_284727 [Phytophthora sojae]	114.57	0.3889	1	5	10	48	288	31.6	8.25
348683539	14-3-3-like protein [Phytophthora sojae]	2173.77	0.7309	2	16	16	251	249	28.5	4.73
348683526	hypothetical protein PHYSODRAFT_284724 [Phytophthora sojae]	688.32	0.4256	2	6	6	59	195	21.1	5.11
348683485	hypothetical protein PHYSODRAFT_556110 [Phytophthora sojae]	105.01	0.0939	1	1	5	13	511	57.4	8.9
348683358	hypothetical protein PHYSODRAFT_353812 [Phytophthora sojae]	791.5	0.215	1	4	8	59	428	48.4	4.54
348683355	hypothetical protein PHYSODRAFT_556052 [Phytophthora sojae]	3603.86	0.44	1	5	17	230	500	52.6	7.69
348683354	hypothetical protein PHYSODRAFT_482691 [Phytophthora sojae]	946.45	0.3756	1	5	8	103	197	22.1	9.47
348683303	membrane alanine aminopeptidase [Phytophthora sojae]	58.1	0.106	2	1	5	10	670	75	7.11
348683300	hypothetical protein PHYSODRAFT_540634 [Phytophthora sojae]	46.32	0.04	2	4	4	5	950	102.6	6.13
348683278	hypothetical protein PHYSODRAFT_310652 [Phytophthora sojae]	183.03	0.1197	2	2	2	16	117	13.3	10.89
348683248	hypothetical protein PHYSODRAFT_349622 [Phytophthora sojae]	140.47	0.1538	2	7	7	26	390	43.4	6.47
348683217	hypothetical protein PHYSODRAFT_358973 [Phytophthora sojae]	498.95	0.2946	1	3	6	31	336	36.3	7.33
348683170	hypothetical protein PHYSODRAFT_284684 [Phytophthora sojae]	908.24	0.5606	1	2	11	105	198	21.9	5.34
348683162	hypothetical protein PHYSODRAFT_555724 [Phytophthora sojae]	51.16	0.0326	1	1	1	2	552	60.8	6.2
348683063	hypothetical protein PHYSODRAFT_554510 [Phytophthora sojae]	54.57	0.0789	2	2	2	7	317	35.5	5.19
348683055	hypothetical protein PHYSODRAFT_324166 [Phytophthora sojae]	38.09	0.0215	2	1	2	3	1304	142.7	5.69
348683032	hypothetical protein PHYSODRAFT_253833 [Phytophthora sojae]	578.87	0.2296	2	5	5	36	318	35.5	5.47
348683030	hypothetical protein PHYSODRAFT_479881 [Phytophthora sojae]	132.57	0.2327	2	4	5	17	318	35.4	5.21
348683007	hypothetical protein PHYSODRAFT_284659 [Phytophthora sojae]	153.35	0.3387	2	5	16	42	496	57.5	7.18
348683003	hypothetical protein PHYSODRAFT_349597 [Phytophthora sojae]	36.45	0.1459	2	4	4	8	425	48.7	7.3
348682940	hypothetical protein PHYSODRAFT_252187 [Phytophthora sojae]	90.62	0.0476	2	4	4	5	903	101.8	7.78
348682937	hypothetical protein PHYSODRAFT_543206 [Phytophthora sojae]	291.44	0.1141	3	2	11	27	1157	132.8	8.22
348682929	calpain-like cysteine protease C2 [Phytophthora sojae]	53.81	0.0853	2	8	8	12	1208	132	6.37
348682898	hypothetical protein PHYSODRAFT_495458 [Phytophthora sojae]	43.21	0.0939	1	3	7	8	1001	108.2	6.42
348682867	hypothetical protein PHYSODRAFT_285766 [Phytophthora sojae]	87.53	0.1841	2	4	4	6	315	34.8	6.7
348682857	hypothetical protein PHYSODRAFT_354471 [Phytophthora sojae]	597.23	0.4958	3	11	11	75	236	26.1	5.53
348682844	hypothetical protein PHYSODRAFT_354467 [Phytophthora sojae]	412.32	0.1098	3	1	3	19	328	36.5	5.86
348682756	hypothetical protein PHYSODRAFT_285747 [Phytophthora sojae]	54.29	0.1916	5	4	4	8	308	34.4	6.73
348682743	hypothetical protein PHYSODRAFT_558049 [Phytophthora sojae]	59.24	0.0312	2	1	1	1	417	47.2	9.36
348682731	hypothetical protein PHYSODRAFT_285741 [Phytophthora sojae]	585.73	0.264	1	1	6	68	250	27	5.72
348682699	hypothetical protein PHYSODRAFT_249510 [Phytophthora sojae]	175.63	0.1335	6	1	4	19	352	38.7	6.11
348682540	hypothetical protein PHYSODRAFT_542963 [Phytophthora sojae]	115.62	0.0623	2	5	5	7	1043	119.3	5.73
348682503	Neprilysin CD10, peptidase [Phytophthora sojae]	254.99	0.045	2	4	4	10	1245	139.8	5.3
348682482	hypothetical protein PHYSODRAFT_496599 [Phytophthora sojae]	44.07	0.046	1	1	1	2	348	39.1	4.97
348682469	hypothetical protein PHYSODRAFT_299659 [Phytophthora sojae]	345.67	0.1516	1	2	4	24	409	44	6.84
348682453	hypothetical protein PHYSODRAFT_330099 [Phytophthora sojae]	68.35	0.1199	2	3	3	6	292	32.4	4.94
348682389	hypothetical protein PHYSODRAFT_490738 [Phytophthora sojae]	33.05	0.2234	1	2	2	4	94	10.4	8.57
348682262	hypothetical protein PHYSODRAFT_557851 [Phytophthora sojae]	92.62	0.1622	1	1	2	15	148	16.7	7.18
348682248	hypothetical protein PHYSODRAFT_557837 [Phytophthora sojae]	296.37	0.2254	1	3	20	44	1149	130.1	6.02
348682226	hypothetical protein PHYSODRAFT_345787 [Phytophthora sojae]	80.04	0.25	1	1	4	10	244	26.2	5.3
348682225	peptidase M3 family, Neutarl zinc metallopeptidase, Zn-binding site [Phytophthora sojae]	182.63	0.169	2	10	10	16	704	80	7.4
348682080	hypothetical protein PHYSODRAFT_557759 [Phytophthora sojae]	282.63	0.2278	2	5	12	34	711	80	6.57
348682079	hypothetical protein PHYSODRAFT_354429 [Phytophthora sojae]	273.98	0.3214	3	9	9	43	420	46	7.02
348681982	hypothetical protein PHYSODRAFT_494192 [Phytophthora sojae]	46.63	0.1266	1	1	1	1	158	17.3	5.22
348681961	hypothetical protein PHYSODRAFT_488460 [Phytophthora sojae]	119.86	0.0691	2	4	4	5	738	82.4	4.6
348681959	hypothetical protein PHYSODRAFT_354415 [Phytophthora sojae]	33.75	0.1429	1	1	2	2	168	18	9.55
348681957	hypothetical protein PHYSODRAFT_329682 [Phytophthora sojae]	79.41	0.1928	2	3	3	7	249	28.1	6.23
348681951	hypothetical protein PHYSODRAFT_557666 [Phytophthora sojae]	88.68	0.1246	1	2	4	6	610	65.6	6.98
348681938	hypothetical protein PHYSODRAFT_557662 [Phytophthora sojae]	63.26	0.022	2	1	1	1	953	105.8	8.15
348681933	hypothetical protein PHYSODRAFT_542634 [Phytophthora sojae]	114.46	0.0444	2	1	3	5	1013	115.2	7.58
348681931	vesicle coat complex COPII subunit SEC23 [Phytophthora sojae]	165.45	0.1664	2	1	8	23	763	85.2	6.16
348681886	hypothetical protein PHYSODRAFT_350785 [Phytophthora sojae]	35.64	0.0718	2	2	2	2	348	37.5	10.52
348681869	hypothetical protein PHYSODRAFT_350782 [Phytophthora sojae]	28.01	0.0563	2	2	2	3	533	58.7	6.83
348681866	hypothetical protein PHYSODRAFT_360129 [Phytophthora sojae]	374.96	0.1268	1	4	9	23	1104	122.9	5.24
348681863	hypothetical protein PHYSODRAFT_557596 [Phytophthora sojae]	2911.62	0.5337	2	3	22	261	489	53.3	5.52
348681826	hypothetical protein PHYSODRAFT_557588 [Phytophthora sojae]	128.69	0.1532	1	3	7	13	633	70.6	8.06
348681791	hypothetical protein PHYSODRAFT_490271 [Phytophthora sojae]	43.84	0.0522	1	1	1	1	268	29.3	5.52
348681680	hypothetical protein PHYSODRAFT_488160 [Phytophthora sojae]	111.92	0.1069	2	2	2	4	290	31.3	9.35
348681674	hypothetical protein PHYSODRAFT_494111 [Phytophthora sojae]	127.87	0.1278	2	8	8	12	900	97.1	7.49
348681673	hypothetical protein PHYSODRAFT_494630 [Phytophthora sojae]	589.35	0.4368	1	7	13	96	261	28.3	10.11
348681633	hypothetical protein PHYSODRAFT_488933 [Phytophthora sojae]	45.1	0.0221	1	1	1	1	542	60.4	8.94
348681629	hypothetical protein PHYSODRAFT_285611 [Phytophthora sojae]	713.7	0.4146	2	1	7	63	205	23.4	10.49
348681624	hypothetical protein PHYSODRAFT_542471 [Phytophthora sojae]	2382.89	0.5	1	1	18	169	464	51.5	6.62
348681621	hypothetical protein PHYSODRAFT_285609 [Phytophthora sojae]	35.99	0.1053	1	1	1	6	171	17.2	7.03
348681610	hypothetical protein PHYSODRAFT_354390 [Phytophthora sojae]	412.53	0.2576	2	2	5	68	229	24.8	4.83
348681608	fructose-1,6-bisphosphatase [Phytophthora sojae]	278.19	0.2269	2	1	7	33	335	36.9	5.91
348681578	hypothetical protein PHYSODRAFT_557468 [Phytophthora sojae]	459.12	0.4272	3	7	7	38	316	33	8.51
348681570	hypothetical protein PHYSODRAFT_350735 [Phytophthora sojae]	1237.91	0.3717	1	5	47	179	1719	193.9	5.53
348681544	dynein [Phytophthora sojae]	31.01	0.0283	2	1	1	1	424	46.9	5.99
348681450	hypothetical protein PHYSODRAFT_350723 [Phytophthora sojae]	47.35	0.2197	2	5	5	9	446	51.2	8.05
348681446	hypothetical protein PHYSODRAFT_285582 [Phytophthora sojae]	326.62	0.2119	2	6	6	39	236	25.5	7.09
348681440	hypothetical protein PHYSODRAFT_285579 [Phytophthora sojae]	10870.7	0.6	1	4	15	880	340	36.3	6.54
348681403	hypothetical protein PHYSODRAFT_285573 [Phytophthora sojae]	1581.08	0.4859	2	12	12	175	284	30.9	5.4
348681402	hypothetical protein PHYSODRAFT_492141 [Phytophthora sojae]	34.9	0.0089	1	1	1	2	787	86.3	9.29
348681357	hypothetical protein PHYSODRAFT_488481 [Phytophthora sojae]	81.33	0.075	2	3	3	3	640	70.2	10.87
348681311	glucose-6-phosphate isomerase [Phytophthora sojae]	1330.84	0.3993	2	7	18	144	556	60.6	6.7
348681293	hypothetical protein PHYSODRAFT_354368 [Phytophthora sojae]	195.27	0.1287	18	3	5	18	303	34	8.92
348681277	hypothetical protein PHYSODRAFT_557322 [Phytophthora sojae]	244.7	0.2785	3	12	12	28	596	63.4	5.9
348681274	hypothetical protein PHYSODRAFT_285558 [Phytophthora sojae]	477.82	0.4189	1	2	7	91	148	16.9	11.28
348681221	hypothetical protein PHYSODRAFT_557274 [Phytophthora sojae]	469.13	0.3626	6	12	12	35	433	48.4	5.16
348681209	hypothetical protein PHYSODRAFT_354354 [Phytophthora sojae]	34.52	0.0386	1	1	1	2	207	22.2	8.51
348681186	hypothetical protein PHYSODRAFT_489418 [Phytophthora sojae]	53.5	0.1168	1	3	4	7	471	51.7	7.83
348681182	hypothetical protein PHYSODRAFT_557251 [Phytophthora sojae]	146.56	0.0969	1	3	4	19	516	54.4	9.29
348681180	hypothetical protein PHYSODRAFT_354351 [Phytophthora sojae]	55.04	0.0505	1	1	1	2	297	32.4	5.27
348681177	hypothetical protein PHYSODRAFT_285540 [Phytophthora sojae]	133.32	0.1628	3	2	2	10	172	19	8.43
348681175	hypothetical protein PHYSODRAFT_497112 [Phytophthora sojae]	237.83	0.2566	1	1	8	21	456	49.2	6.67
348681169	hypothetical protein PHYSODRAFT_542206 [Phytophthora sojae]	406.51	0.3088	3	7	18	59	680	75.8	6.38
348681144	hypothetical protein PHYSODRAFT_350657 [Phytophthora sojae]	51.97	0.1852	1	1	3	5	162	19	5.25
348681143	hypothetical protein PHYSODRAFT_259407 [Phytophthora sojae]	1685.69	0.2161	2	7	12	175	685	74.2	6.61
348681118	hypothetical protein PHYSODRAFT_328981 [Phytophthora sojae]	34.84	0.0102	2	1	1	1	786	87.8	4.83
348681092	hypothetical protein PHYSODRAFT_259403 [Phytophthora sojae]	63.71	0.0246	2	2	2	4	1137	125.1	5.01
348681081	hypothetical protein PHYSODRAFT_494151 [Phytophthora sojae]	21.95	0.0185	1	1	1	1	921	99.1	5.14
348681061	hypothetical protein PHYSODRAFT_298826 [Phytophthora sojae]	37.53	0.044	2	1	1	1	250	27.7	6.86
348681045	hypothetical protein PHYSODRAFT_350632 [Phytophthora sojae]	956.83	0.3191	2	4	15	120	514	56.6	6.61
348681004	nitrilotriacetate monooxygenase component B-like protein [Phytophthora sojae]	112.18	0.3025	1	5	5	7	238	26.5	5.49
348680974	hypothetical protein PHYSODRAFT_350624 [Phytophthora sojae]	21.56	0.0251	1	1	1	1	478	53.7	7.03
348680959	membrane alanine aminopeptidase [Phytophthora sojae]	373.51	0.2022	1	3	15	44	1009	113.3	6.24
348680954	membrane alanine aminopeptidase [Phytophthora sojae]	432.07	0.1662	1	1	11	35	981	110	5.83
348680919	hypothetical protein PHYSODRAFT_559005 [Phytophthora sojae]	138.26	0.1946	3	1	6	8	483	53.1	8.37
348680909	hypothetical protein PHYSODRAFT_285516 [Phytophthora sojae]	417.64	0.3032	1	2	8	45	465	51.3	7.75
348680881	hypothetical protein PHYSODRAFT_313245 [Phytophthora sojae]	52.73	0.0483	3	2	2	2	559	61	7.81
348680870	hypothetical protein PHYSODRAFT_489802 [Phytophthora sojae]	568.37	0.4727	1	9	15	48	495	52.7	7.08
348680864	hypothetical protein PHYSODRAFT_542020 [Phytophthora sojae]	43.05	0.0294	2	1	1	2	511	55.8	6.95
348680863	hypothetical protein PHYSODRAFT_359958 [Phytophthora sojae]	69.52	0.0667	3	1	6	11	1200	134.8	8.75
348680850	hypothetical protein PHYSODRAFT_489009 [Phytophthora sojae]	32.68	0.0449	1	3	3	5	1068	115.7	6.47
348680848	hypothetical protein PHYSODRAFT_496973 [Phytophthora sojae]	35.37	0.0508	1	1	1	1	354	37.9	6.77
348680809	hypothetical protein PHYSODRAFT_558953 [Phytophthora sojae]	47.16	0.0598	2	2	2	2	485	54.2	5.94
348680806	hypothetical protein PHYSODRAFT_354319 [Phytophthora sojae]	46.25	0.2025	2	6	6	13	321	37.1	7.58
348680804	hypothetical protein PHYSODRAFT_313206 [Phytophthora sojae]	54.41	0.097	2	2	2	7	237	25.7	9.03
348680794	hypothetical protein PHYSODRAFT_345503 [Phytophthora sojae]	701.81	0.4261	3	2	15	48	528	58.8	6.05
348680773	hypothetical protein PHYSODRAFT_313196 [Phytophthora sojae]	102.22	0.121	1	1	4	12	529	57.9	7.37
348680769	hypothetical protein PHYSODRAFT_493289 [Phytophthora sojae]	183.32	0.1251	2	13	13	23	1199	132.4	5.52
348680758	hypothetical protein PHYSODRAFT_359947 [Phytophthora sojae]	195.62	0.0872	1	5	7	17	1307	142.5	5.58
348680732	hypothetical protein PHYSODRAFT_350583 [Phytophthora sojae]	38.08	0.0809	1	2	2	3	235	27.6	4.3
348680728	hypothetical protein PHYSODRAFT_354317 [Phytophthora sojae]	64.8	0.1799	2	3	3	12	189	20.7	4.91
348680695	hypothetical protein PHYSODRAFT_285440 [Phytophthora sojae]	389.76	0.7154	3	10	11	71	130	15	9.91
348680692	hypothetical protein PHYSODRAFT_359933 [Phytophthora sojae]	61.93	0.0707	3	3	3	5	523	59.6	8.53
348680658	hypothetical protein PHYSODRAFT_313130 [Phytophthora sojae]	58.25	0.0457	1	1	1	2	350	39.1	6.35
348680653	hypothetical protein PHYSODRAFT_345470 [Phytophthora sojae]	41.04	0.0477	2	2	2	2	776	82.4	5.36
348680646	hypothetical protein PHYSODRAFT_354299 [Phytophthora sojae]	306.52	0.325	3	9	9	26	520	56.3	7.08
348680645	hypothetical protein PHYSODRAFT_285418 [Phytophthora sojae]	114.3	0.4268	1	4	4	16	82	9	8.73
348680632	hypothetical protein PHYSODRAFT_354294 [Phytophthora sojae]	147.52	0.1466	1	1	5	21	341	36.6	6.57
348680599	hypothetical protein PHYSODRAFT_285408 [Phytophthora sojae]	1362.27	0.4003	7	1	19	172	602	64.8	6.34
348680594	glyceraldehyde-3-phosphate dehydrogenase [Phytophthora sojae]	1398.57	0.5556	7	1	14	165	333	36.1	6.24
348680558	hypothetical protein PHYSODRAFT_558773 [Phytophthora sojae]	45.72	0.0313	3	2	2	2	894	100.4	6.39
348680557	hypothetical protein PHYSODRAFT_492911 [Phytophthora sojae]	108.21	0.1287	2	3	3	8	342	37.2	8.51
348680553	hypothetical protein PHYSODRAFT_488328 [Phytophthora sojae]	65.92	0.1136	1	1	3	3	396	43.8	5.76
348680538	hypothetical protein PHYSODRAFT_298516 [Phytophthora sojae]	48.94	0.0118	2	2	2	3	2203	241.5	5.16
348680511	hypothetical protein PHYSODRAFT_492233 [Phytophthora sojae]	46.75	0.0262	1	1	1	1	650	73.5	6.54
348680492	hypothetical protein PHYSODRAFT_285400 [Phytophthora sojae]	166.8	0.2607	3	7	7	25	211	24.9	5.55
348680447	hypothetical protein PHYSODRAFT_543699 [Phytophthora sojae]	388.39	0.3608	1	3	11	37	510	55.9	5.81
348680416	hypothetical protein PHYSODRAFT_285389 [Phytophthora sojae]	763.46	0.2641	2	2	6	65	284	30.2	7.69
348680408	hypothetical protein PHYSODRAFT_558697 [Phytophthora sojae]	21.8	0.0673	2	3	3	3	490	55.2	8.9
348680398	hypothetical protein PHYSODRAFT_491614 [Phytophthora sojae]	33.37	0.0812	2	2	2	3	382	42.4	5.27
348680368	ABC transporter lipid exporter ABCA1 family [Phytophthora sojae]	340.25	0.0595	10	2	10	33	1949	213.4	5.2
348680339	hypothetical protein PHYSODRAFT_496342 [Phytophthora sojae]	38.27	0.3219	1	2	2	5	146	15.9	9.51
348680338	hypothetical protein PHYSODRAFT_285374 [Phytophthora sojae]	97.01	0.1169	1	1	1	9	77	8.8	9.13
348680297	hypothetical protein PHYSODRAFT_246028 [Phytophthora sojae]	32.74	0.0628	2	2	2	2	382	43	4.89
348680296	hypothetical protein PHYSODRAFT_350499 [Phytophthora sojae]	135.95	0.2678	2	10	10	18	463	51.2	6.76
348680294	hypothetical protein PHYSODRAFT_491610 [Phytophthora sojae]	49.25	0.0531	1	1	1	1	320	35	6.8
348680293	hypothetical protein PHYSODRAFT_345391 [Phytophthora sojae]	159.34	0.0947	1	1	8	14	1109	125.9	7.21
348680240	hypothetical protein PHYSODRAFT_354260 [Phytophthora sojae]	25.74	0.0319	2	1	1	2	251	28.9	12.04
348680239	hypothetical protein PHYSODRAFT_345380 [Phytophthora sojae]	89.79	0.1725	2	3	3	4	342	36.4	7.18
348680233	hypothetical protein PHYSODRAFT_492501 [Phytophthora sojae]	47.8	0.1306	3	5	5	6	444	48.9	6.42
348680216	hypothetical protein PHYSODRAFT_354258 [Phytophthora sojae]	1042.66	0.3416	2	5	5	48	202	22	5.16
348680079	hypothetical protein PHYSODRAFT_495538 [Phytophthora sojae]	56.86	0.0523	2	1	1	1	306	33.6	5.49
348680032	hypothetical protein PHYSODRAFT_328023 [Phytophthora sojae]	42.86	0.0467	1	2	5	6	1114	120	6.14
348680025	hypothetical protein PHYSODRAFT_359817 [Phytophthora sojae]	348.78	0.1216	1	2	8	17	699	75.9	9.5
348680022	hypothetical protein PHYSODRAFT_496117 [Phytophthora sojae]	260.05	0.1921	2	5	25	39	1494	163.5	5.47
348679951	hypothetical protein PHYSODRAFT_327954 [Phytophthora sojae]	21.09	0.1231	7	1	1	1	130	13.9	9.39
348679889	hypothetical protein PHYSODRAFT_543375 [Phytophthora sojae]	56.98	0.0652	2	2	4	5	644	70.9	7.88
348679877	hypothetical protein PHYSODRAFT_558392 [Phytophthora sojae]	47.15	0.1256	1	1	5	7	446	51.4	5.54
348679875	hypothetical protein PHYSODRAFT_496544 [Phytophthora sojae]	458.4	0.101	4	1	4	42	396	42.8	6.3
348679871	hypothetical protein PHYSODRAFT_312734 [Phytophthora sojae]	34.65	0.0157	1	1	1	2	635	69.1	5.99
348679848	zinc-dependent alcohol dehydrogenase [Phytophthora sojae]	274.66	0.3568	1	1	13	48	412	44.2	7.02
348679847	zinc-dependent alcohol dehydrogenase [Phytophthora sojae]	499.48	0.4345	2	6	16	84	412	44.3	7.28
348679829	putative lectin [Phytophthora sojae]	199.29	0.3504	4	2	2	4	137	15.1	7.02
348679816	putative dehydrogenase [Phytophthora sojae]	206.14	0.2681	2	1	10	31	470	51.2	7.52
348679729	pirin-like protein [Phytophthora sojae]	207.94	0.3174	6	6	6	14	293	32.8	6.24
348679631	putative aldehyde reductase [Phytophthora sojae]	84.7	0.0578	1	1	1	4	277	30.6	5.36
348679629	putative aldehyde reductase [Phytophthora sojae]	337.75	0.1877	1	4	4	26	277	30.4	6.04
348679628	hypothetical protein PHYSODRAFT_327706 [Phytophthora sojae]	262.17	0.0623	2	2	2	9	321	35.2	6.44
348679610	putative lon protease [Phytophthora sojae]	182.85	0.1546	1	6	11	21	815	90.9	6.09
348679595	proton pump, proton transport [Phytophthora sojae]	146.8	0.0733	2	5	5	15	873	99.1	5.9
348679584	putative aconitate hydratase [Phytophthora sojae]	342.25	0.3127	1	6	17	36	873	94.3	5.99
348679579	hypothetical protein PHYSODRAFT_543033 [Phytophthora sojae]	29.04	0.0958	3	2	2	3	240	27.4	5.24
348679574	hypothetical protein PHYSODRAFT_327657 [Phytophthora sojae]	150.29	0.3832	1	1	10	24	321	35.7	6.55
348679572	putative ribosomal protein large subunit [Phytophthora sojae]	700.3	0.5566	4	6	6	49	106	11.7	9.91
348679431	hypothetical protein PHYSODRAFT_557078 [Phytophthora sojae]	169.42	0.1538	2	7	7	12	800	88.7	7.66
348679430	hypothetical protein PHYSODRAFT_489469 [Phytophthora sojae]	236.4	0.3099	2	8	8	18	413	44.2	6.99
348679343	hypothetical protein PHYSODRAFT_488611 [Phytophthora sojae]	45.13	0.0169	2	3	3	5	2303	258.7	5.47
348679312	hypothetical protein PHYSODRAFT_354168 [Phytophthora sojae]	682.87	0.4432	2	9	9	94	176	20.7	10.51
348679171	hypothetical protein PHYSODRAFT_559518 [Phytophthora sojae]	195.88	0.1096	1	2	4	16	429	46	6.8
348679167	hypothetical protein PHYSODRAFT_360727 [Phytophthora sojae]	27.35	0.0181	2	2	2	2	1603	176.6	5.59
348679138	hypothetical protein PHYSODRAFT_409429 [Phytophthora sojae]	38.13	0.0898	2	1	1	1	167	18	4.75
348679135	hypothetical protein PHYSODRAFT_500480 [Phytophthora sojae]	3948.59	0.5229	2	4	27	237	633	68	5.1
348679129	hypothetical protein PHYSODRAFT_255506 [Phytophthora sojae]	123.41	0.0594	1	2	5	15	1228	137.4	5.49
348679106	hypothetical protein PHYSODRAFT_501150 [Phytophthora sojae]	35.81	0.102	1	4	4	7	343	36.7	5.99
348679089	hypothetical protein PHYSODRAFT_332637 [Phytophthora sojae]	42.8	0.0354	2	3	3	3	1103	120.7	7.02
348678992	hypothetical protein PHYSODRAFT_255463 [Phytophthora sojae]	66	0.074	1	2	2	2	500	54	7.14
348678964	hypothetical protein PHYSODRAFT_286116 [Phytophthora sojae]	1543.04	0.563	2	8	8	96	135	15	10.32
348678909	hypothetical protein PHYSODRAFT_315324 [Phytophthora sojae]	195.61	0.1315	1	3	6	30	441	47.7	8.94
348678894	hypothetical protein PHYSODRAFT_458565 [Phytophthora sojae]	21.2	0.022	2	1	1	3	592	66.1	5.2
348678889	hypothetical protein PHYSODRAFT_315309 [Phytophthora sojae]	32.85	0.056	1	2	2	2	571	62.7	6.04
348678887	hypothetical protein PHYSODRAFT_544320 [Phytophthora sojae]	387.07	0.1973	2	2	19	38	1333	145.5	6.05
348678847	hypothetical protein PHYSODRAFT_498211 [Phytophthora sojae]	128.51	0.2009	2	12	12	23	677	72.6	8.91
348678818	hypothetical protein PHYSODRAFT_544256 [Phytophthora sojae]	98.54	0.069	2	2	2	4	478	51.5	6.92
348678676	hypothetical protein PHYSODRAFT_249854 [Phytophthora sojae]	52.23	0.0317	2	1	1	1	505	57	7.37
348678654	hypothetical protein PHYSODRAFT_286082 [Phytophthora sojae]	40.09	0.0606	2	1	1	1	231	25.5	5.73
348678604	hypothetical protein PHYSODRAFT_332215 [Phytophthora sojae]	70.26	0.028	3	4	4	4	1961	216.6	6.73
348678551	hypothetical protein PHYSODRAFT_261444 [Phytophthora sojae]	110.58	0.0681	1	1	2	11	323	34	4.53
348678486	hypothetical protein PHYSODRAFT_261332 [Phytophthora sojae]	740.71	0.2932	1	6	16	83	764	83.3	6.51
348678478	hypothetical protein PHYSODRAFT_559240 [Phytophthora sojae]	31.98	0.1686	2	2	5	14	522	58.4	8.68
348678446	hypothetical protein PHYSODRAFT_559218 [Phytophthora sojae]	47.14	0.1021	3	2	2	2	284	31.6	6.52
348678419	hypothetical protein PHYSODRAFT_498283 [Phytophthora sojae]	72.14	0.13	1	1	3	3	423	43.6	5.17
348678394	hypothetical protein PHYSODRAFT_559209 [Phytophthora sojae]	91.69	0.135	1	4	4	9	400	43.4	7.34
348678388	ABC transporter ABCA1 lipid exporter family [Phytophthora sojae]	42.72	0.0223	1	2	5	8	1929	211.9	5.38
348678381	hypothetical protein PHYSODRAFT_354656 [Phytophthora sojae]	97.56	0.1455	14	2	7	16	797	89.5	5.3
348678364	hypothetical protein PHYSODRAFT_360634 [Phytophthora sojae]	60.74	0.0674	2	2	2	2	356	39.6	4.93
348678353	hypothetical protein PHYSODRAFT_360631 [Phytophthora sojae]	48.14	0.0605	1	1	2	4	413	46.5	5.95
348678348	hypothetical protein PHYSODRAFT_360628 [Phytophthora sojae]	39.93	0.1259	1	3	6	9	874	95.6	5.53
348678344	hypothetical protein PHYSODRAFT_332011 [Phytophthora sojae]	26.94	0.0925	1	2	2	3	335	36.8	8.35
348678295	hypothetical protein PHYSODRAFT_351306 [Phytophthora sojae]	78.54	0.1054	2	3	3	7	427	46.2	6.7
348678130	hypothetical protein PHYSODRAFT_351290 [Phytophthora sojae]	1837.33	0.4805	1	1	10	119	231	24.9	9.22
348678066	putative glycosyl hydrolase family 30 protein [Phytophthora sojae]	173.66	0.0561	1	3	5	36	588	64	4.45
348678041	hypothetical protein PHYSODRAFT_502603 [Phytophthora sojae]	126.54	0.1013	2	7	7	11	1046	116.3	8.06
348678031	hypothetical protein PHYSODRAFT_285992 [Phytophthora sojae]	68.95	0.1358	1	1	1	2	162	18.3	9.5
348678021	hypothetical protein PHYSODRAFT_501475 [Phytophthora sojae]	369.86	0.3	1	3	5	40	200	20.9	5.52
348678010	hypothetical protein PHYSODRAFT_331756 [Phytophthora sojae]	82.76	0.251	1	1	5	16	239	26.8	9.22
348678009	hypothetical protein PHYSODRAFT_354620 [Phytophthora sojae]	47.98	0.121	1	1	3	9	281	31.1	6.06
348677990	hypothetical protein PHYSODRAFT_285972 [Phytophthora sojae]	146.36	0.215	7	5	5	35	200	21	5.82
348677941	histidine kinase A two component receptor [Phytophthora sojae]	114.91	0.1139	3	5	5	7	4145	461.5	5.01
348677913	hypothetical protein PHYSODRAFT_285964 [Phytophthora sojae]	32.8	0.1927	1	2	4	7	327	36	6.83
348677861	hypothetical protein PHYSODRAFT_501285 [Phytophthora sojae]	124.55	0.1618	2	5	5	14	476	52.2	6.21
348677854	hypothetical protein PHYSODRAFT_285961 [Phytophthora sojae]	44.87	0.102	2	4	4	7	304	33.7	9.73
348677814	hypothetical protein PHYSODRAFT_331569 [Phytophthora sojae]	99.56	0.1197	2	8	8	14	785	90.5	8.79
348677783	hypothetical protein PHYSODRAFT_560190 [Phytophthora sojae]	61.1	0.0387	1	1	3	3	775	84.2	4.32
348677762	hypothetical protein PHYSODRAFT_285951 [Phytophthora sojae]	30.3	0.1156	2	2	2	2	173	19.3	4.48
348677735	hypothetical protein PHYSODRAFT_560168 [Phytophthora sojae]	68.7	0.058	44	3	3	11	517	54.1	4.67
348677732	hypothetical protein PHYSODRAFT_351217 [Phytophthora sojae]	88.3	0.0888	2	4	5	16	507	56.1	7.43
348677712	multidrug resistance protein ABC superfamily [Phytophthora sojae]	143.66	0.0191	1	1	2	5	1310	145	6.61
348677700	hypothetical protein PHYSODRAFT_500291 [Phytophthora sojae]	53.07	0.0896	1	2	3	9	357	41.6	5.69
348677650	hypothetical protein PHYSODRAFT_264166 [Phytophthora sojae]	204.27	0.0743	2	3	3	12	525	57.5	8.24
348677639	hypothetical protein PHYSODRAFT_346179 [Phytophthora sojae]	948.29	0.3642	2	2	16	56	530	58.3	5.92
348677565	hypothetical protein PHYSODRAFT_545018 [Phytophthora sojae]	299.4	0.1888	1	2	17	38	1229	137.9	7.18
348677561	hypothetical protein PHYSODRAFT_354575 [Phytophthora sojae]	187.55	0.3312	2	4	4	11	157	18	6.64
348677548	hypothetical protein PHYSODRAFT_314739 [Phytophthora sojae]	45.49	0.1889	2	2	2	3	180	20.3	4.98
348677535	hypothetical protein PHYSODRAFT_285915 [Phytophthora sojae]	379.19	0.5579	1	3	12	70	242	27.2	6.43
348677533	hypothetical protein PHYSODRAFT_346145 [Phytophthora sojae]	53.16	0.0185	1	2	2	4	1406	154.9	6.93
348677518	hypothetical protein PHYSODRAFT_285912 [Phytophthora sojae]	850.13	0.4259	1	7	7	86	162	17.9	4.98
348677511	hypothetical protein PHYSODRAFT_331311 [Phytophthora sojae]	40.62	0.1237	2	3	3	7	283	32.1	5.03
348677506	hypothetical protein PHYSODRAFT_300428 [Phytophthora sojae]	37.67	0.0809	1	2	2	4	235	27.2	5.17
348677498	glucan 1,3-beta-glucosidase [Phytophthora sojae]	91.28	0.1662	1	2	5	9	373	43.3	6.27
348677476	hypothetical protein PHYSODRAFT_360475 [Phytophthora sojae]	39.15	0.0393	1	1	1	1	509	57.3	5.38
348677474	hypothetical protein PHYSODRAFT_559962 [Phytophthora sojae]	72.85	0.2939	1	1	9	23	330	36	5.73
348677468	tyrosine biosynthesis bifunctional enzyme [Phytophthora sojae]	528.08	0.2388	1	9	20	61	1478	163.2	6.52
348677432	hypothetical protein PHYSODRAFT_351148 [Phytophthora sojae]	23.4	0.0423	1	1	1	2	260	29.9	10.32
348677431	hypothetical protein PHYSODRAFT_559946 [Phytophthora sojae]	94.3	0.1032	1	1	3	7	436	46.7	9.06
348677384	hypothetical protein PHYSODRAFT_264157 [Phytophthora sojae]	84.65	0.2504	2	11	11	23	559	61.7	6
348677383	hypothetical protein PHYSODRAFT_300354 [Phytophthora sojae]	31.15	0.0481	1	1	1	2	291	33.4	9.48
348677381	hypothetical protein PHYSODRAFT_354553 [Phytophthora sojae]	543.44	0.5174	1	2	15	74	317	34.9	5.71
348677372	hypothetical protein PHYSODRAFT_501339 [Phytophthora sojae]	644.06	0.1396	1	1	7	78	523	56.6	6.29
348677366	hypothetical protein PHYSODRAFT_354552 [Phytophthora sojae]	242.97	0.2961	3	4	4	22	179	20.1	4.48
348677352	hypothetical protein PHYSODRAFT_500731 [Phytophthora sojae]	339.97	0.1601	1	2	5	36	406	45.3	4.87
348677347	hypothetical protein PHYSODRAFT_300330 [Phytophthora sojae]	36.8	0.0588	2	1	1	3	255	27.9	5.08
348677326	hypothetical protein PHYSODRAFT_559851 [Phytophthora sojae]	108.16	0.0246	2	3	3	10	1340	149.4	6.96
348677303	hypothetical protein PHYSODRAFT_501251 [Phytophthora sojae]	38.26	0.0652	1	1	4	5	537	60.2	6.34
348677292	hypothetical protein PHYSODRAFT_314591 [Phytophthora sojae]	37.96	0.1302	2	2	2	2	215	23.9	5.67
348677225	hypothetical protein PHYSODRAFT_360424 [Phytophthora sojae]	59.4	0.0608	2	2	4	4	806	89.1	9.26
348677188	hypothetical protein PHYSODRAFT_285863 [Phytophthora sojae]	243.79	0.2345	2	2	6	14	290	32.1	7.52
348677179	hypothetical protein PHYSODRAFT_559791 [Phytophthora sojae]	81.02	0.065	10	1	4	8	569	64.1	5.58
348677176	hypothetical protein PHYSODRAFT_544745 [Phytophthora sojae]	68.45	0.087	8	4	4	9	586	65.9	5.54
348677155	hypothetical protein PHYSODRAFT_559773 [Phytophthora sojae]	1979.46	0.3604	1	4	11	241	333	36.2	6.68
348677150	hypothetical protein PHYSODRAFT_503916 [Phytophthora sojae]	3413.01	0.5285	2	6	13	245	333	35.9	6.95
348677149	hypothetical protein PHYSODRAFT_544729 [Phytophthora sojae]	124.46	0.2563	1	3	4	18	238	26.2	6.11
348677147	hypothetical protein PHYSODRAFT_346054 [Phytophthora sojae]	1337.31	0.1441	1	1	4	130	340	37.1	7.11
348677146	hypothetical protein PHYSODRAFT_502841 [Phytophthora sojae]	2373.3	0.5045	1	2	14	209	333	36.2	6.62
348677095	hypothetical protein PHYSODRAFT_544689 [Phytophthora sojae]	121.76	0.1726	1	2	6	18	446	50.1	5.2
348677090	hypothetical protein PHYSODRAFT_498805 [Phytophthora sojae]	155.44	0.0479	2	6	16	21	4654	507.6	5.26
348677085	hypothetical protein PHYSODRAFT_559717 [Phytophthora sojae]	54.57	0.0257	2	4	4	5	2882	320.7	5.34
348677061	hypothetical protein PHYSODRAFT_559706 [Phytophthora sojae]	623.47	0.1903	1	3	21	57	1477	164.4	6.92
348676996	hypothetical protein PHYSODRAFT_502439 [Phytophthora sojae]	999.25	0.5746	1	2	20	95	503	56.2	5.8
348676973	hypothetical protein PHYSODRAFT_285842 [Phytophthora sojae]	49.54	0.2026	2	3	3	3	227	24.8	8.69
348676942	hypothetical protein PHYSODRAFT_559658 [Phytophthora sojae]	206.67	0.1452	1	5	10	23	778	85	6.79
348676938	hypothetical protein PHYSODRAFT_247517 [Phytophthora sojae]	910.32	0.2758	2	21	21	100	794	87.8	5.14
348676937	hypothetical protein PHYSODRAFT_559644 [Phytophthora sojae]	40.8	0.2358	1	3	3	4	123	14.1	10.18
348676935	hypothetical protein PHYSODRAFT_544598 [Phytophthora sojae]	39.09	0.0146	2	1	1	1	1163	127.5	6
348676932	hypothetical protein PHYSODRAFT_314431 [Phytophthora sojae]	339.05	0.1459	1	1	6	31	514	56.3	4.93
348676929	hypothetical protein PHYSODRAFT_559636 [Phytophthora sojae]	428.03	0.1673	1	3	7	42	538	58.9	5.47
348676924	RNA polymerase II large subunit [Phytophthora sojae]	274.05	0.1015	3	13	13	19	1852	203.9	6.42
348676868	hypothetical protein PHYSODRAFT_314387 [Phytophthora sojae]	214.42	0.3243	3	2	13	27	515	55.9	6.42
348676857	hypothetical protein PHYSODRAFT_499593 [Phytophthora sojae]	35.37	0.0371	1	1	1	1	512	56.1	6.37
348676855	hypothetical protein PHYSODRAFT_360355 [Phytophthora sojae]	26.77	0.1282	1	1	1	1	195	22	9.76
348676850	hypothetical protein PHYSODRAFT_285823 [Phytophthora sojae]	35.87	0.35	1	3	3	5	100	11.1	6.29
348676825	hypothetical protein PHYSODRAFT_314356 [Phytophthora sojae]	33.24	0.083	1	3	3	3	494	54.3	8.22
348676808	hypothetical protein PHYSODRAFT_498345 [Phytophthora sojae]	215.57	0.1505	1	2	3	8	299	32.5	5.81
348676799	hypothetical protein PHYSODRAFT_285813 [Phytophthora sojae]	525.45	0.4324	2	5	5	94	111	12.3	9.91
348676792	hypothetical protein PHYSODRAFT_345966 [Phytophthora sojae]	67.67	0.0575	2	5	5	6	1304	147.6	8.12
348676747	hypothetical protein PHYSODRAFT_354494 [Phytophthora sojae]	34.23	0.0159	1	1	1	2	819	91.4	5.55
348676737	hypothetical protein PHYSODRAFT_360329 [Phytophthora sojae]	106.37	0.1898	2	5	5	8	374	41.1	7.77
348676714	hypothetical protein PHYSODRAFT_460508 [Phytophthora sojae]	64.51	0.2143	7	1	1	2	70	8.1	4.5
348676676	hypothetical protein PHYSODRAFT_330563 [Phytophthora sojae]	262.55	0.3286	2	14	14	38	563	63.3	6.35
348676646	hypothetical protein PHYSODRAFT_345922 [Phytophthora sojae]	606.27	0.2679	2	9	9	51	418	45.7	7.62
348676595	hypothetical protein PHYSODRAFT_560855 [Phytophthora sojae]	41.35	0.021	1	1	1	1	523	56.9	6.48
348676569	hypothetical protein PHYSODRAFT_286485 [Phytophthora sojae]	48.38	0.0277	2	2	2	5	253	29.1	7.53
348676546	mitochondrial translation elongation factor Tu [Phytophthora sojae]	1478.82	0.4712	1	8	13	86	416	45.1	5.63
348676544	ABC transporter-like protein [Phytophthora sojae]	243.77	0.0818	4	1	4	16	611	67.7	6.25
348676542	hypothetical protein PHYSODRAFT_507730 [Phytophthora sojae]	39.6	0.0321	3	1	2	5	591	65.7	7.06
348676476	hypothetical protein PHYSODRAFT_560782 [Phytophthora sojae]	87.8	0.0422	1	2	3	3	876	97.1	6.05
348676452	hypothetical protein PHYSODRAFT_510163 [Phytophthora sojae]	105.66	0.1081	2	3	3	9	481	54.5	7.3
348676450	hypothetical protein PHYSODRAFT_560766 [Phytophthora sojae]	52.74	0.0763	1	3	3	5	393	42.3	8.72
348676400	hypothetical protein PHYSODRAFT_545709 [Phytophthora sojae]	85.9	0.0979	1	1	1	1	143	14.9	7.01
348676390	hypothetical protein PHYSODRAFT_286458 [Phytophthora sojae]	377.27	0.314	1	4	7	33	328	36.1	9.7
348676385	hypothetical protein PHYSODRAFT_560711 [Phytophthora sojae]	75.64	0.1308	1	4	5	12	428	45.1	6.46
348676381	hypothetical protein PHYSODRAFT_545686 [Phytophthora sojae]	317.95	0.2379	1	1	18	46	933	101.2	5.94
348676374	hypothetical protein PHYSODRAFT_250961 [Phytophthora sojae]	448.11	0.228	1	3	12	75	557	62.3	7.46
348676368	hypothetical protein PHYSODRAFT_560689 [Phytophthora sojae]	67.78	0.0134	1	1	1	1	1860	212.4	7.05
348676356	hypothetical protein PHYSODRAFT_509459 [Phytophthora sojae]	111.04	0.1801	2	4	4	6	322	34	4.48
348676355	hypothetical protein PHYSODRAFT_507388 [Phytophthora sojae]	1203.98	0.6143	193	1	20	143	446	50.1	4.86
348676348	hypothetical protein PHYSODRAFT_346791 [Phytophthora sojae]	74.29	0.1833	2	6	6	9	540	59.1	6.96
348676338	hypothetical protein PHYSODRAFT_286443 [Phytophthora sojae]	256.69	0.588	2	11	11	39	250	27.5	7.02
348676325	hypothetical protein PHYSODRAFT_560655 [Phytophthora sojae]	446.44	0.3192	3	15	15	39	708	78.4	5.39
348676319	hypothetical protein PHYSODRAFT_560654 [Phytophthora sojae]	43.42	0.0256	1	1	1	2	508	56.4	6.04
348676315	hypothetical protein PHYSODRAFT_334324 [Phytophthora sojae]	33.91	0.0099	1	1	1	1	910	102.2	6.4
348676313	hypothetical protein PHYSODRAFT_334322 [Phytophthora sojae]	281.78	0.2411	2	7	7	23	365	42.5	6.54
348676284	hypothetical protein PHYSODRAFT_545625 [Phytophthora sojae]	2327.42	0.5579	1	4	22	179	466	51.9	6.15
348676282	hypothetical protein PHYSODRAFT_286438 [Phytophthora sojae]	35.92	0.2137	1	1	3	4	131	14.1	9.52
348676279	NIMA never in mitosis protein a-related kinase [Phytophthora sojae]	31.49	0.0668	3	2	2	2	374	43.4	9.1
348676263	tryptophan synthase [Phytophthora sojae]	78.15	0.2491	1	2	3	4	265	28	5.63
348676221	hypothetical protein PHYSODRAFT_351681 [Phytophthora sojae]	59.31	0.0228	1	1	2	3	1447	159.5	6.54
348676208	hypothetical protein PHYSODRAFT_504765 [Phytophthora sojae]	55.55	0.123	2	4	5	8	504	55.9	5.57
348676207	hypothetical protein PHYSODRAFT_560567 [Phytophthora sojae]	75.61	0.1327	2	4	4	6	437	48	5.26
348676197	hypothetical protein PHYSODRAFT_302387 [Phytophthora sojae]	34.02	0.1044	1	1	3	3	450	49.4	7.72
348676189	hypothetical protein PHYSODRAFT_316117 [Phytophthora sojae]	77.7	0.198	2	3	3	6	303	32.6	5.25
348676181	hypothetical protein PHYSODRAFT_545525 [Phytophthora sojae]	211.64	0.241	2	3	13	34	614	69	5.26
348676175	hypothetical protein PHYSODRAFT_354845 [Phytophthora sojae]	32.47	0.0428	1	1	1	1	327	35.7	9.25
348676132	hypothetical protein PHYSODRAFT_316081 [Phytophthora sojae]	30.05	0.1067	3	3	3	3	375	42	5.63
348676073	hypothetical protein PHYSODRAFT_561619 [Phytophthora sojae]	67.85	0.0626	1	1	6	16	974	109.2	6.8
348676027	hypothetical protein PHYSODRAFT_334052 [Phytophthora sojae]	21.29	0.0508	1	1	2	2	413	45.5	5.27
348676015	hypothetical protein PHYSODRAFT_334040 [Phytophthora sojae]	138.78	0.0986	2	4	4	6	487	52.1	8.06
348676013	hypothetical protein PHYSODRAFT_354832 [Phytophthora sojae]	81.62	0.2208	2	6	6	12	240	25.7	5.29
348676009	hypothetical protein PHYSODRAFT_505357 [Phytophthora sojae]	335.18	0.2784	2	6	6	18	291	30.9	9.83
348675994	hypothetical protein PHYSODRAFT_354828 [Phytophthora sojae]	517.85	0.4253	3	1	10	43	308	32.9	6.46
348675977	hypothetical protein PHYSODRAFT_286387 [Phytophthora sojae]	105.34	0.3636	1	9	9	43	143	16.3	10.67
348675967	hypothetical protein PHYSODRAFT_346687 [Phytophthora sojae]	60.45	0.0547	1	2	2	5	457	49.9	7.24
348675965	heme peroxidase [Phytophthora sojae]	280.91	0.3018	1	3	8	41	338	37.5	8.84
348675957	hypothetical protein PHYSODRAFT_561505 [Phytophthora sojae]	102.83	0.1651	3	3	3	7	218	24.4	7.43
348675955	hypothetical protein PHYSODRAFT_354820 [Phytophthora sojae]	83.09	0.2585	3	2	2	5	147	16.4	5.86
348675944	hypothetical protein PHYSODRAFT_286379 [Phytophthora sojae]	36.78	0.1644	1	2	3	18	146	16.5	4.93
348675936	hypothetical protein PHYSODRAFT_286376 [Phytophthora sojae]	6435.95	0.4773	2	3	37	491	660	72.8	4.83
348675921	hypothetical protein PHYSODRAFT_333950 [Phytophthora sojae]	43.88	0.0737	3	4	4	9	678	72	6.93
348675899	hypothetical protein PHYSODRAFT_354807 [Phytophthora sojae]	56.52	0.2332	2	4	4	6	313	35	5.53
348675895	hypothetical protein PHYSODRAFT_546417 [Phytophthora sojae]	303.44	0.2549	2	2	11	35	616	65.9	6.84
348675864	hypothetical protein PHYSODRAFT_286353 [Phytophthora sojae]	39.83	0.1509	1	1	2	5	106	12.4	6.55
348675858	hypothetical protein PHYSODRAFT_546373 [Phytophthora sojae]	532.79	0.4464	5	15	16	57	401	44.8	7.49
348675844	hypothetical protein PHYSODRAFT_561378 [Phytophthora sojae]	51.65	0.0384	3	4	4	7	1069	119.3	5.62
348675840	hypothetical protein PHYSODRAFT_260724 [Phytophthora sojae]	811.8	0.4318	2	3	11	51	403	43.1	5.99
348675830	hypothetical protein PHYSODRAFT_504947 [Phytophthora sojae]	33.64	0.2742	2	2	2	10	62	7.3	9.91
348675829	hypothetical protein PHYSODRAFT_302104 [Phytophthora sojae]	174.08	0.152	4	10	10	23	888	98.1	7.3
348675827	hypothetical protein PHYSODRAFT_354799 [Phytophthora sojae]	390.12	0.4699	2	3	7	41	249	27.2	7.21
348675799	hypothetical protein PHYSODRAFT_354798 [Phytophthora sojae]	33.92	0.032	2	1	1	1	656	73.5	5.38
348675783	hypothetical protein PHYSODRAFT_333832 [Phytophthora sojae]	56.18	0.2359	2	5	5	7	195	22.2	8.69
348675759	hypothetical protein PHYSODRAFT_302059 [Phytophthora sojae]	64.19	0.1646	2	4	4	6	322	36.8	7.65
348675725	hypothetical protein PHYSODRAFT_346620 [Phytophthora sojae]	1210.74	0.2552	9	2	18	80	964	105.7	5.57
348675722	hypothetical protein PHYSODRAFT_561309 [Phytophthora sojae]	168.05	0.1481	2	7	7	8	1067	114.9	4.67
348675715	hypothetical protein PHYSODRAFT_286335 [Phytophthora sojae]	31.02	0.3551	2	5	5	8	107	12.1	8.9
348675714	hypothetical protein PHYSODRAFT_507629 [Phytophthora sojae]	25.29	0.0299	1	2	2	2	703	76.1	8.54
348675699	hypothetical protein PHYSODRAFT_506512 [Phytophthora sojae]	134.58	0.5048	1	2	3	7	105	11.8	4.6
348675692	hypothetical protein PHYSODRAFT_504885 [Phytophthora sojae]	36.36	0.0758	2	1	4	4	660	72.8	5.87
348675658	hypothetical protein PHYSODRAFT_286325 [Phytophthora sojae]	2871.9	0.3373	4	2	8	133	335	35.3	6.68
348675652	hypothetical protein PHYSODRAFT_333714 [Phytophthora sojae]	36.6	0.009	1	1	1	1	885	96.4	4.87
348675629	hypothetical protein PHYSODRAFT_505321 [Phytophthora sojae]	88.8	0.2181	1	1	8	12	463	52	7.87
348675628	hypothetical protein PHYSODRAFT_251122 [Phytophthora sojae]	151.61	0.2323	1	1	5	13	198	22.1	5.11
348675603	hypothetical protein PHYSODRAFT_509857 [Phytophthora sojae]	557.12	0.1626	1	1	11	33	1076	123.2	5.78
348675576	hypothetical protein PHYSODRAFT_315720 [Phytophthora sojae]	201.32	0.2946	2	1	11	25	533	57.4	6.42
348675559	hypothetical protein PHYSODRAFT_561180 [Phytophthora sojae]	78.54	0.053	1	1	1	2	264	29.4	5.39
348675554	hypothetical protein PHYSODRAFT_315701 [Phytophthora sojae]	36.22	0.1481	1	2	5	8	486	53.5	6.19
348675531	hypothetical protein PHYSODRAFT_354768 [Phytophthora sojae]	128.72	0.1982	1	1	4	11	222	25.1	6.52
348675525	hypothetical protein PHYSODRAFT_301896 [Phytophthora sojae]	58.11	0.0231	2	2	2	3	1561	172.9	5.11
348675489	hypothetical protein PHYSODRAFT_561155 [Phytophthora sojae]	29.2	0.0382	2	3	3	4	811	90.8	5.17
348675463	hypothetical protein PHYSODRAFT_333550 [Phytophthora sojae]	111.67	0.2538	10	3	8	13	327	33.9	9.44
348675451	polygalacturonase [Phytophthora sojae]	44.6	0.0632	1	2	2	2	380	39.5	8.47
348675383	hypothetical protein PHYSODRAFT_507404 [Phytophthora sojae]	99.23	0.2417	1	2	10	20	422	47.5	6.25
348675375	hypothetical protein PHYSODRAFT_561117 [Phytophthora sojae]	740.57	0.0486	1	2	2	35	329	36.5	8.72
348675294	hypothetical protein PHYSODRAFT_346539 [Phytophthora sojae]	122.6	0.0944	3	7	7	10	1208	134.5	8.15
348675224	hypothetical protein PHYSODRAFT_333312 [Phytophthora sojae]	80.67	0.0857	3	1	3	9	420	48	8.41
348675111	hypothetical protein PHYSODRAFT_545994 [Phytophthora sojae]	1034.84	0.273	1	2	9	81	348	36.8	8.56
348675004	hypothetical protein PHYSODRAFT_286194 [Phytophthora sojae]	33.26	0.3431	2	2	2	4	102	11.6	10.93
348674989	hypothetical protein PHYSODRAFT_560950 [Phytophthora sojae]	77.13	0.1154	2	4	4	26	390	42.3	6.07
348674959	hypothetical protein PHYSODRAFT_545931 [Phytophthora sojae]	974.2	0.3103	1	3	17	117	464	51.3	6.84
348674958	hypothetical protein PHYSODRAFT_301616 [Phytophthora sojae]	64.17	0.1288	2	4	5	7	489	52.8	6
348674676	hypothetical protein PHYSODRAFT_252919 [Phytophthora sojae]	34.24	0.0376	7	2	2	3	825	84.6	4.54
348674665	hypothetical protein PHYSODRAFT_354716 [Phytophthora sojae]	40.02	0.1042	1	1	1	5	96	10.3	7.08
348674662	hypothetical protein PHYSODRAFT_360752 [Phytophthora sojae]	76.9	0.0196	1	2	3	4	2046	222.5	6.13
348674599	hypothetical protein PHYSODRAFT_560503 [Phytophthora sojae]	542.43	0.2095	5	3	9	45	525	57.8	7.69
348674594	hypothetical protein PHYSODRAFT_360745 [Phytophthora sojae]	1422.08	0.5346	3	3	12	130	260	29.2	6.81
348674570	hypothetical protein PHYSODRAFT_545408 [Phytophthora sojae]	318.85	0.296	1	6	12	28	544	60.7	6.57
348674473	hypothetical protein PHYSODRAFT_286774 [Phytophthora sojae]	843.5	0.4606	3	2	12	89	241	26	8.31
348674447	hypothetical protein PHYSODRAFT_303479 [Phytophthora sojae]	68.37	0.1206	1	1	1	1	199	22.1	6.55
348674395	hypothetical protein PHYSODRAFT_347173 [Phytophthora sojae]	418.14	0.3768	3	19	19	96	552	60	7.94
348674326	hypothetical protein PHYSODRAFT_286750 [Phytophthora sojae]	120.89	0.1336	1	2	6	9	636	71	4.91
348674313	hypothetical protein PHYSODRAFT_352029 [Phytophthora sojae]	32.25	0.1063	3	6	6	6	621	69.5	8.37
348674273	hypothetical protein PHYSODRAFT_355047 [Phytophthora sojae]	303.69	0.625	2	5	12	78	144	16.2	9.96
348674270	hypothetical protein PHYSODRAFT_352016 [Phytophthora sojae]	44.23	0.0195	1	1	1	4	462	50.7	5.66
348674233	ATP synthase gamma subunit [Phytophthora sojae]	2236.82	0.4803	3	9	9	126	304	32.8	5.34
348674227	hypothetical protein PHYSODRAFT_352008 [Phytophthora sojae]	37.7	0.196	2	8	8	13	500	55.2	9.26
348674189	hypothetical protein PHYSODRAFT_286719 [Phytophthora sojae]	43.23	0.1757	1	2	2	4	148	16.5	4.86
348674181	hypothetical protein PHYSODRAFT_355037 [Phytophthora sojae]	173.97	0.2156	1	1	3	24	167	18.6	5.86
348674178	TonB-dependent receptor protein [Phytophthora sojae]	61.41	0.0562	1	1	1	3	267	29.6	4.92
348674168	hypothetical protein PHYSODRAFT_355036 [Phytophthora sojae]	1355.21	0.5064	9	4	8	152	156	17.9	9.74
348674166	hypothetical protein PHYSODRAFT_547344 [Phytophthora sojae]	62.81	0.0831	2	1	2	9	313	36.3	8.65
348674156	putative exo-1,3-beta-glucanase [Phytophthora sojae]	561.21	0.1334	1	3	6	40	697	77.6	5.59
348674150	hypothetical protein PHYSODRAFT_355034 [Phytophthora sojae]	98.23	0.1358	2	3	3	13	243	27.7	4.51
348674145	hypothetical protein PHYSODRAFT_347096 [Phytophthora sojae]	1697.3	0.5676	2	8	24	213	481	52.5	5.4
348674126	hypothetical protein PHYSODRAFT_418086 [Phytophthora sojae]	25.19	0.1429	1	1	1	6	63	7.1	9.52
348674123	hypothetical protein PHYSODRAFT_562373 [Phytophthora sojae]	741.99	0.3263	4	1	12	89	570	62.9	6.65
348674088	hypothetical protein PHYSODRAFT_335613 [Phytophthora sojae]	81.11	0.135	1	2	7	15	437	48.2	6.65
348674087	hypothetical protein PHYSODRAFT_335612 [Phytophthora sojae]	44.76	0.1779	1	2	2	2	163	17.8	4.46
348674011	hypothetical protein PHYSODRAFT_286698 [Phytophthora sojae]	207.59	0.413	1	3	7	20	247	27	5.63
348673952	hypothetical protein PHYSODRAFT_286691 [Phytophthora sojae]	987.6	0.3974	25	4	5	93	151	16.9	5.86
348673884	hypothetical protein PHYSODRAFT_514737 [Phytophthora sojae]	71.69	0.1372	1	2	6	12	481	50.7	5.35
348673875	hypothetical protein PHYSODRAFT_355007 [Phytophthora sojae]	1993.78	0.7593	3	10	10	133	162	17.1	6.58
348673808	hypothetical protein PHYSODRAFT_355001 [Phytophthora sojae]	393.33	0.5628	1	3	10	57	183	21	4.63
348673794	hypothetical protein PHYSODRAFT_355000 [Phytophthora sojae]	3050.49	0.7886	1	2	22	354	317	34.9	6.61
348673782	hypothetical protein PHYSODRAFT_354997 [Phytophthora sojae]	746.55	0.474	2	11	11	100	192	22.6	10.48
348673781	hypothetical protein PHYSODRAFT_354996 [Phytophthora sojae]	224.06	0.3121	3	2	10	33	298	33.2	9.82
348673780	hypothetical protein PHYSODRAFT_354995 [Phytophthora sojae]	48.85	0.149	2	2	2	3	208	21.6	5.31
348673769	hypothetical protein PHYSODRAFT_335348 [Phytophthora sojae]	84.05	0.2149	1	3	9	14	549	60.3	7.93
348673765	hypothetical protein PHYSODRAFT_354994 [Phytophthora sojae]	42.54	0.4675	1	3	3	4	77	8.7	8.51
348673684	hypothetical protein PHYSODRAFT_562177 [Phytophthora sojae]	26.15	0.4198	2	4	4	8	162	18.6	7.43
348673629	hypothetical protein PHYSODRAFT_335225 [Phytophthora sojae]	167.96	0.3455	2	3	3	11	110	11.1	11.66
348673628	hypothetical protein PHYSODRAFT_246411 [Phytophthora sojae]	43.52	0.0455	1	1	4	6	1231	135.7	6.74
348673598	hypothetical protein PHYSODRAFT_286616 [Phytophthora sojae]	351.74	0.2137	2	2	2	41	117	13	4.88
348673593	hypothetical protein PHYSODRAFT_286614 [Phytophthora sojae]	175.29	0.4691	2	3	3	9	81	9.2	8.18
348673587	hypothetical protein PHYSODRAFT_354988 [Phytophthora sojae]	75.26	0.4052	1	4	4	6	116	13.4	5.15
348673585	hypothetical protein PHYSODRAFT_286610 [Phytophthora sojae]	253.03	0.4783	2	6	6	33	115	13.2	7.99
348673584	hypothetical protein PHYSODRAFT_316694 [Phytophthora sojae]	43.1	0.0292	2	2	2	2	787	88.2	5.97
348673577	hypothetical protein PHYSODRAFT_246404 [Phytophthora sojae]	599.62	0.317	2	11	11	63	489	54.1	9.14
348673576	hypothetical protein PHYSODRAFT_286607 [Phytophthora sojae]	434.21	0.487	2	4	10	84	154	17.4	9.55
348673567	hypothetical protein PHYSODRAFT_316672 [Phytophthora sojae]	53.12	0.1171	1	1	3	4	316	34.9	8.48
348673537	hypothetical protein PHYSODRAFT_335134 [Phytophthora sojae]	162.79	0.2355	1	6	6	13	310	35.4	5.01
348673536	hypothetical protein PHYSODRAFT_354973 [Phytophthora sojae]	536.97	0.4362	3	4	12	72	282	30.4	9.44
348673488	hypothetical protein PHYSODRAFT_513031 [Phytophthora sojae]	40.31	0.0574	1	2	2	5	418	48.3	5.55
348673481	hypothetical protein PHYSODRAFT_286588 [Phytophthora sojae]	239.85	0.0901	1	1	1	11	111	11.3	4.34
348673459	hypothetical protein PHYSODRAFT_351880 [Phytophthora sojae]	101.13	0.2124	2	3	3	6	226	24.6	7.44
348673424	hypothetical protein PHYSODRAFT_335022 [Phytophthora sojae]	68.68	0.084	1	1	2	4	524	59.2	6.37
348673410	hypothetical protein PHYSODRAFT_286573 [Phytophthora sojae]	58.79	0.3833	2	3	3	9	120	13.5	6.11
348673406	hypothetical protein PHYSODRAFT_259204 [Phytophthora sojae]	47.34	0.1437	3	5	5	10	348	39.8	4.77
348673403	monooxygenase [Phytophthora sojae]	232.05	0.1988	1	2	7	20	483	51.7	6.8
348673393	hypothetical protein PHYSODRAFT_346958 [Phytophthora sojae]	53.65	0.0481	1	3	3	6	1103	122.8	7.01
348673381	hypothetical protein PHYSODRAFT_512100 [Phytophthora sojae]	104.31	0.2235	2	4	4	8	264	29.1	5.43
348673373	hypothetical protein PHYSODRAFT_354949 [Phytophthora sojae]	43.43	0.0719	1	1	1	2	153	17.5	5.29
348673369	hypothetical protein PHYSODRAFT_561955 [Phytophthora sojae]	125.53	0.0969	2	1	5	12	753	84	6.11
348673358	hypothetical protein PHYSODRAFT_259181 [Phytophthora sojae]	81.64	0.3782	4	4	4	7	156	18.1	9.61
348673354	hypothetical protein PHYSODRAFT_561933 [Phytophthora sojae]	251.09	0.2271	2	4	4	20	207	23.2	6.76
348673332	hypothetical protein PHYSODRAFT_354938 [Phytophthora sojae]	475.75	0.3783	2	7	19	76	637	69.3	6.54
348673261	hypothetical protein PHYSODRAFT_354933 [Phytophthora sojae]	35.94	0.1867	2	2	2	2	150	16.2	10.39
348673168	hypothetical protein PHYSODRAFT_354926 [Phytophthora sojae]	488.62	0.2202	2	10	10	57	495	55.2	6.34
348673157	hypothetical protein PHYSODRAFT_511360 [Phytophthora sojae]	58.54	0.1813	2	3	3	8	171	19.1	10.35
348673155	hypothetical protein PHYSODRAFT_561825 [Phytophthora sojae]	41.66	0.0564	2	2	2	2	319	35.1	6.42
348673131	hypothetical protein PHYSODRAFT_561807 [Phytophthora sojae]	65.73	0.0503	2	2	2	3	736	80.6	4.98
348673129	hypothetical protein PHYSODRAFT_512094 [Phytophthora sojae]	71.37	0.1446	2	3	3	7	332	35	7.78
348673058	hypothetical protein PHYSODRAFT_334720 [Phytophthora sojae]	53.88	0.0294	2	1	1	2	477	51.3	4.6
348673054	hypothetical protein PHYSODRAFT_286509 [Phytophthora sojae]	174.13	0.1543	2	4	6	18	376	41.6	6.76
348673009	hypothetical protein PHYSODRAFT_354916 [Phytophthora sojae]	479.19	0.4885	2	9	9	110	131	15.2	9.42
348673006	hypothetical protein PHYSODRAFT_286504 [Phytophthora sojae]	26.97	0.4722	2	3	3	4	72	8.4	7.21
348673004	hypothetical protein PHYSODRAFT_354913 [Phytophthora sojae]	2056.47	0.3415	1	4	8	157	325	34.2	6.27
348673003	hypothetical protein PHYSODRAFT_354912 [Phytophthora sojae]	4802.55	0.3959	1	3	12	245	341	36.4	8.37
348672998	Mitochondrial/chloroplast ribosomal protein S9 [Phytophthora sojae]	109.02	0.0988	2	2	2	4	324	36.1	8.78
348672997	hypothetical protein PHYSODRAFT_513547 [Phytophthora sojae]	58.25	0.1892	2	4	4	5	259	28.1	4.89
348672993	hypothetical protein PHYSODRAFT_257200 [Phytophthora sojae]	97.03	0.1059	2	5	5	9	746	79.8	6.33
348672965	cytochrome c [Phytophthora sojae]	846.47	0.2857	2	1	4	46	112	12.1	9.35
348672882	hypothetical protein PHYSODRAFT_563420 [Phytophthora sojae]	72.47	0.2287	2	4	4	5	328	36.4	4.74
348672818	hypothetical protein PHYSODRAFT_347462 [Phytophthora sojae]	332.95	0.15	1	1	3	20	160	16.5	5.87
348672812	coproporphyrinogen III oxidase [Phytophthora sojae]	147.54	0.2824	1	3	8	13	347	39.8	6.27
348672808	hypothetical protein PHYSODRAFT_518209 [Phytophthora sojae]	71.48	0.1762	2	2	2	4	193	21.6	6.21
348672803	hypothetical protein PHYSODRAFT_517075 [Phytophthora sojae]	86.77	0.0946	1	1	2	7	317	34.1	8.75
348672800	hypothetical protein PHYSODRAFT_355229 [Phytophthora sojae]	59.73	0.2465	5	4	5	21	288	32.2	6.4
348672793	hypothetical protein PHYSODRAFT_355228 [Phytophthora sojae]	68.63	0.1254	2	3	5	13	295	32.6	9.07
348672790	hypothetical protein PHYSODRAFT_337031 [Phytophthora sojae]	105.38	0.1711	2	1	5	17	263	28.9	9.17
348672789	hypothetical protein PHYSODRAFT_548252 [Phytophthora sojae]	411.3	0.1084	1	7	15	51	1144	126.8	6.1
348672783	hypothetical protein PHYSODRAFT_548251 [Phytophthora sojae]	40.09	0.183	2	3	3	4	306	32.1	9.61
348672777	hypothetical protein PHYSODRAFT_361579 [Phytophthora sojae]	30.55	0.1246	1	1	4	6	297	34.4	5.44
348672751	hypothetical protein PHYSODRAFT_248886 [Phytophthora sojae]	812.47	0.4016	1	5	18	91	630	68.7	6.24
348672706	hypothetical protein PHYSODRAFT_336944 [Phytophthora sojae]	592.72	0.2929	2	4	17	62	618	67.9	6.89
348672576	aspartylasparaginylbeta-hydroxylase-like protein [Phytophthora sojae]	62.67	0.0739	1	1	1	2	230	26.6	6.52
348672542	metalloprotease family M20/M25/M40 [Phytophthora sojae]	69.98	0.1106	3	1	4	8	434	47.7	5.08
348672536	hypothetical protein PHYSODRAFT_355203 [Phytophthora sojae]	32.95	0.1616	3	1	4	6	365	40.2	5.03
348672464	hypothetical protein PHYSODRAFT_517137 [Phytophthora sojae]	49.21	0.0693	1	1	1	1	303	32.7	7.99
348672411	hypothetical protein PHYSODRAFT_517337 [Phytophthora sojae]	57.76	0.1256	4	4	4	4	454	49.9	5.21
348672398	hypothetical protein PHYSODRAFT_246827 [Phytophthora sojae]	155.21	0.1434	1	2	10	17	788	89	6.77
348672396	hypothetical protein PHYSODRAFT_317407 [Phytophthora sojae]	69.25	0.0492	1	1	1	2	366	41.8	8.6
348672384	hypothetical protein PHYSODRAFT_355187 [Phytophthora sojae]	718.57	0.1813	2	1	6	78	353	38.6	5.69
348672383	hypothetical protein PHYSODRAFT_286936 [Phytophthora sojae]	840.29	0.2699	2	3	9	87	352	38.6	5.38
348672304	hypothetical protein PHYSODRAFT_317375 [Phytophthora sojae]	573.16	0.1462	7	4	7	38	465	49.6	6.1
348672301	hypothetical protein PHYSODRAFT_547952 [Phytophthora sojae]	31.89	0.0413	1	3	3	3	654	71.8	6.23
348672287	hypothetical protein PHYSODRAFT_355185 [Phytophthora sojae]	83.96	0.2326	2	4	4	7	215	24.1	4.97
348672244	hypothetical protein PHYSODRAFT_286921 [Phytophthora sojae]	235.43	0.2556	1	1	3	80	133	15	5.16
348672210	putative hydratase [Phytophthora sojae]	428.16	0.4077	2	7	20	59	699	75.2	5.44
348672198	hypothetical protein PHYSODRAFT_336490 [Phytophthora sojae]	41.58	0.2171	2	3	3	4	175	20.1	4.65
348672162	hypothetical protein PHYSODRAFT_355171 [Phytophthora sojae]	39.23	0.0898	1	1	3	6	245	27.7	8.05
348672147	hypothetical protein PHYSODRAFT_286907 [Phytophthora sojae]	639.84	0.322	1	1	6	54	177	20.1	7.85
348672112	hypothetical protein PHYSODRAFT_562920 [Phytophthora sojae]	68.11	0.2533	2	1	7	17	304	32.8	9.79
348672108	hypothetical protein PHYSODRAFT_347295 [Phytophthora sojae]	371.34	0.1855	2	14	14	33	895	98.3	6.23
348672097	elongation factor 3-like protein ABCF transporter family [Phytophthora sojae]	197.28	0.1325	1	2	9	16	1140	125.5	6.34
348672093	hypothetical protein PHYSODRAFT_514860 [Phytophthora sojae]	65.39	0.2339	2	6	6	20	171	19.5	4.54
348672073	hypothetical protein PHYSODRAFT_547793 [Phytophthora sojae]	430.91	0.2723	2	7	8	31	437	48.7	5.22
348672012	elicitin [Phytophthora sojae]	57.2	0.232	3	2	2	26	194	19.1	3.93
348672008	hypothetical protein PHYSODRAFT_286828 [Phytophthora sojae]	1108.46	0.1784	1	1	2	193	185	18.1	4.17
348671971	hypothetical protein PHYSODRAFT_317226 [Phytophthora sojae]	83.33	0.3343	2	9	9	16	329	36.1	5.54
348671949	hypothetical protein PHYSODRAFT_562795 [Phytophthora sojae]	24.22	0.159	1	3	6	8	415	45.3	5.71
348671947	hypothetical protein PHYSODRAFT_336266 [Phytophthora sojae]	136.82	0.1974	1	1	1	36	76	8.2	9.41
348671929	hypothetical protein PHYSODRAFT_355091 [Phytophthora sojae]	298.67	0.4437	4	9	9	67	151	17.3	10.54
348671926	hypothetical protein PHYSODRAFT_518128 [Phytophthora sojae]	63.71	0.0559	2	2	2	3	608	67.4	6.21
348671895	glutathione peroxidase [Phytophthora sojae]	36.4	0.1237	2	3	3	4	283	31.1	8.37
348671863	hypothetical protein PHYSODRAFT_361407 [Phytophthora sojae]	129.61	0.1854	1	1	7	21	426	48.1	7.97
348671824	hypothetical protein PHYSODRAFT_562723 [Phytophthora sojae]	764.67	0.1205	2	4	5	56	448	46.2	4.72
348671811	hypothetical protein PHYSODRAFT_547617 [Phytophthora sojae]	102.25	0.1469	2	1	4	5	422	46.8	5.5
348671805	hypothetical protein PHYSODRAFT_317136 [Phytophthora sojae]	51.79	0.0097	2	3	3	3	4325	483.7	5.8
348671802	hypothetical protein PHYSODRAFT_547605 [Phytophthora sojae]	322.39	0.1853	1	5	7	25	626	68	6.65
348671772	hypothetical protein PHYSODRAFT_250643 [Phytophthora sojae]	84.82	0.0822	3	6	6	6	1022	110.5	6.33
348671738	pleiotropic drug resistance protein ABC superfamily [Phytophthora sojae]	79.07	0.0723	17	1	5	8	1121	124.7	5.58
348671624	hypothetical protein PHYSODRAFT_338154 [Phytophthora sojae]	1530.11	0.0614	2	1	1	60	293	31.3	5.91
348671618	hypothetical protein PHYSODRAFT_435859 [Phytophthora sojae]	226.14	0.4565	2	3	3	15	92	10.7	5.27
348671617	putative endo-1,3-beta-glucanase [Phytophthora sojae]	43.43	0.0351	1	4	4	5	1026	112.4	5.2
348671600	hypothetical protein PHYSODRAFT_260821 [Phytophthora sojae]	2230.4	0.3645	4	3	11	224	321	35.4	5.6
348671573	hypothetical protein PHYSODRAFT_318112 [Phytophthora sojae]	45.63	0.0114	1	1	2	2	2460	278.3	9.19
348671473	hypothetical protein PHYSODRAFT_370246 [Phytophthora sojae]	20.34	0.0383	2	1	1	1	287	31.7	4.82
348671431	hypothetical protein PHYSODRAFT_548876 [Phytophthora sojae]	70.9	0.063	9	2	3	7	603	64.4	4.97
348671428	hypothetical protein PHYSODRAFT_347669 [Phytophthora sojae]	492.86	0.3106	2	4	25	71	1043	117.5	6.38
348671361	hypothetical protein PHYSODRAFT_355340 [Phytophthora sojae]	39.34	0.0278	1	1	1	3	360	40.5	9.41
348671348	hypothetical protein PHYSODRAFT_287246 [Phytophthora sojae]	130.91	0.2248	2	2	2	11	129	14.8	9.28
348671347	hypothetical protein PHYSODRAFT_361753 [Phytophthora sojae]	384.58	0.2785	3	2	12	31	517	58.2	6.68
348671345	hypothetical protein PHYSODRAFT_518692 [Phytophthora sojae]	49.55	0.0708	2	1	1	1	240	26	4.92
348671330	hypothetical protein PHYSODRAFT_518702 [Phytophthora sojae]	433.32	0.3505	2	2	9	31	331	37	5.15
348671329	hypothetical protein PHYSODRAFT_352454 [Phytophthora sojae]	73.14	0.2922	1	2	6	13	332	35.3	7.03
348671294	hypothetical protein PHYSODRAFT_361747 [Phytophthora sojae]	106.06	0.0637	2	1	6	7	1523	168.9	6.42
348671280	hypothetical protein PHYSODRAFT_520447 [Phytophthora sojae]	467.65	0.4628	4	5	9	119	296	31.8	5.62
348671244	hypothetical protein PHYSODRAFT_355326 [Phytophthora sojae]	89.32	0.1388	3	4	4	6	425	46.6	6.54
348671230	hypothetical protein PHYSODRAFT_520947 [Phytophthora sojae]	1850.68	0.1081	1	3	4	104	509	55.5	5.41
348671222	hypothetical protein PHYSODRAFT_548747 [Phytophthora sojae]	48.27	0.0586	2	1	1	3	290	31.2	5.76
348671204	hypothetical protein PHYSODRAFT_304700 [Phytophthora sojae]	35.65	0.0101	2	1	1	1	987	109.3	9.01
348671201	hypothetical protein PHYSODRAFT_355317 [Phytophthora sojae]	187.4	0.3178	2	4	4	35	107	12	11.12
348671200	hypothetical protein PHYSODRAFT_518796 [Phytophthora sojae]	32.36	0.0241	2	2	2	2	706	78.5	7.52
348671155	hypothetical protein PHYSODRAFT_287141 [Phytophthora sojae]	181.64	0.1638	3	8	8	15	763	84.6	5.54
348671152	hypothetical protein PHYSODRAFT_429125 [Phytophthora sojae]	26.15	0.0281	1	1	1	1	249	26.8	4.83
348671126	hypothetical protein PHYSODRAFT_355310 [Phytophthora sojae]	300.87	0.178	1	5	10	28	646	70.8	6.3
348671103	hypothetical protein PHYSODRAFT_464988 [Phytophthora sojae]	917.34	0.3919	25	2	8	65	222	23.5	9.67
348671031	hypothetical protein PHYSODRAFT_548626 [Phytophthora sojae]	200.89	0.2158	2	7	15	19	1052	117.3	6.47
348671030	hypothetical protein PHYSODRAFT_347580 [Phytophthora sojae]	108	0.0664	1	1	5	15	904	101.8	5.55
348671000	hypothetical protein PHYSODRAFT_287124 [Phytophthora sojae]	979.45	0.4667	2	1	8	65	165	17.4	9.26
348670988	hypothetical protein PHYSODRAFT_337582 [Phytophthora sojae]	20.83	0.019	2	1	1	1	369	39.4	7.87
348670986	hypothetical protein PHYSODRAFT_355299 [Phytophthora sojae]	131.46	0.2958	11	9	9	14	355	37.8	6.24
348670964	hypothetical protein PHYSODRAFT_347561 [Phytophthora sojae]	201.34	0.231	4	6	6	15	355	37.7	6.25
348670956	hypothetical protein PHYSODRAFT_352373 [Phytophthora sojae]	138.36	0.1035	1	1	7	17	773	84.3	5.74
348670933	hypothetical protein PHYSODRAFT_352366 [Phytophthora sojae]	2000.61	0.4925	1	2	21	158	467	50.5	5.63
348670901	hypothetical protein PHYSODRAFT_520792 [Phytophthora sojae]	516.22	0.1263	2	3	5	35	372	41.4	7.64
348670893	hypothetical protein PHYSODRAFT_563613 [Phytophthora sojae]	230.94	0.1996	1	5	8	20	546	58.2	5.45
348670816	hypothetical protein PHYSODRAFT_548480 [Phytophthora sojae]	38.42	0.2191	1	1	7	10	461	51.1	5.29
348670788	hypothetical protein PHYSODRAFT_347522 [Phytophthora sojae]	356.22	0.1737	2	1	13	39	1019	113	6.74
348670787	hypothetical protein PHYSODRAFT_317771 [Phytophthora sojae]	339.3	0.196	2	3	15	42	959	107.1	5.92
348670745	hypothetical protein PHYSODRAFT_563523 [Phytophthora sojae]	30.76	0.0152	1	1	1	1	528	58.2	5.15
348670702	hypothetical protein PHYSODRAFT_355273 [Phytophthora sojae]	663.52	0.5655	3	10	10	75	145	16.1	10.59
348670680	hypothetical protein PHYSODRAFT_287073 [Phytophthora sojae]	85.1	0.125	3	2	3	12	256	29.1	6.32
348670645	hypothetical protein PHYSODRAFT_287071 [Phytophthora sojae]	97.79	0.1244	4	1	3	35	225	25.2	6.27
348670626	hypothetical protein PHYSODRAFT_287050 [Phytophthora sojae]	134.67	0.0878	10	2	3	21	433	47.1	5.69
348670609	hypothetical protein PHYSODRAFT_520326 [Phytophthora sojae]	44.4	0.074	1	2	2	4	365	40.7	7.23
348670603	methionine aminopeptidase, merops subfamily M24 [Phytophthora sojae]	433.29	0.2901	2	4	12	48	393	43.4	6.55
348670602	hypothetical protein PHYSODRAFT_317690 [Phytophthora sojae]	54.22	0.0303	1	2	3	6	1057	115.5	6.27
348670516	pdr transporter [Phytophthora sojae]	53.27	0.0253	2	2	2	2	1346	148.8	5.76
348670499	hypothetical protein PHYSODRAFT_564545 [Phytophthora sojae]	36.71	0.0508	2	2	2	5	374	40.9	5.15
348670494	hypothetical protein PHYSODRAFT_318600 [Phytophthora sojae]	289.84	0.1032	2	5	6	42	678	74.7	4.44
348670483	hypothetical protein PHYSODRAFT_564524 [Phytophthora sojae]	67.07	0.2077	1	1	6	16	284	29.9	4.98
348670464	hypothetical protein PHYSODRAFT_355849 [Phytophthora sojae]	47.72	0.1033	1	1	3	5	397	43.3	8.06
348670442	hypothetical protein PHYSODRAFT_318565 [Phytophthora sojae]	55.34	0.1098	1	1	1	2	173	17.9	6
348670441	hypothetical protein PHYSODRAFT_564500 [Phytophthora sojae]	30.59	0.0118	2	1	1	1	678	75	7.87
348670418	hypothetical protein PHYSODRAFT_352636 [Phytophthora sojae]	219.85	0.1367	1	1	4	22	373	41.2	6.87
348670408	hypothetical protein PHYSODRAFT_549399 [Phytophthora sojae]	150.58	0.1983	2	3	9	32	464	49.7	6.79
348670386	hypothetical protein PHYSODRAFT_318537 [Phytophthora sojae]	130.15	0.0321	2	2	2	7	655	72.3	8.18
348670385	hypothetical protein PHYSODRAFT_355846 [Phytophthora sojae]	34.14	0.1695	2	3	3	8	177	19.4	10.9
348670359	hypothetical protein PHYSODRAFT_288558 [Phytophthora sojae]	437.56	0.5531	2	6	6	30	179	20.1	7.33
348670337	hypothetical protein PHYSODRAFT_564447 [Phytophthora sojae]	454.4	0.3552	1	3	14	68	473	50.6	6.48
348670330	ATP synthase beta subunit [Phytophthora sojae]	12600.1	0.7309	2	1	24	930	498	53.2	5.07
348670329	hypothetical protein PHYSODRAFT_564434 [Phytophthora sojae]	37.23	0.0322	2	1	1	2	435	50.3	6.61
348670284	hypothetical protein PHYSODRAFT_549331 [Phytophthora sojae]	81.99	0.105	2	3	3	6	362	41.6	6.18
348670272	hypothetical protein PHYSODRAFT_522340 [Phytophthora sojae]	104.14	0.0856	1	2	5	10	666	73.3	6.21
348670108	hypothetical protein PHYSODRAFT_355828 [Phytophthora sojae]	25.23	0.2198	1	1	2	5	91	10.2	9.73
348670071	hypothetical protein PHYSODRAFT_258942 [Phytophthora sojae]	93.28	0.1289	4	4	4	15	388	43.5	6.77
348670070	hypothetical protein PHYSODRAFT_318393 [Phytophthora sojae]	192.11	0.0856	2	1	7	22	1075	120.6	5.03
348670068	hypothetical protein PHYSODRAFT_355817 [Phytophthora sojae]	4450.9	0.5085	14	7	36	389	706	80.4	4.94
348670040	hypothetical protein PHYSODRAFT_361869 [Phytophthora sojae]	106.17	0.2948	1	3	7	18	502	55.1	7.01
348670038	hypothetical protein PHYSODRAFT_355815 [Phytophthora sojae]	53.1	0.0847	1	2	2	5	307	33.2	6.71
348670028	putative carboxylase [Phytophthora sojae]	3488.1	0.3835	2	16	34	300	1176	128.2	6.3
348670014	hypothetical protein PHYSODRAFT_258968 [Phytophthora sojae]	117.53	0.1365	1	2	6	7	806	87.8	5.85
348670008	hypothetical protein PHYSODRAFT_347790 [Phytophthora sojae]	117.66	0.1084	1	2	9	18	1079	123.6	8.98
348670007	hypothetical protein PHYSODRAFT_258933 [Phytophthora sojae]	103.66	0.0935	2	5	5	8	620	67.2	9.11
348669879	hypothetical protein PHYSODRAFT_258871 [Phytophthora sojae]	186.66	0.2013	3	6	6	17	477	53.4	9.47
348669792	hypothetical protein PHYSODRAFT_361833 [Phytophthora sojae]	112.87	0.017	2	1	1	3	766	87.8	8.51
348669733	pleiotropic drug resistance protein ABC superfamily [Phytophthora sojae]	143.92	0.089	57	2	10	19	1348	150	5.99
348669712	hypothetical protein PHYSODRAFT_385707 [Phytophthora sojae]	22.83	0.0188	2	1	1	2	426	49.5	5.1
348669654	hypothetical protein PHYSODRAFT_523689 [Phytophthora sojae]	287.34	0.2768	2	11	11	43	495	54.5	8.02
348669613	acetyl-co-A carboxylase [Phytophthora sojae]	886.08	0.229	4	7	42	116	2310	257.1	5.97
348669612	hypothetical protein PHYSODRAFT_347727 [Phytophthora sojae]	82.89	0.0423	2	2	2	4	733	81.3	8.48
348669592	hypothetical protein PHYSODRAFT_254677 [Phytophthora sojae]	129.11	0.2673	3	4	5	15	202	22.7	5.5
348669588	hypothetical protein PHYSODRAFT_522844 [Phytophthora sojae]	89.33	0.2308	1	1	1	5	65	7.4	9.44
348669586	hypothetical protein PHYSODRAFT_549026 [Phytophthora sojae]	1483.65	0.3908	1	3	31	162	1090	118.8	6.46
348669583	GTP-binding protein [Phytophthora sojae]	337.36	0.528	3	10	10	67	214	24.2	7.83
348669576	hypothetical protein PHYSODRAFT_564102 [Phytophthora sojae]	47.2	0.0506	1	1	2	6	474	54.1	8.43
348669575	hypothetical protein PHYSODRAFT_522490 [Phytophthora sojae]	55.06	0.1218	2	3	4	8	476	54.4	6.92
348669574	hypothetical protein PHYSODRAFT_352502 [Phytophthora sojae]	435.24	0.2125	2	16	16	40	993	108.1	5.57
348669547	hypothetical protein PHYSODRAFT_254599 [Phytophthora sojae]	59.99	0.0351	1	1	1	1	399	41.8	5.12
348669517	hypothetical protein PHYSODRAFT_362097 [Phytophthora sojae]	344.32	0.1741	2	2	17	37	1430	160.9	8.48
348669512	phosphoglycerate kinase [Phytophthora sojae]	2326.27	0.5169	2	14	18	159	414	43.6	6.67
348669508	hypothetical protein PHYSODRAFT_288740 [Phytophthora sojae]	537.71	0.4	4	3	14	92	505	54.3	5.69
348669505	hypothetical protein PHYSODRAFT_525100 [Phytophthora sojae]	756.11	0.3877	1	5	16	105	503	54.1	6.93
348669503	hypothetical protein PHYSODRAFT_524421 [Phytophthora sojae]	32.35	0.0098	1	1	1	1	1230	135.8	5.69
348669501	hypothetical protein PHYSODRAFT_352787 [Phytophthora sojae]	757.75	0.0996	2	6	6	45	823	89.8	6.54
348669499	hypothetical protein PHYSODRAFT_339666 [Phytophthora sojae]	173.15	0.0205	1	1	1	6	585	65.3	5.91
348669465	hypothetical protein PHYSODRAFT_318941 [Phytophthora sojae]	31.54	0.0714	2	4	4	4	672	73.4	8.09
348669404	hypothetical protein PHYSODRAFT_524714 [Phytophthora sojae]	78.09	0.175	1	1	1	3	120	12.5	10.01
348669402	hypothetical protein PHYSODRAFT_348042 [Phytophthora sojae]	258.66	0.3034	1	4	5	21	379	40.4	5.62
348669375	hypothetical protein PHYSODRAFT_564911 [Phytophthora sojae]	215.34	0.1429	3	6	13	31	1043	114.1	5.15
348669373	hypothetical protein PHYSODRAFT_564907 [Phytophthora sojae]	123.19	0.2112	2	2	8	14	393	44.7	6.24
348669369	ABC transporter SMC family [Phytophthora sojae]	23.89	0.0072	1	1	1	5	1118	129.9	6.74
348669360	hypothetical protein PHYSODRAFT_355945 [Phytophthora sojae]	110.58	0.1296	1	1	4	12	432	47.6	7.93
348669303	hypothetical protein PHYSODRAFT_305881 [Phytophthora sojae]	20.98	0.0308	1	1	1	2	227	25.2	6.64
348669270	hypothetical protein PHYSODRAFT_564826 [Phytophthora sojae]	141.33	0.2451	1	5	5	12	253	28.6	6.62
348669136	hypothetical protein PHYSODRAFT_525951 [Phytophthora sojae]	76.65	0.1344	2	4	4	6	491	55.3	6.49
348669075	hypothetical protein PHYSODRAFT_318757 [Phytophthora sojae]	32.35	0.0089	2	1	1	1	2359	251.7	6.54
348669039	hypothetical protein PHYSODRAFT_355894 [Phytophthora sojae]	55.19	0.0926	1	1	2	2	270	30.2	8.47
348669030	hypothetical protein PHYSODRAFT_524024 [Phytophthora sojae]	33.09	0.0404	1	2	2	2	890	101.7	10.05
348669015	hypothetical protein PHYSODRAFT_564720 [Phytophthora sojae]	171.97	0.1986	2	7	7	16	423	46.1	7.53
348668975	hypothetical protein PHYSODRAFT_352697 [Phytophthora sojae]	345.68	0.1465	2	2	16	46	1570	172.5	6.84
348668951	pleiotropic drug resistance protein ABC superfamily [Phytophthora sojae]	42.49	0.0741	29	5	9	12	1376	153.7	5.95
348668928	hypothetical protein PHYSODRAFT_447137 [Phytophthora sojae]	24.77	0.0317	1	1	2	3	694	76.6	4.49
348668927	hypothetical protein PHYSODRAFT_355873 [Phytophthora sojae]	78.04	0.0894	1	1	4	6	660	73	7.01
348668926	hypothetical protein PHYSODRAFT_549587 [Phytophthora sojae]	3934.62	0.5069	2	5	26	291	576	60.4	5.31
348668898	hypothetical protein PHYSODRAFT_564655 [Phytophthora sojae]	672.77	0.2859	1	4	24	96	1032	116.1	6.68
348668872	hypothetical protein PHYSODRAFT_249170 [Phytophthora sojae]	51.14	0.0448	2	1	1	3	268	28.9	8.79
348668849	hypothetical protein PHYSODRAFT_347908 [Phytophthora sojae]	25.83	0.0323	1	1	1	1	527	57.9	5.17
348668845	hypothetical protein PHYSODRAFT_524284 [Phytophthora sojae]	48.5	0.0409	1	1	1	1	391	42.1	4.42
348668842	hypothetical protein PHYSODRAFT_355861 [Phytophthora sojae]	32.55	0.0208	1	1	1	2	384	42.8	6.05
348668790	hypothetical protein PHYSODRAFT_318624 [Phytophthora sojae]	60.3	0.1034	1	1	2	11	319	36.8	7.58
348668716	hypothetical protein PHYSODRAFT_340287 [Phytophthora sojae]	48.9	0.0458	2	1	1	3	306	32.6	6.54
348668710	hypothetical protein PHYSODRAFT_527564 [Phytophthora sojae]	51.78	0.0318	2	1	1	1	691	76.6	7.5
348668652	hypothetical protein PHYSODRAFT_348148 [Phytophthora sojae]	204.48	0.229	1	1	5	15	345	37.9	5.21
348668632	hypothetical protein PHYSODRAFT_565187 [Phytophthora sojae]	109.69	0.275	3	4	4	8	200	21.6	7.12
348668585	hypothetical protein PHYSODRAFT_526228 [Phytophthora sojae]	34.19	0.1689	3	5	5	7	379	41.5	8.06
348668481	hypothetical protein PHYSODRAFT_398151 [Phytophthora sojae]	42.28	0.0519	2	2	2	3	559	61.1	5.66
348668401	hypothetical protein PHYSODRAFT_340045 [Phytophthora sojae]	123.6	0.0419	6	1	2	6	477	52.1	7.5
348668207	hypothetical protein PHYSODRAFT_526739 [Phytophthora sojae]	153.74	0.2405	1	4	4	13	158	17.5	6.4
348668189	hypothetical protein PHYSODRAFT_339892 [Phytophthora sojae]	45.55	0.0171	1	1	1	1	644	67.8	5.17
348668109	putative dehydrogenase [Phytophthora sojae]	289.41	0.1717	1	1	6	18	361	38.9	6.19
348668069	hypothetical protein PHYSODRAFT_565047 [Phytophthora sojae]	59.6	0.0775	1	2	5	9	1251	137.6	6.43
348668064	hypothetical protein PHYSODRAFT_526653 [Phytophthora sojae]	33.16	0.0239	1	1	1	1	503	57	5.85
348668001	hypothetical protein PHYSODRAFT_526723 [Phytophthora sojae]	858.86	0.1094	1	1	3	52	329	36.5	6.34
348667991	hypothetical protein PHYSODRAFT_526336 [Phytophthora sojae]	292.32	0.251	1	5	5	16	247	28.4	5.86
348667967	hypothetical protein PHYSODRAFT_250104 [Phytophthora sojae]	318.39	0.1863	2	11	11	29	714	80.5	6.74
348667962	hypothetical protein PHYSODRAFT_288955 [Phytophthora sojae]	735.02	0.1716	2	2	2	68	169	17.6	5.74
348667860	hypothetical protein PHYSODRAFT_288935 [Phytophthora sojae]	106.53	0.1205	3	1	3	38	224	25.2	6.74
348667848	hypothetical protein PHYSODRAFT_253936 [Phytophthora sojae]	302.27	0.2375	1	4	9	21	421	47.3	5.86
348667845	hypothetical protein PHYSODRAFT_356047 [Phytophthora sojae]	209.25	0.3144	2	1	11	28	334	38.1	5.57
348667838	hypothetical protein PHYSODRAFT_565529 [Phytophthora sojae]	38.33	0.063	2	2	2	2	492	53.6	5.82
348667822	hypothetical protein PHYSODRAFT_431768 [Phytophthora sojae]	64.48	0.0634	2	1	1	2	142	16	7.72
348667785	hypothetical protein PHYSODRAFT_565503 [Phytophthora sojae]	83.84	0.1198	3	4	4	6	409	46	5.62
348667768	hypothetical protein PHYSODRAFT_356041 [Phytophthora sojae]	65.74	0.1717	3	4	4	11	198	22.3	6.07
348667665	hypothetical protein PHYSODRAFT_340572 [Phytophthora sojae]	209.31	0.3139	2	8	8	21	411	42.8	8.84
348667657	hypothetical protein PHYSODRAFT_288898 [Phytophthora sojae]	1470.62	0.4912	8	1	16	116	452	49.9	4.94
348667656	hypothetical protein PHYSODRAFT_565438 [Phytophthora sojae]	1473.32	0.5111	4	1	16	113	452	50	5.01
348667647	hypothetical protein PHYSODRAFT_565433 [Phytophthora sojae]	49.01	0.072	2	2	2	3	472	52.8	9.58
348667645	hypothetical protein PHYSODRAFT_356030 [Phytophthora sojae]	124.02	0.1336	1	1	3	17	247	27.8	6.81
348667628	putative GH30 glucocerebrosidase/glucosylceramidase precursor [Phytophthora sojae]	96.94	0.0429	2	1	2	7	676	75.7	5.12
348667627	hypothetical protein PHYSODRAFT_356026 [Phytophthora sojae]	603.25	0.3664	6	5	12	65	453	49.9	5.02
348667626	family 30 glycoside hydrolase [Phytophthora sojae]	97.96	0.1113	1	4	5	11	683	76.8	5.03
348667612	hypothetical protein PHYSODRAFT_565381 [Phytophthora sojae]	56.71	0.0693	1	1	5	6	1197	132.1	5.74
348667589	hypothetical protein PHYSODRAFT_565369 [Phytophthora sojae]	46.23	0.0741	1	1	2	4	526	57.7	6.49
348667522	hypothetical protein PHYSODRAFT_565338 [Phytophthora sojae]	319.23	0.2585	1	1	7	20	325	34.8	7.87
348667479	hypothetical protein PHYSODRAFT_362198 [Phytophthora sojae]	40.59	0.0185	2	1	1	1	758	82.3	5.88
348667461	hypothetical protein PHYSODRAFT_348186 [Phytophthora sojae]	30.56	0.1169	4	3	3	4	231	25.2	5.36
348667429	hypothetical protein PHYSODRAFT_340380 [Phytophthora sojae]	63.38	0.0147	2	1	1	1	1158	129.2	8.72
348667425	hypothetical protein PHYSODRAFT_383648 [Phytophthora sojae]	55.32	0.0564	2	2	2	2	319	34.7	10.02
348667394	hypothetical protein PHYSODRAFT_288871 [Phytophthora sojae]	177.71	0.168	1	4	4	6	488	53.2	6.06
348667242	hypothetical protein PHYSODRAFT_529995 [Phytophthora sojae]	38.54	0.0258	1	2	2	2	968	108.2	6.9
348667206	hypothetical protein PHYSODRAFT_529901 [Phytophthora sojae]	41.64	0.0632	1	1	3	5	649	70.9	4.78
348667204	hypothetical protein PHYSODRAFT_319613 [Phytophthora sojae]	63.99	0.1588	2	1	4	6	359	39.3	5.57
348667145	hypothetical protein PHYSODRAFT_289025 [Phytophthora sojae]	302.89	0.4551	2	2	9	56	356	39.3	6.54
348667142	hypothetical protein PHYSODRAFT_341128 [Phytophthora sojae]	20.29	0.0167	1	1	4	5	2875	316.4	5.69
348667135	hypothetical protein PHYSODRAFT_530509 [Phytophthora sojae]	453.3	0.4621	3	13	13	61	422	45.2	5.47
348667100	hypothetical protein PHYSODRAFT_356091 [Phytophthora sojae]	733.44	0.2236	3	8	8	46	407	44.1	4.97
348667045	hypothetical protein PHYSODRAFT_319561 [Phytophthora sojae]	118.24	0.2217	3	10	10	28	469	53.6	6.06
348667043	hypothetical protein PHYSODRAFT_565773 [Phytophthora sojae]	60.39	0.0246	2	3	3	7	1547	176.7	9.94
348667012	hypothetical protein PHYSODRAFT_530188 [Phytophthora sojae]	26.58	0.121	3	2	2	2	281	30.6	5.43
348666978	hypothetical protein PHYSODRAFT_529692 [Phytophthora sojae]	123.77	0.1566	3	1	3	20	332	35.6	6.8
348666966	hypothetical protein PHYSODRAFT_529864 [Phytophthora sojae]	39.53	0.0689	1	1	2	3	334	35.4	7.91
348666912	hypothetical protein PHYSODRAFT_550642 [Phytophthora sojae]	37.58	0.1387	2	6	6	9	721	81.3	5.31
348666909	hypothetical protein PHYSODRAFT_565717 [Phytophthora sojae]	100.78	0.0488	1	1	1	5	430	45.9	9.95
348666891	hypothetical protein PHYSODRAFT_348327 [Phytophthora sojae]	397.77	0.0442	2	1	2	26	611	64	7.78
348666853	hypothetical protein PHYSODRAFT_288964 [Phytophthora sojae]	30.45	0.1307	1	1	2	6	153	17.2	4.55
348666834	hypothetical protein PHYSODRAFT_288960 [Phytophthora sojae]	277.87	0.1845	1	3	4	24	206	22.1	7.44
348666823	hypothetical protein PHYSODRAFT_529613 [Phytophthora sojae]	102.49	0.0517	1	1	1	3	271	30.2	7.21
348666817	hypothetical protein PHYSODRAFT_252046 [Phytophthora sojae]	45.49	0.0704	1	1	1	2	213	23.3	5.1
348666811	hypothetical protein PHYSODRAFT_565653 [Phytophthora sojae]	489.18	0.2254	3	7	7	32	448	50.1	6.67
348666766	hypothetical protein PHYSODRAFT_532354 [Phytophthora sojae]	109.84	0.0229	3	2	2	3	1050	117.6	8.32
348666762	ABCF/EF-3b transporter-like protein [Phytophthora sojae]	124.22	0.0523	1	3	3	5	727	81.6	5.67
348666756	hypothetical protein PHYSODRAFT_531325 [Phytophthora sojae]	104.21	0.1931	1	2	3	4	347	36.7	4.91
348666755	hypothetical protein PHYSODRAFT_566199 [Phytophthora sojae]	47.65	0.0388	3	2	2	4	903	101.2	4.78
348666689	hypothetical protein PHYSODRAFT_566176 [Phytophthora sojae]	295.54	0.4672	1	2	8	37	274	30.5	6.42
348666687	hypothetical protein PHYSODRAFT_406507 [Phytophthora sojae]	394.45	0.4362	3	4	4	46	94	10.8	10.56
348666579	hypothetical protein PHYSODRAFT_551045 [Phytophthora sojae]	148.99	0.2508	1	1	6	22	327	35.9	6.68
348666546	pleiotropic drug resistance protein ABC superfamily [Phytophthora sojae]	63.31	0.0604	21	2	6	8	1357	152.9	6.52
348666498	hypothetical protein PHYSODRAFT_356144 [Phytophthora sojae]	545.47	0.5556	3	17	17	123	261	29.7	10.07
348666480	hypothetical protein PHYSODRAFT_531408 [Phytophthora sojae]	43.72	0.0294	2	1	1	2	647	71.2	5.97
348666467	hypothetical protein PHYSODRAFT_341564 [Phytophthora sojae]	74.59	0.125	1	2	2	5	168	19.3	5.21
348666456	hypothetical protein PHYSODRAFT_341553 [Phytophthora sojae]	158.23	0.1026	1	2	2	8	390	43	7.33
348666378	hypothetical protein PHYSODRAFT_289115 [Phytophthora sojae]	26.4	0.0787	1	1	1	1	89	10.4	7.44
348666313	hypothetical protein PHYSODRAFT_341437 [Phytophthora sojae]	138.4	0.255	1	1	5	15	400	45.3	6.43
348666294	hypothetical protein PHYSODRAFT_289076 [Phytophthora sojae]	137.01	0.3596	1	3	9	23	406	46.2	6.47
348666230	putative ATPase [Phytophthora sojae]	3624.57	0.6671	3	42	42	261	808	89.6	5.17
348666228	hypothetical protein PHYSODRAFT_258828 [Phytophthora sojae]	23.1	0.0592	2	4	4	5	895	98.4	5.52
348666169	hypothetical protein PHYSODRAFT_353200 [Phytophthora sojae]	48.78	0.074	1	2	4	5	527	56.6	6.61
348666131	hypothetical protein PHYSODRAFT_289206 [Phytophthora sojae]	6844.44	0.5241	1	5	16	509	311	33.7	9.8
348666097	hypothetical protein PHYSODRAFT_348575 [Phytophthora sojae]	321.76	0.0971	1	3	5	29	443	45.6	6.98
348666088	hypothetical protein PHYSODRAFT_307605 [Phytophthora sojae]	51.77	0.0421	17	2	2	2	949	106.9	7.88
348666068	hypothetical protein PHYSODRAFT_307593 [Phytophthora sojae]	103.63	0.0776	1	2	2	4	322	34.6	7.15
348666059	hypothetical protein PHYSODRAFT_362512 [Phytophthora sojae]	57.02	0.0369	1	1	1	3	406	44.4	5.99
348666032	hypothetical protein PHYSODRAFT_566368 [Phytophthora sojae]	41.41	0.165	4	3	5	6	394	42.1	9.41
348666024	hypothetical protein PHYSODRAFT_356184 [Phytophthora sojae]	621.19	0.3467	4	8	8	38	323	36.8	5.74
348666019	hypothetical protein PHYSODRAFT_260554 [Phytophthora sojae]	36.61	0.0389	1	1	1	1	360	40.9	5.17
348666002	hypothetical protein PHYSODRAFT_348550 [Phytophthora sojae]	45.59	0.0222	1	1	2	2	1309	144.1	5.96
348666001	hypothetical protein PHYSODRAFT_566334 [Phytophthora sojae]	145	0.0848	1	1	5	12	684	75.4	6.34
348665985	hypothetical protein PHYSODRAFT_551244 [Phytophthora sojae]	117.14	0.1644	3	1	10	31	663	73.6	6.29
348665984	hypothetical protein PHYSODRAFT_551242 [Phytophthora sojae]	76.7	0.0179	1	1	1	1	895	100.1	6.92
348665964	hypothetical protein PHYSODRAFT_251615 [Phytophthora sojae]	37.59	0.2436	1	1	4	9	234	25.1	6.29
348665920	hypothetical protein PHYSODRAFT_566275 [Phytophthora sojae]	38.6	0.0249	2	1	1	1	684	75.6	5.3
348665893	hypothetical protein PHYSODRAFT_356169 [Phytophthora sojae]	252.87	0.551	3	7	7	21	196	22.2	5.57
348665868	hypothetical protein PHYSODRAFT_551144 [Phytophthora sojae]	36.98	0.1022	1	2	3	3	323	33.4	5.11
348665865	hypothetical protein PHYSODRAFT_341899 [Phytophthora sojae]	157.18	0.2518	1	4	7	35	139	15.5	11.27
348665847	hypothetical protein PHYSODRAFT_353129 [Phytophthora sojae]	41.01	0.0471	3	3	3	4	743	82.4	6.11
348665746	hypothetical protein PHYSODRAFT_289235 [Phytophthora sojae]	168.01	0.3469	2	4	4	19	98	10.4	5.19
348665677	phosphatidylinositol-4-phosphate 5 kinase-like protein [Phytophthora sojae]	79.69	0.0315	2	2	2	2	1176	130.4	8.22
348665562	N-5'phosphoribosyl anthranilate isomerase/indole-3-glycerol phosphate synthase [Phytophthora sojae]	82.39	0.0428	1	1	2	5	561	60.2	5.41
348665522	hypothetical protein PHYSODRAFT_256065 [Phytophthora sojae]	33.96	0.0985	3	2	2	2	264	28.4	7.2
348665275	hypothetical protein PHYSODRAFT_534742 [Phytophthora sojae]	88.87	0.0679	1	1	3	7	633	70.1	5.94
348665233	hypothetical protein PHYSODRAFT_353234 [Phytophthora sojae]	76.83	0.0518	2	2	2	5	444	48.9	9.04
348665186	hypothetical protein PHYSODRAFT_356216 [Phytophthora sojae]	612.43	0.2444	2	5	5	43	270	29.5	5.86
348665184	hypothetical protein PHYSODRAFT_356215 [Phytophthora sojae]	2001.75	0.6754	4	12	17	159	345	36.6	8.9
348665183	hypothetical protein PHYSODRAFT_551513 [Phytophthora sojae]	652.77	0.3449	2	4	9	54	345	37.2	9.17
348665104	hypothetical protein PHYSODRAFT_342785 [Phytophthora sojae]	32.9	0.0208	1	1	1	5	384	44.1	8.02
348665061	hypothetical protein PHYSODRAFT_342845 [Phytophthora sojae]	803.13	0.1542	8	8	8	68	1044	111.2	7.09
348665006	hypothetical protein PHYSODRAFT_353259 [Phytophthora sojae]	45.43	0.0587	1	1	2	3	545	59.7	5.05
348664994	hypothetical protein PHYSODRAFT_535380 [Phytophthora sojae]	67.66	0.0936	2	2	2	4	299	32.3	6.8
348664988	hypothetical protein PHYSODRAFT_356224 [Phytophthora sojae]	38.86	0.1209	3	2	2	5	182	20.8	9.19
348664893	putative exo-1,3-beta-glucanase [Phytophthora sojae]	153.45	0.0965	2	3	4	9	684	76.5	5.86
348664889	hypothetical protein PHYSODRAFT_292762 [Phytophthora sojae]	157.64	0.3855	2	10	10	20	358	39.4	7.77
348664887	hypothetical protein PHYSODRAFT_320320 [Phytophthora sojae]	49.84	0.0473	1	2	2	3	465	52.1	8.53
348664799	hypothetical protein PHYSODRAFT_566801 [Phytophthora sojae]	596.57	0.431	2	17	17	55	536	58.8	5.3
348664771	hypothetical protein PHYSODRAFT_320341 [Phytophthora sojae]	58.87	0.0973	2	3	3	4	401	44.6	5.38
348664737	hypothetical protein PHYSODRAFT_358108 [Phytophthora sojae]	858.14	0.4044	2	2	12	77	455	48.3	6.06
348664658	hypothetical protein PHYSODRAFT_536256 [Phytophthora sojae]	67.37	0.1136	1	4	4	7	660	72.9	6.18
348664651	hypothetical protein PHYSODRAFT_246181 [Phytophthora sojae]	98.29	0.114	2	4	4	11	386	43.8	8.69
348664576	hypothetical protein PHYSODRAFT_343277 [Phytophthora sojae]	6451.01	0.5089	7	13	38	438	900	98.3	6.38
348664483	hypothetical protein PHYSODRAFT_343352 [Phytophthora sojae]	59.55	0.3881	2	1	1	2	67	7.1	5.17
348664473	hypothetical protein PHYSODRAFT_551819 [Phytophthora sojae]	51.24	0.0718	28	1	4	5	710	79.1	5.33
348019498	NADH dehydrogenase subunit 9 [Phytophthora tropicalis]	779.82	0.7074	139	15	15	61	188	22.7	9.29
348016030	40S ribosomal protein S10 [Phytophthora tropicalis]	68	0.2056	21	2	2	3	107	12.9	10.81
347978998	ubiquitin [Plasmopara viticola]	650.39	0.4274	1	1	5	85	124	14.1	9.99
347978988	40S ribosomal protein S2 [Plasmopara viticola]	887.28	0.5168	1	3	9	93	149	16	9.86
347360777	RxLR effector candidate precursor, partial [Hyaloperonospora arabidopsidis Emoy2]	30.3	0.0315	1	1	1	1	286	32.4	5.66
346652138	threonyl-tRNA synthase [Phytophthora sojae]	404.33	0.2352	2	2	17	73	744	83.6	6.67
343889023	triosephosphate isomerase/glyceraldehyde-3-phosphate dehydrogenase [Pseudoperonospora cubensis]	64.78	0.5303	2	1	1	4	66	7.1	5.83
336287249	ribosomal protein S2 [Phytophthora ipomoeae]	35.12	0.1684	9	1	3	7	196	23.2	9.95
334701593	ribosomal protein S8 [Phytophthora mirabilis]	70.01	0.1508	5	2	2	6	126	14.4	10.17
334701582	NADH dehydrogenase subunit 11 [Phytophthora mirabilis]	139.88	0.2171	6	1	12	24	668	77.5	9.54
334701570	NADH dehydrogenase subunit 7 [Phytophthora mirabilis]	105.39	0.3214	4	1	9	27	392	45.1	6.95
332985426	heat shock protein 90, partial [Phytophthora capsici]	442.31	0.4387	9	4	8	72	155	17.7	4.69
332985070	enolase, partial [Phytophthora capsici]	4326	0.8867	7	2	7	263	150	16	5.95
329763767	beta-tubulin, partial [Pseudoperonospora cubensis]	655.4	0.6753	3	1	12	90	231	25.6	6.04
325304845	cytochrome oxidase subunit II [Lagenidium sp. PWL-2010c]	57.14	0.2011	205	1	3	12	179	20.6	4.82
325192779	calmodulin putative [Albugo laibachii Nc14]	37.93	0.2886	1	1	4	6	149	16.9	4.25
325192686	unnamed protein product [Albugo laibachii Nc14]	49.69	0.0474	1	1	3	6	654	71.9	8.56
325191950	guanine nucleotidebinding protein subunit beta2like protein putative [Albugo laibachii Nc14]	1428.84	0.2642	1	1	9	141	318	34.8	7.46
325191836	Rab11 family GTPase putative [Albugo laibachii Nc14]	252.16	0.2289	10	2	10	55	380	42.6	9.28
325191833	conserved hypothetical protein [Albugo laibachii Nc14]	20.08	0.0335	2	1	1	1	239	27.1	7.55
325191012	pyruvate kinase putative [Albugo laibachii Nc14]	31.76	0.0314	1	1	1	1	542	60.1	8.48
325190877	electron transfer flavoprotein subunit alpha putativ [Albugo laibachii Nc14]	77.42	0.1873	1	1	4	8	331	35.4	5.95
325190236	Amino Acid/Auxin Permease (AAAP) Family putative [Albugo laibachii Nc14]	29.04	0.0272	14	1	1	1	257	28.3	5.55
325188722	unnamed protein product putative [Albugo laibachii Nc14]	5284.59	0.4491	2	1	15	364	501	53.7	5.19
325188019	unnamed protein product [Albugo laibachii Nc14]	128.03	0.0767	2	1	3	7	652	72.4	6.67
325187693	conserved hypothetical protein [Albugo laibachii Nc14]	34.44	0.1139	3	1	1	1	79	9.3	4.96
325187519	60S ribosomal protein L31 putative [Albugo laibachii Nc14]	35.56	0.1417	1	1	2	9	120	14.1	10.52
325187274	conserved hypothetical protein [Albugo laibachii Nc14]	30.83	0.0407	3	1	1	1	467	52.3	5.6
325186976	60S ribosomal protein L11 putative [Albugo laibachii Nc14]	139.52	0.1	1	1	1	18	100	11.5	9.6
325186763	ATPdependent Clp protease ATPbinding subunit clpX putative [Albugo laibachii Nc14]	33.92	0.0234	4	1	1	3	556	61.2	8.06
325186515	glucose6phosphate 1dehydrogenase putative [Albugo laibachii Nc14]	30.72	0.0507	1	1	3	12	513	58.5	6.6
325186404	AlNc14C106G6239 [Albugo laibachii Nc14]	30.49	0.0155	1	1	2	2	453	52.7	8.44
325186200	unnamed protein product [Albugo laibachii Nc14]	108.12	0.0335	1	1	2	22	477	52.3	6
325186011	60S ribosomal protein L10A putative [Albugo laibachii Nc14]	63.59	0.1616	1	3	4	24	229	25.7	9.67
325185562	unnamed protein product [Albugo laibachii Nc14]	140.1	0.0234	1	1	3	7	1623	179	6.84
325184081	eukaryotic translation initiation factor 3 subunit p [Albugo laibachii Nc14]	33.61	0.0483	1	1	1	3	331	36.6	8.28
325184044	40S ribosomal protein S14 putative [Albugo laibachii Nc14]	351.77	0.5	1	1	4	44	150	16.1	10.3
325183039	unnamed protein product [Albugo laibachii Nc14]	264.18	0.074	1	1	7	47	770	86.6	6.27
325182801	PREDICTED: similar to eukaryotic release factor 1 CG5605PA putative [Albugo laibachii Nc14]	198.08	0.1216	1	2	3	10	436	49.1	5.5
325182649	conserved hypothetical protein [Albugo laibachii Nc14]	40.58	0.1053	1	1	1	1	133	14.7	9.74
325182089	predicted protein putative [Albugo laibachii Nc14]	34.21	0.039	1	1	3	5	897	98.6	5.06
325182083	proteasome subunit beta type7 putative [Albugo laibachii Nc14]	77.68	0.1656	1	1	3	11	320	35.1	6.33
325181730	AlNc14C19G1965 [Albugo laibachii Nc14]	32.95	0.0299	1	1	1	1	201	22.6	5.07
325181392	proteasome subunit beta type6 putative [Albugo laibachii Nc14]	81.7	0.0556	1	1	1	7	216	23.1	7.83
325181000	protein kinase putative [Albugo laibachii Nc14]	37.52	0.0306	1	1	3	3	916	103.3	9.33
325180905	conserved hypothetical protein [Albugo laibachii Nc14]	47.39	0.0664	3	2	2	4	452	50.4	7.18
325180895	AlNc14C10G1266 [Albugo laibachii Nc14]	519.16	0.5825	2	7	7	100	103	11.4	11.47
325180429	conserved hypothetical protein [Albugo laibachii Nc14]	20.44	0.0052	1	1	1	2	1159	129.9	6.84
325180357	unknown putative [Albugo laibachii Nc14]	1041.39	0.1733	1	2	12	92	750	79.1	5.53
324983099	beta-tubulin [Phytophthora katsurae]	1155.52	0.7789	191	1	20	139	380	42.5	5.69
321695629	60S ribosomal protein L10 [Phytophthora sp. P1896]	627.07	0.5789	33	1	11	74	152	17	10.37
312165117	cytochrome oxidase subunit 2 [Phytophthora asparagi]	221.15	0.1894	510	1	4	31	227	26	4.86
311772053	Chain A, Crystal Structure Of Maoc-Like Dehydratase From Phytophthora Capsici	115.85	0.1325	3	4	4	13	332	36.3	8.16
306530994	RecName: Full=Arginine biosynthesis bifunctional protein ArgJ, mitochondrial; Includes: RecName: Full=Glutamate N-acetyltransferase; Short=GAT; AltName: Full=Ornithine acetyltransferase; Short=OATase; AltName: Full=Ornithine transacetylase; Includes: RecName: Full=Amino-acid acetyltransferase; AltName: Full=N-acetylglutamate synthase; Short=AGS; Contains: RecName: Full=Arginine biosynthesis bifun…	40.49	0.0301	1	1	1	3	465	50.6	6.64
300828062	ATP synthase F0 subunit 9 (mitochondrion) [Phytophthora infestans]	286.9	0.1333	3	1	1	15	75	7.8	8.24
299830444	ribosomal protein S2 [Pythium ultimum]	34.91	0.0303	2	1	1	2	198	23.4	9.95
299830436	NADH dehydrogenase subunit 11 [Pythium ultimum]	293.8	0.1949	1	2	8	23	667	77.2	9.54
299777534	beta-tubulin, partial [Pythium ultimum var. ultimum]	1155.58	0.6544	41	1	18	136	353	39.5	7.08
292494442	heat shock protein 90 [Phytophthora parsiana]	3797.23	0.5669	17	4	29	333	568	64.8	5.59
262112594	V-type proton ATPase subunit B, putative [Phytophthora infestans T30-4]	951.47	0.4981	1	1	19	84	518	57.8	5.59
262112587	dihydrolipoyllysine-residue acetyltransferase component of pyruvate dehydrogenase complex, putative [Phytophthora infestans T30-4]	390.12	0.1598	7	3	6	20	438	47.1	5.44
262112547	eukaryotic initiation factor 4A-III, putative [Phytophthora infestans T30-4]	88.47	0.2438	2	8	9	12	406	46.3	5.94
262112526	glucokinase, putative [Phytophthora infestans T30-4]	1688.55	0.2832	3	1	7	102	346	37.8	5.19
262112524	glucokinase, putative [Phytophthora infestans T30-4]	163.52	0.4063	2	3	6	31	224	24.2	4.93
262112522	glucokinase, putative [Phytophthora infestans T30-4]	2322.7	0.3428	2	2	9	159	353	38.6	5.44
262112521	glucokinase, putative [Phytophthora infestans T30-4]	775.1	0.1923	2	2	5	50	338	37.2	7.61
262112505	ribonucleoside-diphosphate reductase large subunit [Phytophthora infestans T30-4]	124.25	0.1211	1	1	9	15	793	89.4	6.6
262112501	FKBP-type peptidyl-prolyl cis-trans isomerase, putative [Phytophthora infestans T30-4]	270.78	0.1852	2	4	4	13	324	34.7	6.81
262112457	mitochondrial import inner membrane translocase subunit, putative [Phytophthora infestans T30-4]	30.37	0.0909	1	1	1	1	385	42.4	9.36
262112410	AP-2 complex subunit beta, putative [Phytophthora infestans T30-4]	51.87	0.0938	3	7	7	9	896	99	5.12
262112391	conserved hypothetical protein [Phytophthora infestans T30-4]	32.86	0.1286	1	3	5	10	381	41.7	5.02
262112375	cytochrome b-c1 complex subunit Rieske, putative [Phytophthora infestans T30-4]	110.02	0.2977	1	7	7	45	215	23.5	8.07
262112324	conserved hypothetical protein [Phytophthora infestans T30-4]	197.81	0.2206	1	10	10	28	612	66.2	6.15
262112321	conserved hypothetical protein [Phytophthora infestans T30-4]	20.85	0.0197	1	1	1	1	456	48.6	5.15
262112291	transient receptor potential Ca2 channel (TRP-CC) family protein [Phytophthora infestans T30-4]	28.15	0.0081	1	1	1	2	1232	136.9	6.7
262112255	conserved hypothetical protein [Phytophthora infestans T30-4]	34.07	0.05	1	1	1	4	280	30.8	6.19
262112241	conserved hypothetical protein [Phytophthora infestans T30-4]	150.14	0.1439	2	3	3	9	264	28.8	5.16
262112192	proteasome subunit beta, putative [Phytophthora infestans T30-4]	109.76	0.3247	1	4	5	15	231	26.3	6.54
262112187	conserved hypothetical protein [Phytophthora infestans T30-4]	42.02	0.069	2	1	1	1	174	19.5	8.88
262112166	conserved hypothetical protein [Phytophthora infestans T30-4]	45.38	0.0403	2	1	1	1	248	28.3	9.54
262112154	histone deacetylase, putative [Phytophthora infestans T30-4]	30.25	0.0079	2	1	1	1	1512	165.7	5.76
262112147	isocitrate dehydrogenase, putative [Phytophthora infestans T30-4]	128.9	0.2488	1	1	9	19	422	47.5	6.42
262112121	short chain dehydrogenase, putative [Phytophthora infestans T30-4]	28.63	0.0995	2	1	2	2	191	20.6	5.17
262112105	pyridine nucleotide-disulphide oxidoreductase, putative [Phytophthora infestans T30-4]	30.01	0.1418	1	2	5	7	416	45.4	5.97
262112085	arginine N-methyltransferase, putative [Phytophthora infestans T30-4]	130.11	0.1565	1	3	5	9	377	42.9	4.94
262112073	trifunctional enzyme subunit alpha, putative [Phytophthora infestans T30-4]	112.58	0.0935	1	5	7	12	727	77.7	9.13
262112053	acetyl-CoA acetyltransferase IB [Phytophthora infestans T30-4]	44.79	0.2206	1	2	2	2	136	13.8	7.75
262112036	thioredoxin-like protein [Phytophthora infestans T30-4]	191.94	0.1185	1	1	4	20	363	40.4	7.14
262112028	adenylyl cyclase-associated protein, putative [Phytophthora infestans T30-4]	97.53	0.1797	2	1	7	27	462	49.6	5.96
262112003	H - or Na -translocating F-type, V-type and A-type ATPase (F-ATPase) Superfamily [Phytophthora infestans T30-4]	33.75	0.0846	2	2	2	5	260	28.9	9.25
262111996	ubiquitin-conjugating enzyme E2, putative [Phytophthora infestans T30-4]	313.3	0.698	2	6	6	22	149	16.8	7.34
262111992	fumarate hydratase, mitochondrial precursor [Phytophthora infestans T30-4]	413.05	0.3658	1	3	14	68	473	50.7	6.48
262111985	protein phosphatase 2A regulatory B subunit, putative [Phytophthora infestans T30-4]	41.59	0.0769	1	2	2	3	494	56.7	7.75
262111983	ATP synthase subunit beta, putative [Phytophthora infestans T30-4]	12526.3	0.6928	2	2	23	863	472	50.6	5.55
262111971	conserved hypothetical protein [Phytophthora infestans T30-4]	30.06	0.101	1	2	2	3	198	22	8.78
262111960	long-chain-fatty-acid-CoA ligase, putative [Phytophthora infestans T30-4]	65.19	0.0826	1	2	5	9	666	72.9	6.11
262111952	conserved hypothetical protein [Phytophthora infestans T30-4]	20.53	0.0227	1	1	1	1	397	42.9	6.15
262111948	cytochrome P450, putative [Phytophthora infestans T30-4]	30.26	0.0218	2	2	2	3	1099	125	7.49
262111891	eukaryotic translation initiation factor 3 subunit, putative [Phytophthora infestans T30-4]	97.14	0.1351	2	9	9	22	696	80.3	6.6
262111872	adenosylmethionine-8-amino-7-oxononanoate aminotransferase, putative [Phytophthora infestans T30-4]	127.02	0.1358	1	2	6	8	854	93.4	6.25
262111869	myosin-like protein [Phytophthora infestans T30-4]	114.33	0.0908	1	1	8	14	1079	123.9	9.07
262111868	pyruvate carboxylase, putative [Phytophthora infestans T30-4]	536	0.3645	1	2	5	48	203	21.8	5.16
262111867	pyruvate carboxylase, mitochondrial precursor [Phytophthora infestans T30-4]	1883.09	0.3775	1	5	20	159	657	72	9.04
262111860	enoyl-CoA hydratase/isomerase family, putative [Phytophthora infestans T30-4]	63.41	0.0967	2	2	2	5	269	29.8	7.93
262111854	serine hydroxymethyltransferase, mitochondrial precursor [Phytophthora infestans T30-4]	212.71	0.251	1	3	7	17	502	55.1	6.92
262111851	formin-homology 2 domain-containing protein [Phytophthora infestans T30-4]	25.47	0.0356	2	3	3	5	1153	128.2	6.07
262111839	conserved hypothetical protein [Phytophthora infestans T30-4]	279.44	0.1397	2	5	11	38	1195	134.2	5.21
262111817	conserved hypothetical protein [Phytophthora infestans T30-4]	33.93	0.3688	1	2	2	3	141	14.4	9.54
262111815	conserved hypothetical protein [Phytophthora infestans T30-4]	35.67	0.0112	2	1	1	1	894	96.7	5.11
262111813	hypothetical protein PITG_06381 [Phytophthora infestans T30-4]	37.77	0.3804	1	1	2	6	92	10.3	9.8
262111802	myosin-like protein [Phytophthora infestans T30-4]	68.58	0.0365	1	1	1	2	274	30.7	5.52
262111767	conserved hypothetical protein [Phytophthora infestans T30-4]	195.21	0.0707	2	2	2	13	382	39	4.35
262111764	myosin-like protein [Phytophthora infestans T30-4]	79.39	0.0273	2	6	6	10	3298	362	6.29
262111730	ubiquitin-specific protease, putative [Phytophthora infestans T30-4]	44.39	0.0226	2	1	1	1	620	68	7.74
262111699	60S ribosomal protein L8, putative [Phytophthora infestans T30-4]	315.64	0.3047	2	9	9	53	256	27.7	10.59
262111679	serine-pyruvate aminotransferase, putative [Phytophthora infestans T30-4]	43.08	0.027	2	1	1	1	370	39.9	6.87
262111671	conserved hypothetical protein [Phytophthora infestans T30-4]	121.51	0.0891	2	1	1	9	101	11.3	9.82
262111644	splicing factor 3B subunit 1 [Phytophthora infestans T30-4]	135.85	0.0324	3	2	2	5	1235	138.3	6.25
262111606	conserved hypothetical protein [Phytophthora infestans T30-4]	65.95	0.0965	1	2	3	6	404	45.8	6.23
262111598	12-oxophytodienoate reductase, putative [Phytophthora infestans T30-4]	425.61	0.1591	5	2	4	26	396	43.3	6.09
262111587	choline/Carnitine O-acyltransferase, putative [Phytophthora infestans T30-4]	60.9	0.1667	3	6	8	17	666	73.6	7.06
262111521	conserved hypothetical protein [Phytophthora infestans T30-4]	133.99	0.247	1	2	6	16	251	27.2	6.54
262111520	ATP-binding cassette sub-family E member 1 [Phytophthora infestans T30-4]	242.31	0.2764	3	1	14	29	626	70	8.37
262111509	sulfite reductase [NADPH] flavoprotein component, putative [Phytophthora infestans T30-4]	277.01	0.0881	3	4	9	33	1192	130.7	6.25
262111494	conserved hypothetical protein [Phytophthora infestans T30-4]	208.07	0.3135	1	1	10	28	437	48.9	8.68
262111492	13 kDa ribonucleoprotein-associated protein [Phytophthora infestans T30-4]	639.88	0.7734	2	6	6	51	128	13.8	6.06
262111410	NAD-dependent glycerol-3-phosphate dehydrogenase [Phytophthora infestans T30-4]	46.61	0.0383	2	1	1	1	339	36.6	8.13
262111403	ubiquitin activating enzyme, E1 family, putative [Phytophthora infestans T30-4]	67.62	0.0574	2	2	5	6	1063	117.9	5.27
262111398	transcription elongation factor SPT5, putative [Phytophthora infestans T30-4]	166.36	0.0525	1	1	5	8	1142	124.7	5.77
262111392	replication protein A 70 kDa DNA-binding subunit, putative [Phytophthora infestans T30-4]	95.84	0.0509	2	3	3	5	629	68.9	8.31
262111378	choline/Carnitine O-acyltransferase, putative [Phytophthora infestans T30-4]	114.95	0.0918	1	3	5	12	621	69.7	7.12
262111374	putative GPI-anchored serine rich tenascin-like glycoprotein [Phytophthora infestans T30-4]	243.95	0.1432	1	3	3	9	405	41.5	4.86
262111354	GTPase, putative [Phytophthora infestans T30-4]	126.83	0.1007	2	3	3	7	407	45.8	8.6
262111353	S-adenosylmethionine mitochondrial carrier protein, putative [Phytophthora infestans T30-4]	30.92	0.086	2	2	2	2	279	29.6	9.5
262111352	transaldolase [Phytophthora infestans T30-4]	1877.01	0.5539	1	4	17	210	334	36.7	6.04
262111305	DNA polymerase subunit alpha B, putative [Phytophthora infestans T30-4]	54.83	0.0449	2	2	2	2	624	68.8	7.05
262111277	D-lactate dehydrogenase, putative [Phytophthora infestans T30-4]	1186.9	0.1829	1	2	8	84	492	52.7	5.53
262111276	heat shock protein 75 kDa, mitochondrial precursor [Phytophthora infestans T30-4]	232.23	0.2656	1	15	15	32	689	76.7	5.66
262111267	3-hydroxyacyl-CoA dehydrogenase, putative [Phytophthora infestans T30-4]	100.97	0.1719	1	1	3	5	256	26.8	7.88
262111264	carbon-nitrogen hydrolase, putative [Phytophthora infestans T30-4]	715.1	0.5353	1	3	12	55	312	34.2	7.84
262111259	nucleolar protein Nop56 [Phytophthora infestans T30-4]	277.52	0.249	2	1	9	39	514	57.2	9.31
262111245	glutathione S-transferase omega-like protein [Phytophthora infestans T30-4]	148.24	0.2655	3	10	10	26	354	40.6	7.14
262111232	Non-selective Cation Channel-2 (NSCC2) Family [Phytophthora infestans T30-4]	72.39	0.1131	2	4	4	7	336	38.9	4.75
262111229	heat shock protein 90, putative [Phytophthora infestans T30-4]	584.93	0.147	2	4	11	42	823	94.3	4.63
262111227	augmenter of liver regeneration [Phytophthora infestans T30-4]	50.4	0.0958	2	1	1	1	167	18.9	6.67
262111213	conserved hypothetical protein [Phytophthora infestans T30-4]	60.13	0.0362	1	1	3	3	1214	133.4	5
262111200	L-gulonolactone oxidase, putative [Phytophthora infestans T30-4]	32.13	0.0871	1	2	3	9	448	51.1	6.2
262111199	conserved hypothetical protein [Phytophthora infestans T30-4]	330.9	0.259	2	4	7	25	251	27.1	6.16
262111197	aldehyde dehydrogenase family 7 member A1 [Phytophthora infestans T30-4]	233.87	0.1589	3	7	7	23	535	57.8	6.89
262111175	importin subunit beta, putative [Phytophthora infestans T30-4]	275.47	0.2098	1	3	11	26	858	94	4.59
262111151	arginyl-tRNA synthetase, putative [Phytophthora infestans T30-4]	173.87	0.2074	2	6	13	23	815	90.1	6.64
262111126	methylenetetrahydrofolate reductase, putative [Phytophthora infestans T30-4]	52.77	0.1168	1	3	6	6	591	66	5.99
262111123	argininosuccinate synthase [Phytophthora infestans T30-4]	736.14	0.3355	2	2	13	110	459	51.1	6.13
262111122	alcohol dehydrogenase class-3, putative [Phytophthora infestans T30-4]	593.32	0.3964	1	4	13	84	386	41.7	6.44
262111116	translational activator GCN1, putative [Phytophthora infestans T30-4]	194.18	0.0814	1	3	16	25	2741	297.8	6.09
262111109	conserved hypothetical protein [Phytophthora infestans T30-4]	40.75	0.1133	1	2	2	2	203	21.8	8.87
262111079	N-(5'-phosphoribosyl)anthranilate isomerase indole-3-glycerol-phosphate synthase, putative [Phytophthora infestans T30-4]	96.63	0.0731	1	1	4	7	561	60.6	5.4
262111064	translation elongation factor 1-alpha, putative [Phytophthora infestans T30-4]	148.05	0.1501	3	7	7	19	513	56	9.01
262111056	conserved hypothetical protein [Phytophthora infestans T30-4]	45.43	0.0455	1	1	2	3	594	65.2	5
262111021	protein tyrosine phosphatase type IVA protein 1 [Phytophthora infestans T30-4]	102.66	0.142	2	1	1	3	169	19.1	6.87
262111019	conserved hypothetical protein [Phytophthora infestans T30-4]	54.06	0.3692	1	1	1	2	65	6.8	8.54
262111014	imidazole glycerol phosphate synthase hisHF, putative [Phytophthora infestans T30-4]	75.97	0.0704	2	3	3	4	582	63.4	6.43
262111011	casein kinase, putative [Phytophthora infestans T30-4]	205.87	0.209	4	8	8	15	402	46.2	9.57
262110999	4-aminobutyrate aminotransferase, mitochondrial precursor [Phytophthora infestans T30-4]	53.83	0.1113	1	1	4	7	503	55.6	7.3
262110992	ATP-binding Cassette (ABC) Superfamily [Phytophthora infestans T30-4]	36.62	0.0266	2	1	1	1	563	61.4	5.69
262110991	ATP-binding Cassette (ABC) Superfamily [Phytophthora infestans T30-4]	49.8	0.0276	5	1	1	4	616	67.5	5.4
262110953	60S ribosomal protein L44 [Phytophthora infestans T30-4]	77.85	0.0673	2	1	1	12	104	12.2	10.32
262110933	actin-like protein [Phytophthora infestans T30-4]	163.97	0.2823	1	4	8	22	418	47.3	6.54
262110921	fatty acid desaturase, putative [Phytophthora infestans T30-4]	41.26	0.0314	3	1	1	3	446	51.5	6.92
262110913	glycine amidinotransferase, mitochondrial precursor [Phytophthora infestans T30-4]	502.48	0.3015	1	2	8	31	398	45.7	6.62
262110911	HECT E3 ubiquitin ligase, putative [Phytophthora infestans T30-4]	41.97	0.0819	3	3	3	3	684	77.5	5.25
262110908	protein kinase, putative [Phytophthora infestans T30-4]	75.61	0.0386	2	2	2	5	699	75.3	4.77
262110877	deoxyribose-phosphate aldolase 1 [Phytophthora infestans T30-4]	28.87	0.1014	5	1	1	1	138	14.2	7.14
262110841	ATPase [Phytophthora infestans T30-4]	35.01	0.0411	3	1	1	1	414	46.4	5.87
262110827	HECT E3 ubiquitin ligase, putative [Phytophthora infestans T30-4]	40.44	0.0499	2	3	3	3	741	85	5.03
262110818	DNA repair protein, putative [Phytophthora infestans T30-4]	31.47	0.0231	2	1	1	1	736	83.4	9
262110795	small nuclear ribonucleoprotein-associated protein, putative [Phytophthora infestans T30-4]	109.59	0.2222	2	4	4	8	216	22.4	10.32
262110779	vacuolar protein sorting-associated protein, putative [Phytophthora infestans T30-4]	41.35	0.0658	2	3	3	3	623	69	6.95
262110774	conserved hypothetical protein [Phytophthora infestans T30-4]	27.66	0.0412	1	1	2	7	510	57.9	7.99
262110768	ATP-citrate synthase [Phytophthora infestans T30-4]	2082.86	0.4235	1	6	34	195	1091	118.8	6.49
262110753	acetyl-CoA carboxylase, putative [Phytophthora infestans T30-4]	1055.04	0.2468	4	8	43	116	2326	258.8	5.95
262110731	Mitochondrial Protein Translocase (MPT) Family [Phytophthora infestans T30-4]	244.64	0.1991	1	2	7	15	467	53.3	5.29
262110730	ATP-dependent RNA helicase, putative [Phytophthora infestans T30-4]	89.52	0.2209	3	8	8	16	489	54.6	9.06
262110728	pyruvate dehydrogenase E1 component subunit beta [Phytophthora infestans T30-4]	1818.35	0.1838	2	2	6	106	359	39.3	5.31
262110725	conserved hypothetical protein [Phytophthora infestans T30-4]	45.06	0.0241	1	1	1	2	664	75	5.76
262110700	ATP-dependent RNA helicase eIF4A, putative [Phytophthora infestans T30-4]	2027.04	0.5547	3	18	19	167	411	47.2	5.19
262110699	conserved hypothetical protein [Phytophthora infestans T30-4]	44.8	0.171	1	2	6	6	421	46.8	6.14
262110651	NADH-cytochrome b5 reductase, putative [Phytophthora infestans T30-4]	70.77	0.1588	1	1	6	26	296	32.4	7.25
262110639	conserved hypothetical protein [Phytophthora infestans T30-4]	105.06	0.4563	1	4	4	10	160	17.7	9.77
262110608	conserved hypothetical protein [Phytophthora infestans T30-4]	36.24	0.0709	11	2	2	2	296	34.7	5.27
262110577	conserved hypothetical protein [Phytophthora infestans T30-4]	59.51	0.0606	2	2	2	3	396	43.2	5.73
262110574	proteasomal ubiquitin receptor ADRM1-like protein [Phytophthora infestans T30-4]	60.16	0.1536	1	1	6	15	371	38.5	4.87
262110544	voltage-dependent anion-selective channel protein, putative [Phytophthora infestans T30-4]	98.87	0.2979	3	1	8	24	282	30.5	9.44
262110540	conserved hypothetical protein [Phytophthora infestans T30-4]	187.04	0.2278	2	3	3	11	180	20.1	4.63
262110534	conserved hypothetical protein [Phytophthora infestans T30-4]	75.93	0.1175	1	1	3	4	315	35.2	8.09
262110479	glutaminyl-tRNA synthetase, putative [Phytophthora infestans T30-4]	67	0.1896	2	11	11	15	670	76.3	8.38
262110440	coatomer subunit beta' [Phytophthora infestans T30-4]	138.7	0.2296	1	2	18	34	1076	117.1	4.91
262110423	enoyl-CoA hydratase/isomerase family, putative [Phytophthora infestans T30-4]	38.88	0.0402	1	2	2	4	373	40.3	6.09
262110397	glutaredoxin [Phytophthora infestans T30-4]	49.94	0.2885	2	3	3	9	104	11	5.38
262110367	xaa-Pro aminopeptidase, putative [Phytophthora infestans T30-4]	83.01	0.0476	1	1	2	5	630	69.9	6.21
262110360	ADP/ATP translocase, putative [Phytophthora infestans T30-4]	3054.09	0.5323	2	6	17	357	310	33.8	9.8
262110335	60S ribosomal protein L13, putative [Phytophthora infestans T30-4]	489.15	0.4	2	9	9	86	205	23	11.03
262110330	cytosol aminopeptidase, putative [Phytophthora infestans T30-4]	131.68	0.183	1	4	6	9	519	56.4	6.9
262110323	regulator of chromosome condensation (RCC1)-like protein [Phytophthora infestans T30-4]	72.77	0.0855	1	3	3	4	456	48.8	5.41
262110319	conserved hypothetical protein [Phytophthora infestans T30-4]	67.04	0.0285	1	2	2	10	1123	123.8	4.84
262110246	mitochondrial-processing peptidase subunit alpha, putative [Phytophthora infestans T30-4]	160.22	0.0729	1	2	4	18	576	60.9	8.91
262110231	DNA ligase, putative [Phytophthora infestans T30-4]	54.52	0.0069	3	2	3	3	3896	448.1	9.63
262110210	bifunctional folD protein [Phytophthora infestans T30-4]	106.88	0.094	2	2	2	5	298	31.7	5.29
262110193	ribose-5-phosphate isomerase [Phytophthora infestans T30-4]	52.6	0.125	2	2	2	3	240	25.9	6.25
262110189	L-aminoadipate-semialdehyde dehydrogenase large subunit, putative [Phytophthora infestans T30-4]	68.73	0.0236	1	1	2	2	1311	145.1	6.06
262110186	methylcrotonoyl-CoA carboxylase subunit alpha, putative [Phytophthora infestans T30-4]	30.94	0.0865	1	1	5	8	682	75.4	6.86
262110178	conserved hypothetical protein [Phytophthora infestans T30-4]	78.63	0.1565	2	1	1	3	115	13.2	4.86
262110172	translation elongation factor 1-alpha, putative [Phytophthora infestans T30-4]	16301	0.5847	39	5	20	1234	443	48.5	9.01
262110113	conserved hypothetical protein [Phytophthora infestans T30-4]	60.38	0.0305	2	3	3	5	1375	157.1	6.46
262110095	vacuolar protein sorting-associated protein 28 [Phytophthora infestans T30-4]	31.66	0.1039	1	2	2	2	231	26.1	5.15
262110086	peptidyl-prolyl cis-trans isomerase [Phytophthora infestans T30-4]	829.97	0.2047	3	4	4	62	171	18.3	7.83
262110076	protein kinase [Phytophthora infestans T30-4]	30.72	0.0218	1	1	1	1	550	60.5	5.44
262110069	conserved hypothetical protein [Phytophthora infestans T30-4]	80.31	0.0237	2	2	2	2	972	107.4	5.08
262110047	tetrahydrofolate dehydrogenase [Phytophthora infestans T30-4]	123.72	0.3186	21	1	10	25	317	35.3	7.96
262110041	3-isopropylmalate dehydratase large subunit, putative [Phytophthora infestans T30-4]	191.99	0.2504	1	1	12	27	711	76.4	5.69
262109988	DNA-directed RNA polymerase II 36 kDa polypeptide A [Phytophthora infestans T30-4]	44.04	0.0622	2	1	1	2	241	27.1	4.69
262109977	conserved hypothetical protein [Phytophthora infestans T30-4]	59.35	0.0633	1	2	2	3	569	61	9.29
262109968	structural maintenance of chromosomes protein, putative [Phytophthora infestans T30-4]	63.07	0.027	3	2	2	2	1183	134.4	8.32
262109966	protein transporter Sec61 subunit alpha, putative [Phytophthora infestans T30-4]	611.82	0.3165	3	12	12	38	474	52.4	8.84
262109962	alkaline phosphatase, putative [Phytophthora infestans T30-4]	181.93	0.1216	4	4	4	11	510	56	4.96
262109953	cell division protein kinase, putative [Phytophthora infestans T30-4]	50.49	0.0439	2	2	2	2	296	34.1	6.9
262109947	RAC family serine/threonine-protein kinase [Phytophthora infestans T30-4]	30.72	0.0411	2	3	3	3	924	102.9	7.88
262109938	mitochondrial inner membrane protease ATP23 [Phytophthora infestans T30-4]	34.23	0.0714	2	1	1	3	196	22.8	7.15
262109936	dolichyl-diphosphooligosaccharide-protein glycosyltransferase subunit [Phytophthora infestans T30-4]	111.93	0.1702	1	3	6	10	470	52.4	8.94
262109935	60S ribosomal protein L3 [Phytophthora infestans T30-4]	1773.84	0.509	2	4	20	198	389	44.3	10.39
262109932	aconitate hydratase, mitochondrial precursor [Phytophthora infestans T30-4]	1554.9	0.2063	2	1	15	154	824	88.6	7.68
262109923	NmrA-like family protein, putative [Phytophthora infestans T30-4]	44.6	0.0379	1	1	1	4	317	35.3	5.48
262109907	UDP-glucose 6-dehydrogenase [Phytophthora infestans T30-4]	560.93	0.3242	2	2	15	52	475	52.4	5.91
262109897	U6 snRNA-associated Sm-like protein LSm2, putative [Phytophthora infestans T30-4]	121.19	0.4	3	2	2	5	95	10.6	5.45
262109887	succinate dehydrogenase flavoprotein subunit, mitochondrial precursor [Phytophthora infestans T30-4]	870.42	0.3312	2	3	16	72	625	68.3	5.85
262109876	alcohol dehydrogenase, putative [Phytophthora infestans T30-4]	62.91	0.0569	2	1	1	1	334	36	7.85
262109867	conserved hypothetical protein [Phytophthora infestans T30-4]	26.35	0.1141	1	1	4	11	298	34.4	5.62
262109854	phospholipid hydroperoxide glutathione peroxidase, putative [Phytophthora infestans T30-4]	152.73	0.0725	1	1	9	26	1103	124	7.85
262109851	conserved hypothetical protein [Phytophthora infestans T30-4]	80.89	0.183	1	2	5	15	306	33.5	9.04
262109845	conserved hypothetical protein [Phytophthora infestans T30-4]	120.39	0.1262	1	1	4	15	317	34.5	9.11
262109844	conserved hypothetical protein [Phytophthora infestans T30-4]	57.74	0.0498	2	3	3	5	422	45.8	5.08
262109838	coproporphyrinogen III oxidase [Phytophthora infestans T30-4]	189.46	0.3731	2	10	13	30	402	45.6	8.56
262109836	coproporphyrinogen III oxidase, mitochondrial precursor [Phytophthora infestans T30-4]	160.27	0.2041	1	1	5	11	343	39.5	6.13
262109829	endoribonuclease L-PSP, putative [Phytophthora infestans T30-4]	239.72	0.1313	1	2	4	20	160	16.6	5.52
262109798	acetate kinase [Phytophthora infestans T30-4]	206.96	0.1028	1	4	6	18	428	45.8	6.76
262109796	conserved hypothetical protein [Phytophthora infestans T30-4]	21.57	0.0565	2	3	3	3	902	100.6	5.3
262109741	fatty acid synthase subunit alpha, putative [Phytophthora infestans T30-4]	1430.84	0.2149	6	18	71	195	4123	448.4	5.63
262109731	conserved hypothetical protein [Phytophthora infestans T30-4]	55.76	0.0716	1	1	6	9	1229	135.5	7.72
262109730	aldehyde dehydrogenase, mitochondrial precursor [Phytophthora infestans T30-4]	3090.14	0.5081	1	3	17	247	494	53.7	5.49
262109729	conserved hypothetical protein [Phytophthora infestans T30-4]	94.46	0.153	2	5	5	7	379	41.6	6.25
262109723	conserved hypothetical protein [Phytophthora infestans T30-4]	48.52	0.0789	1	2	2	2	393	44	6.46
262109717	3-hydroxyisobutyrate dehydrogenase, putative [Phytophthora infestans T30-4]	261.77	0.3415	1	2	7	27	284	29.8	6.65
262109708	cell division protein kinase, putative [Phytophthora infestans T30-4]	43.29	0.0471	2	1	1	2	297	33.8	6.19
262109700	adenylosuccinate lyase [Phytophthora infestans T30-4]	471.98	0.4229	1	2	14	49	480	54.1	6.35
262109659	ubiquitin activating enzyme, E1 family, putative [Phytophthora infestans T30-4]	50.86	0.0456	2	2	2	2	526	58.5	7.06
262109647	pentafunctional AROM polypeptide, putative [Phytophthora infestans T30-4]	105.99	0.0833	1	2	10	12	1548	167.7	6.47
262109637	urease accessory protein ureG, putative [Phytophthora infestans T30-4]	237.26	0.1446	3	7	7	17	491	54.9	6.42
262109621	sulfite reductase [NADPH] subunit beta, putative [Phytophthora infestans T30-4]	597.61	0.1284	2	5	16	60	1503	167.4	5.34
262109617	maltose O-acetyltransferase [Phytophthora infestans T30-4]	70.43	0.1598	5	2	2	8	194	21.5	6.21
262109609	12-oxophytodienoate reductase, putative [Phytophthora infestans T30-4]	63.16	0.0914	5	1	3	4	383	42.2	5.67
262109556	26S protease regulatory subunit 6B [Phytophthora infestans T30-4]	539.87	0.4988	2	12	12	40	405	45.6	5.72
262109536	protein kinase, putative [Phytophthora infestans T30-4]	278.46	0.3	4	11	13	44	440	49	7.24
262109532	phosphoglucomutase [Phytophthora infestans T30-4]	2691.43	0.3809	1	5	31	243	1058	115.5	5.45
262109500	conserved hypothetical protein [Phytophthora infestans T30-4]	33.24	0.0618	1	1	1	1	453	50.2	4.7
262109462	spermine synthase, putative [Phytophthora infestans T30-4]	385.37	0.2801	2	1	8	23	332	37.2	4.97
262109461	elongation factor Ts, putative [Phytophthora infestans T30-4]	408.21	0.3224	1	3	7	28	335	35.7	6.81
262109454	conserved hypothetical protein [Phytophthora infestans T30-4]	23.01	0.023	2	1	1	1	478	54.5	5.58
262109397	conserved hypothetical protein [Phytophthora infestans T30-4]	39.8	0.1134	2	2	2	4	194	22.3	9.09
262109372	tripeptidyl-peptidase, putative [Phytophthora infestans T30-4]	84.59	0.088	1	4	8	24	1364	150.9	6.18
262109364	arginine N-methyltransferase, putative [Phytophthora infestans T30-4]	64.85	0.0329	2	1	1	1	730	80.6	5.8
262109357	3-isopropylmalate dehydrogenase [Phytophthora infestans T30-4]	289.41	0.1717	1	1	6	20	361	39	5.35
262109347	conserved hypothetical protein [Phytophthora infestans T30-4]	28	0.0331	2	1	1	1	363	39.3	5.47
262109346	conserved hypothetical protein [Phytophthora infestans T30-4]	86.52	0.1069	2	2	2	3	393	44.7	6.15
262109238	conserved hypothetical protein [Phytophthora infestans T30-4]	42.94	0.0146	1	1	1	1	962	108.2	8.81
262109214	glucosylceramidase, putative [Phytophthora infestans T30-4]	64.02	0.0722	4	3	3	8	540	59.6	5.57
262109137	conserved hypothetical protein [Phytophthora infestans T30-4]	22.52	0.0174	2	1	1	1	747	83	6.18
262109135	glycoside hydrolase, putative [Phytophthora infestans T30-4]	487.14	0.0444	1	1	1	35	405	43.8	4.94
262109131	carbohydrate-binding protein, putative [Phytophthora infestans T30-4]	72.94	0.0931	2	2	2	2	376	39.7	3.83
262109079	glycerol-3-phosphate dehydrogenase [Phytophthora infestans T30-4]	187.14	0.2493	1	2	6	16	345	37.7	5.26
262109017	conserved hypothetical protein [Phytophthora infestans T30-4]	35.28	0.101	1	1	2	3	208	23.2	6.29
262108991	histidyl-tRNA synthetase [Phytophthora infestans T30-4]	174.78	0.0876	1	1	6	13	776	85.2	6.93
262108972	S-adenosylmethionine synthetase 2 [Phytophthora infestans T30-4]	370.15	0.4527	2	14	14	52	391	42.9	5.52
262108968	calcium/calmodulin-dependent protein kinase, putative [Phytophthora infestans T30-4]	75.17	0.1584	1	5	6	7	385	43	5.45
262108963	glucosylceramidase, putative [Phytophthora infestans T30-4]	211.9	0.0581	6	2	4	42	516	57	4.72
262108948	Mitochondrial Carrier (MC) Family [Phytophthora infestans T30-4]	35.76	0.0363	2	1	1	1	386	42.1	8.66
262108925	NADP-dependent malic enzyme [Phytophthora infestans T30-4]	207.75	0.1134	1	1	5	27	538	59	5.66
262108921	H - or Na -translocating F-type, V-type and A-type ATPase (F-ATPase) Superfamily [Phytophthora infestans T30-4]	109.76	0.2437	3	8	8	12	394	44.3	4.55
262108863	argininosuccinate lyase [Phytophthora infestans T30-4]	753.22	0.2755	2	10	10	58	461	50.8	5.9
262108862	hypothetical protein PITG_17785 [Phytophthora infestans T30-4]	44.38	0.1982	2	2	2	3	111	13	11.72
262108859	iron-sulfur cluster assembly protein, putative [Phytophthora infestans T30-4]	44.16	0.1879	2	2	2	2	149	16.4	5.03
262108849	conserved hypothetical protein [Phytophthora infestans T30-4]	20.29	0.08	1	1	1	1	300	33.5	6.55
262108823	importin alpha-2 subunit [Phytophthora infestans T30-4]	441.17	0.1898	4	7	7	40	532	58.6	4.97
262108812	glycerol kinase 1 [Phytophthora infestans T30-4]	194.73	0.3223	1	2	10	24	512	56.1	5.53
262108786	enoyl-CoA hydratase, mitochondrial precursor [Phytophthora infestans T30-4]	539.76	0.2846	2	1	5	50	260	27.7	5.82
262108775	developmentally-regulated GTP-binding protein 1 [Phytophthora infestans T30-4]	85.18	0.1978	3	5	5	7	369	41.3	8.37
262108765	conserved hypothetical protein [Phytophthora infestans T30-4]	39.8	0.1145	1	2	2	2	297	33.1	6.44
262108742	12-oxophytodienoate reductase, putative [Phytophthora infestans T30-4]	96.93	0.1075	2	2	3	6	372	41.1	6.67
262108681	deoxyuridine 5'-triphosphate nucleotidohydrolase [Phytophthora infestans T30-4]	39.86	0.1172	2	2	2	3	239	25.9	5.33
262108679	AP-1 complex subunit beta, putative [Phytophthora infestans T30-4]	297.22	0.1454	2	1	9	24	839	93.2	4.94
262108669	conserved hypothetical protein [Phytophthora infestans T30-4]	48.61	0.0421	3	4	4	6	1092	125.2	7.42
262108658	60S acidic ribosomal protein P0 [Phytophthora infestans T30-4]	1929.78	0.3396	1	3	7	89	318	34.4	4.73
262108654	carbohydrate esterase, putative [Phytophthora infestans T30-4]	211.32	0.0519	1	1	2	14	675	68.6	4.75
262108642	zinc finger CDGSH domain-containing protein 1 [Phytophthora infestans T30-4]	45.31	0.2164	2	2	2	9	134	15.2	9.64
262108638	eukaryotic translation initiation factor 3 subunit E-interacting protein, putative [Phytophthora infestans T30-4]	232.51	0.2551	2	11	11	29	490	56.2	6.64
262108548	26S proteasome non-ATPase regulatory subunit 3 [Phytophthora infestans T30-4]	226.16	0.2457	2	1	11	25	525	59.6	6.76
262108537	DNA-directed RNA polymerase I and III subunit RPAC1, putative [Phytophthora infestans T30-4]	63.82	0.1829	4	4	4	5	339	38.2	4.79
262108512	elongation factor G, putative [Phytophthora infestans T30-4]	91.83	0.0529	4	3	3	3	1001	111.6	6.29
262108496	conserved hypothetical protein [Phytophthora infestans T30-4]	46.74	0.0567	1	1	2	5	353	41.2	5.81
262108478	conserved hypothetical protein [Phytophthora infestans T30-4]	48.79	0.0739	2	1	1	1	176	19.6	9.72
262108460	arginine n-methyltransferase, putative [Phytophthora infestans T30-4]	49.26	0.095	2	3	3	3	505	57.5	4.65
262108459	6,7-dimethyl-8-ribityllumazine synthase [Phytophthora infestans T30-4]	193.88	0.3721	2	5	5	11	215	22.9	7.9
262108449	T-complex protein 1 subunit gamma [Phytophthora infestans T30-4]	866.74	0.383	1	2	16	53	530	58.3	6.06
262108426	60S ribosomal protein L24, putative [Phytophthora infestans T30-4]	266.81	0.3245	2	5	5	30	151	17.1	11.43
262108425	protein arginine N-methyltransferase 1 [Phytophthora infestans T30-4]	65.88	0.0962	2	2	2	2	343	38.3	5.38
262108424	histone chaperone ASF1-like protein [Phytophthora infestans T30-4]	55.91	0.2146	5	4	4	6	261	28.8	3.92
262108403	coatomer protein complex, putative [Phytophthora infestans T30-4]	149.47	0.1488	1	1	16	30	1243	139.6	7.15
262108392	fumarylacetoacetate (FAA) hydrolase, putative [Phytophthora infestans T30-4]	96.74	0.0833	2	2	2	6	288	30.9	5.08
262108383	APS kinase/ATP sulfurlyase/pyrophosphatase fusion protein [Phytophthora infestans T30-4]	78.29	0.0816	14	1	6	13	1017	114	5.95
262108369	eukaryotic translation initiation factor 3 subunit H, putative [Phytophthora infestans T30-4]	261.7	0.2901	3	8	8	25	324	37.3	8.57
262108338	conserved hypothetical protein [Phytophthora infestans T30-4]	45.45	0.1834	1	6	6	15	229	25.3	4.97
262108337	U3 small nucleolar RNA-associated protein, putative [Phytophthora infestans T30-4]	62.07	0.0253	2	1	1	2	514	56.8	9.42
262108316	protein kinase, putative [Phytophthora infestans T30-4]	57.46	0.0535	2	3	3	3	897	99.9	6.89
262108311	conserved hypothetical protein [Phytophthora infestans T30-4]	26.26	0.0525	1	2	2	3	419	47.2	6.84
262108302	ribokinase, putative [Phytophthora infestans T30-4]	42.91	0.0679	1	1	2	3	324	33.8	4.97
262108300	hypothetical protein PITG_03917 [Phytophthora infestans T30-4]	20.46	0.0133	1	1	1	1	677	78.1	9.74
262108299	ribosomal protein L28, putative [Phytophthora infestans T30-4]	77.96	0.1799	1	2	5	16	139	15.6	11.27
262108284	conserved hypothetical protein [Phytophthora infestans T30-4]	151.45	0.2537	1	3	5	13	272	28.7	5.69
262108281	conserved hypothetical protein [Phytophthora infestans T30-4]	48.24	0.2	3	4	4	11	175	20	8.35
262108269	histone H2A [Phytophthora infestans T30-4]	1235.06	0.5396	3	1	5	83	139	14.7	10.37
262108261	rab GDP dissociation inhibitor alpha [Phytophthora infestans T30-4]	266.75	0.329	2	2	11	40	462	51.6	5.08
262108245	peptidyl-prolyl cis-trans isomerase, putative [Phytophthora infestans T30-4]	430.24	0.2134	2	2	10	54	478	52.4	5.88
262108244	DNA-directed RNA polymerase I subunit RPA1, putative [Phytophthora infestans T30-4]	96.85	0.0453	1	1	6	9	1811	202.1	8.22
262108232	endomembrane protein 70-like protein, putative [Phytophthora infestans T30-4]	26.81	0.025	2	1	1	1	599	68	6.11
262108219	conserved hypothetical protein [Phytophthora infestans T30-4]	96.35	0.0766	3	2	2	4	418	46.4	6.27
262108197	myosin-like protein [Phytophthora infestans T30-4]	57.65	0.0493	2	5	5	6	1277	144.3	9.1
262108195	eukaryotic translation initiation factor 6 [Phytophthora infestans T30-4]	368.93	0.2449	1	1	4	16	245	26.3	4.82
262108188	conserved hypothetical protein [Phytophthora infestans T30-4]	139.15	0.4	2	4	4	8	155	17.5	4.44
262108184	splicing factor, arginine/serine-rich, putative [Phytophthora infestans T30-4]	30.87	0.0944	2	3	3	3	233	26.8	12.02
262108178	Mitochondrial Protein Translocase (MPT) Family [Phytophthora infestans T30-4]	46.6	0.2824	2	2	2	6	85	10.3	6.29
262108163	50S ribosomal protein L4 [Phytophthora infestans T30-4]	29.9	0.13	2	4	4	6	277	30.4	9.99
262108159	polyribonucleotide nucleotidyltransferase, putative [Phytophthora infestans T30-4]	89.44	0.056	2	3	3	4	893	96.8	7.94
262108154	conserved hypothetical protein [Phytophthora infestans T30-4]	44.63	0.0723	1	2	2	2	332	36.7	4.5
262108152	ATPase [Phytophthora infestans T30-4]	87.04	0.0671	2	2	2	2	581	64.1	8.4
262108121	pyruvate, phosphate dikinase, putative [Phytophthora infestans T30-4]	3850.83	0.3478	4	2	27	298	900	98.3	5.8
262108117	voltage-gated potassium channel subunit beta, putative [Phytophthora infestans T30-4]	982.26	0.4269	2	3	15	139	349	39.5	6.89
262108110	elongation factor 3, putative [Phytophthora infestans T30-4]	1455.69	0.2909	1	12	24	150	1038	115.6	6.49
262108099	enolase [Phytophthora infestans T30-4]	10401.9	0.4471	3	1	17	609	454	49.1	5.36
262108095	disulfide-isomerase, putative [Phytophthora infestans T30-4]	151.73	0.1441	1	3	5	14	444	48.7	4.89
262108082	kynurenine-oxoglutarate transaminase, putative [Phytophthora infestans T30-4]	43.61	0.0675	2	2	2	2	415	46.4	6.38
262108067	cysteinyl-tRNA synthetase, putative [Phytophthora infestans T30-4]	144.11	0.1323	1	1	7	20	688	77.6	6.43
262108050	Rab8 family GTPase, putative [Phytophthora infestans T30-4]	79.99	0.1337	2	1	2	11	202	22.7	7.81
262108026	histidinol-phosphate aminotransferase, putative [Phytophthora infestans T30-4]	38.6	0.0598	2	2	2	3	418	46.5	7.4
262108020	signal recognition particle receptor subunit alpha [Phytophthora infestans T30-4]	49.25	0.0401	1	1	1	1	549	60.9	8.63
262108014	serine/threonine-protein phosphatase 5 [Phytophthora infestans T30-4]	40.1	0.0951	1	3	3	4	494	55.3	6.54
262108005	alanine aminotransferase 2 [Phytophthora infestans T30-4]	108.95	0.1523	1	3	5	13	499	54.9	5.21
262108004	6-phosphofructokinase, putative [Phytophthora infestans T30-4]	447.77	0.254	1	3	11	45	504	54.8	7.66
262108003	alanyl-tRNA synthetase domain-containing protein 1, putative [Phytophthora infestans T30-4]	41.68	0.0317	2	1	1	2	442	48.2	8.02
262108001	protein transporter Sec31A, putative [Phytophthora infestans T30-4]	258.19	0.087	3	9	9	18	1264	134.6	6.4
262107983	serine/threonine-protein phosphatase 4 catalytic subunit [Phytophthora infestans T30-4]	26.65	0.1104	3	3	3	5	308	35.2	5.06
262107977	DEAD/DEAH box RNA helicase, putative [Phytophthora infestans T30-4]	799.86	0.4703	2	17	17	77	455	52.1	6.2
262107971	COP9 signalosome complex subunit 5, putative [Phytophthora infestans T30-4]	66.81	0.1823	3	3	3	4	362	40.7	5.52
262107965	importin-like protein [Phytophthora infestans T30-4]	674.24	0.2456	1	3	16	40	1079	117.3	4.65
262107956	hsp70-like protein [Phytophthora infestans T30-4]	165.33	0.1248	1	3	5	26	569	61.6	4.67
262107943	alpha-aminoadipic semialdehyde synthase, putative [Phytophthora infestans T30-4]	40.92	0.0247	1	1	2	2	1014	111	6.37
262107938	GPI-anchor transamidase, putative [Phytophthora infestans T30-4]	42.88	0.0482	2	1	1	1	332	37.4	5.6
262107915	octanoyltransferase, putative [Phytophthora infestans T30-4]	39.25	0.0839	1	1	1	1	286	32.6	7.88
262107910	amidophosphoribosyltransferase [Phytophthora infestans T30-4]	367.56	0.289	2	11	11	33	519	57.9	7.14
262107909	exportin-2-like protein [Phytophthora infestans T30-4]	100.28	0.0526	1	5	5	10	969	109.7	5.29
262107903	conserved hypothetical protein [Phytophthora infestans T30-4]	498.94	0.265	1	1	2	34	117	11.9	4.07
262107894	60S ribosomal protein L7a-2 [Phytophthora infestans T30-4]	911.71	0.4905	1	3	14	163	263	29.6	10.43
262107890	callose synthase, putative [Phytophthora infestans T30-4]	111.05	0.039	5	6	6	9	2026	230.2	8.12
262107880	carbohydrate esterase, putative [Phytophthora infestans T30-4]	156.37	0.2896	2	3	8	15	297	30.9	6.55
262107877	seryl-tRNA synthetase [Phytophthora infestans T30-4]	429.9	0.3656	2	3	15	56	454	51.8	6.9
262107862	Holliday junction ATP-dependent DNA helicase ruvB [Phytophthora infestans T30-4]	200.59	0.2203	2	7	7	18	454	49.8	5.52
262107857	malate synthase [Phytophthora infestans T30-4]	876.53	0.3103	4	3	16	87	535	59.6	7.61
262107842	GTPase, putative [Phytophthora infestans T30-4]	305.85	0.3821	1	3	10	33	390	43.6	7.5
262107839	50S ribosomal protein L13 [Phytophthora infestans T30-4]	38.67	0.1357	2	2	2	7	140	15.9	9.86
262107808	replication factor C subunit 4 [Phytophthora infestans T30-4]	78.97	0.1475	2	3	3	5	339	37.4	7.36
262107807	lectin, putative [Phytophthora infestans T30-4]	47.18	0.1301	2	3	3	5	415	46.6	6.28
262107797	endomembrane protein 70-like protein, putative [Phytophthora infestans T30-4]	130.18	0.1085	1	1	5	16	645	73.1	5.12
262107794	cell division protein ftsZ [Phytophthora infestans T30-4]	31.66	0.0335	2	1	1	2	508	53.7	4.97
262107775	60S ribosomal protein L17-2 [Phytophthora infestans T30-4]	870.67	0.4684	4	8	8	110	190	20.9	10.26
262107769	ribonucleoside-diphosphate reductase small chain [Phytophthora infestans T30-4]	77.16	0.1187	1	2	3	11	379	43.5	5.12
262107764	sorting and assembly machinery component 50 [Phytophthora infestans T30-4]	79.09	0.1123	1	2	4	8	463	50.5	7.12
262107759	conserved hypothetical protein [Phytophthora infestans T30-4]	47.35	0.0139	1	1	1	1	862	95	5.71
262107757	callose synthase, putative [Phytophthora infestans T30-4]	191.47	0.0601	1	2	12	22	2631	297.1	8.02
262107755	conserved hypothetical protein [Phytophthora infestans T30-4]	68.99	0.1295	2	4	4	17	278	30	9.45
262107732	conserved hypothetical protein [Phytophthora infestans T30-4]	41.89	0.023	1	1	1	2	566	63.3	8.97
262107728	DEAD/DEAH box RNA helicase, putative [Phytophthora infestans T30-4]	21.26	0.0321	1	1	1	1	499	55.5	8.94
262107718	60S ribosomal protein L6, putative [Phytophthora infestans T30-4]	1080.16	0.3136	4	1	7	73	220	24.2	10.52
262107701	pyruvate dehydrogenase E1 component subunit alpha [Phytophthora infestans T30-4]	999.21	0.1965	2	5	10	96	402	44.4	8.12
262107699	spastin and Fidgetin-like protein [Phytophthora infestans T30-4]	59.08	0.0756	4	2	2	2	410	45.2	6.83
262107678	alpha-soluble NSF attachment protein, putative [Phytophthora infestans T30-4]	72.25	0.2116	1	2	5	12	293	32.8	5.03
262107675	conserved hypothetical protein [Phytophthora infestans T30-4]	57.93	0.0484	1	4	4	8	847	90.6	4.79
262107674	conserved hypothetical protein [Phytophthora infestans T30-4]	33.38	0.0272	1	1	1	2	367	41.1	4.77
262107664	60S ribosomal protein L35a-4 [Phytophthora infestans T30-4]	123.46	0.5045	3	9	9	34	111	12.4	10.59
262107655	glutathione S-transferase, putative [Phytophthora infestans T30-4]	39.99	0.1535	1	4	6	11	417	46.5	6.68
262107653	conserved hypothetical protein [Phytophthora infestans T30-4]	75.05	0.2298	1	3	3	6	161	18.6	6.18
262107651	conserved hypothetical protein [Phytophthora infestans T30-4]	34.19	0.0584	3	2	2	4	308	34.6	5.96
262107649	proteasome subunit beta type-7, putative [Phytophthora infestans T30-4]	276.58	0.2768	2	3	5	19	289	31.3	6.44
262107636	pro-apoptotic serine protease, putative [Phytophthora infestans T30-4]	59.13	0.1014	3	7	7	9	966	106.3	6.24
262107613	60S ribosomal protein L9 [Phytophthora infestans T30-4]	1012.85	0.5608	2	1	11	95	189	21.9	9.64
262107592	pre-rRNA-processing protein TSR1 [Phytophthora infestans T30-4]	25.49	0.0591	1	4	4	5	829	91.3	7.81
262107586	proteasome subunit alpha type-3, putative [Phytophthora infestans T30-4]	214.98	0.2752	2	2	6	18	258	29.1	5.52
262107584	Rab7 family GTPase, putative [Phytophthora infestans T30-4]	186.56	0.5874	6	8	9	24	206	23.2	6.58
262107579	indigoidine synthase A family protein, putative [Phytophthora infestans T30-4]	237.98	0.0806	2	4	4	10	707	75.4	5.72
262107554	importin-like protein [Phytophthora infestans T30-4]	212.2	0.1231	1	2	11	14	1129	123.4	4.75
262107545	conserved hypothetical protein [Phytophthora infestans T30-4]	74.99	0.0321	1	1	1	2	529	60.4	5.69
262107543	conserved hypothetical protein [Phytophthora infestans T30-4]	560.02	0.0981	1	4	6	39	744	79.7	6.68
262107541	carbamoyl-phosphate synthase [ammonia], putative [Phytophthora infestans T30-4]	1051.74	0.3766	1	10	38	139	1511	166.2	5.81
262107537	conserved hypothetical protein [Phytophthora infestans T30-4]	36.13	0.075	1	1	1	2	160	18.1	8.09
262107530	26S proteasome non-ATPase regulatory subunit 2 [Phytophthora infestans T30-4]	968.06	0.2943	1	1	19	72	897	98.1	4.96
262107491	conserved hypothetical protein [Phytophthora infestans T30-4]	69.84	0.0234	1	2	2	4	1068	121.2	8.47
262107486	conserved hypothetical protein [Phytophthora infestans T30-4]	234.1	0.4375	1	1	5	22	128	14.4	5.31
262107481	pre-mRNA-splicing factor SF2 [Phytophthora infestans T30-4]	32.42	0.0505	3	2	2	2	297	33.9	8.56
262107467	conserved hypothetical protein [Phytophthora infestans T30-4]	133.15	0.3056	2	2	2	5	72	7.7	5.06
262107418	elongation of very long chain fatty acids protein, putative [Phytophthora infestans T30-4]	181.1	0.0935	2	2	2	14	278	32.1	8.88
262107324	conserved hypothetical protein [Phytophthora infestans T30-4]	93.25	0.1689	2	4	4	7	527	58.5	8.15
262107323	Annexin (Annexin) Family [Phytophthora infestans T30-4]	1478.65	0.3049	3	2	10	120	328	36.2	5.76
262107322	Annexin (Annexin) Family [Phytophthora infestans T30-4]	1825.78	0.3262	3	2	10	125	328	36.2	5.87
262107306	conserved hypothetical protein [Phytophthora infestans T30-4]	116.89	0.074	2	8	8	17	878	95.9	7.15
262107305	conserved hypothetical protein [Phytophthora infestans T30-4]	64.77	0.0153	1	1	2	3	2356	267.3	8.79
262107270	2-oxoglutarate dehydrogenase E1 component, putative [Phytophthora infestans T30-4]	352.61	0.2819	2	2	23	63	1043	117.7	6.43
262107266	transglutaminase elicitor M81D [Phytophthora infestans T30-4]	89.81	0.072	3	2	3	12	528	57.2	5.14
262107230	hypothetical protein PITG_16925 [Phytophthora infestans T30-4]	166.87	0.5882	2	3	3	17	51	5.5	4.6
262107220	elongation factor Tu [Phytophthora infestans T30-4]	323.14	0.522	1	2	7	41	182	19.7	6.8
262107218	ATP-binding Cassette (ABC) Superfamily [Phytophthora infestans T30-4]	249.96	0.0785	5	1	4	18	535	58.6	7.34
262107183	conserved hypothetical protein [Phytophthora infestans T30-4]	32.65	0.0213	1	1	2	3	800	90	6.67
262107178	hypoxanthine-guanine phosphoribosyltransferase, putative [Phytophthora infestans T30-4]	63.53	0.1205	1	1	4	10	307	34.6	7.4
262107152	polygalacturonase, putative [Phytophthora infestans T30-4]	91.47	0.125	5	2	4	7	360	37.3	9.45
262107128	Major Facilitator Superfamily (MFS) [Phytophthora infestans T30-4]	74.26	0.0274	1	1	1	2	511	55.9	5.81
262107122	conserved hypothetical protein [Phytophthora infestans T30-4]	45.43	0.0196	1	1	1	1	767	85.1	5.01
262107082	tyrosyl-tRNA synthetase, putative [Phytophthora infestans T30-4]	187.9	0.2444	1	4	14	31	765	84.9	6.43
262106804	carbohydrate-binding protein, putative [Phytophthora infestans T30-4]	56.5	0.05	2	1	1	1	340	36.2	9.33
262106793	Resistance-Nodulation-Cell Division (RND) Superfamily [Phytophthora infestans T30-4]	114.49	0.0494	1	3	4	18	749	82.7	4.65
262106782	superoxide dismutase 2 [Phytophthora infestans T30-4]	111.76	0.2065	3	3	3	12	155	15.7	5.9
262106737	conserved hypothetical protein [Phytophthora infestans T30-4]	155.59	0.2929	2	7	7	21	198	22.6	9.23
262106728	inorganic pyrophosphatase, putative [Phytophthora infestans T30-4]	660.18	0.3896	2	2	15	65	557	63.4	5.22
262106703	ATP synthase subunit O, putative [Phytophthora infestans T30-4]	1533.34	0.5411	1	3	12	121	231	24.9	9.22
262106702	Rab21/Rab5 family GTPase, putative [Phytophthora infestans T30-4]	99.67	0.0625	2	1	1	4	224	24.3	8.81
262106687	cytochrome P450, putative [Phytophthora infestans T30-4]	90.01	0.1031	1	3	4	6	582	65.7	6.49
262106626	rRNA biogenesis protein rrp5 [Phytophthora infestans T30-4]	33.96	0.009	2	2	2	3	1882	206.6	8.29
262106618	D-isomer specific 2-hydroxyacid dehydrogenase, putative [Phytophthora infestans T30-4]	54.53	0.0739	1	1	1	1	352	39.1	6.81
262106599	glyoxylate/hydroxypyruvate reductase A, putative [Phytophthora infestans T30-4]	44.35	0.1097	1	1	3	3	392	43.3	5.91
262106589	conserved hypothetical protein [Phytophthora infestans T30-4]	44.54	0.0445	2	1	1	1	337	38.5	8.35
262106581	conserved hypothetical protein [Phytophthora infestans T30-4]	113.82	0.0263	2	9	9	12	3428	379.6	4.65
262106566	conserved hypothetical protein [Phytophthora infestans T30-4]	50.32	0.0229	1	1	1	2	437	48.1	9.5
262106553	riboflavin synthase subunit alpha, putative [Phytophthora infestans T30-4]	41.72	0.1523	1	4	4	5	243	26.4	5.87
262106550	conserved hypothetical protein [Phytophthora infestans T30-4]	88.75	0.1257	1	1	5	20	342	36.8	6.95
262106499	conserved hypothetical protein [Phytophthora infestans T30-4]	55.13	0.0152	2	1	1	1	788	86.7	6.93
262106488	heat shock 70 kDa protein, mitochondrial precursor [Phytophthora infestans T30-4]	3851.27	0.5513	2	4	27	230	633	68.1	5.1
262106474	hsp70-like protein [Phytophthora infestans T30-4]	95.1	0.0759	1	1	4	18	883	98	5.15
262106453	protein MYG1 [Phytophthora infestans T30-4]	143.33	0.189	3	5	5	15	365	40.6	6.67
262106428	dihydrolipoamide succinyltransferase, putative [Phytophthora infestans T30-4]	112.25	0.1844	2	8	8	20	537	56.1	5.25
262106421	60S ribosomal protein L11, putative [Phytophthora infestans T30-4]	842.31	0.609	1	9	9	118	133	14.8	8.57
262106388	ribonucleoside-diphosphate reductase small chain [Phytophthora infestans T30-4]	57.31	0.0917	1	2	3	8	360	41.2	4.96
262106372	peroxisomal 2,4-dienoyl-CoA reductase, putative [Phytophthora infestans T30-4]	197.88	0.1919	2	4	4	10	297	31.5	9.47
262106329	choline dehydrogenase, putative [Phytophthora infestans T30-4]	106.65	0.1071	2	4	4	7	588	65.7	7.5
262106325	choline dehydrogenase, putative [Phytophthora infestans T30-4]	20.53	0.0697	1	2	2	3	588	64.8	6.73
262106295	ketol-acid reductoisomerase [Phytophthora infestans T30-4]	2328.4	0.3379	3	18	18	245	515	56.5	6.43
262106288	puromycin-sensitive aminopeptidase, putative [Phytophthora infestans T30-4]	118.89	0.1369	1	3	10	23	884	100.5	6.06
262106249	aspartate-semialdehyde dehydrogenase, putative [Phytophthora infestans T30-4]	138.21	0.1586	1	2	4	14	391	42	8.25
262106248	3,2-trans-enoyl-CoA isomerase, mitochondrial precursor [Phytophthora infestans T30-4]	80.84	0.2234	1	1	4	10	282	31.2	9.25
262106209	DNA mismatch repair protein Msh2, putative [Phytophthora infestans T30-4]	41.71	0.0429	2	2	2	3	816	89.4	5.63
262106196	conserved hypothetical protein [Phytophthora infestans T30-4]	44.3	0.0322	2	1	1	1	466	51.4	7.36
262106190	fructose-bisphosphate aldolase [Phytophthora infestans T30-4]	116.78	0.1927	1	1	5	43	358	39.5	5.54
262106184	conserved hypothetical protein [Phytophthora infestans T30-4]	46.17	0.0075	2	1	1	2	2004	221.3	6.68
262106152	casein kinase II subunit beta [Phytophthora infestans T30-4]	36.29	0.0569	2	1	1	3	246	28.2	5.43
262106150	glutaredoxin [Phytophthora infestans T30-4]	47.95	0.136	2	3	3	8	125	13.7	7.02
262106149	acetolactate synthase, mitochondrial precursor [Phytophthora infestans T30-4]	367.38	0.2469	1	5	11	28	648	71	7.74
262106138	chromodomain protein, putative [Phytophthora infestans T30-4]	44.93	0.0497	1	2	2	2	443	49.8	9.58
262106135	Cullin family protein, putative [Phytophthora infestans T30-4]	81.83	0.1356	2	6	6	13	553	64.1	8.09
262106122	oligopeptidase A, putative [Phytophthora infestans T30-4]	120.69	0.1071	1	2	6	12	728	81.9	5.34
262106113	ATP-binding Cassette (ABC) Superfamily [Phytophthora infestans T30-4]	34.38	0.0385	2	1	1	1	831	92.6	7.4
262106101	peptidyl-tRNA hydrolase, putative [Phytophthora infestans T30-4]	54.16	0.0677	1	1	1	2	192	20.6	6.52
262106088	conserved hypothetical protein [Phytophthora infestans T30-4]	22.57	0.1591	3	3	3	3	264	29.3	9.7
262106083	ATP-dependent RNA helicase DBP2, putative [Phytophthora infestans T30-4]	147.92	0.2491	3	11	12	33	546	61	8.92
262106076	conserved hypothetical protein [Phytophthora infestans T30-4]	46.34	0.0401	2	1	1	1	499	55.5	6.8
262106062	pyruvate dehydrogenase [lipoamide] [Phytophthora infestans T30-4]	189.57	0.1342	2	4	4	28	380	41.7	6.47
262106054	conserved hypothetical protein [Phytophthora infestans T30-4]	45.95	0.1458	1	3	3	6	240	26.8	4.7
262106050	conserved hypothetical protein [Phytophthora infestans T30-4]	69.73	0.0857	1	2	2	4	315	35.5	6.8
262106043	CTP synthase, putative [Phytophthora infestans T30-4]	53.82	0.1877	1	3	9	29	602	66.7	6.34
262106032	peroxisomal multifunctional enzyme, putative [Phytophthora infestans T30-4]	44.09	0.1869	1	2	4	7	289	30.9	8.47
262106022	glutamate decarboxylase [Phytophthora infestans T30-4]	177.67	0.3028	1	2	7	24	360	39.9	6.8
262106014	conserved hypothetical protein [Phytophthora infestans T30-4]	479.02	0.1547	2	5	22	57	1700	192.5	8.51
262106006	60S ribosomal protein L15-1 [Phytophthora infestans T30-4]	315.61	0.3495	2	8	8	98	206	24.5	11.66
262105995	T-complex protein 1 subunit alpha [Phytophthora infestans T30-4]	661.69	0.4634	3	1	18	47	546	59.2	5.44
262105975	ubiquitin carboxyl-terminal hydrolase, putative [Phytophthora infestans T30-4]	40.31	0.0199	1	1	1	1	854	93.6	5.17
262105963	Ca2 :Cation Antiporter (CaCA) Family [Phytophthora infestans T30-4]	180.35	0.0481	1	1	3	12	707	76.9	4.93
262105958	histone H2A variant 1 [Phytophthora infestans T30-4]	246.93	0.2426	2	2	3	19	136	14.6	11.11
262105957	dynein heavy chain [Phytophthora infestans T30-4]	147.64	0.0408	1	2	11	14	4702	531.4	5.83
262105953	conserved hypothetical protein [Phytophthora infestans T30-4]	53.87	0.0374	1	1	1	1	374	41.8	5.17
262105946	LETM1 and EF-hand domain-containing protein 1, putative [Phytophthora infestans T30-4]	112.11	0.0718	1	2	5	10	780	87.3	6.86
262105934	iron sulfur cluster assembly protein 1, mitochondrial precursor [Phytophthora infestans T30-4]	37.91	0.2848	3	3	3	3	158	16.9	8.9
262105919	3-ketodihydrosphingosine reductase, putative [Phytophthora infestans T30-4]	55.76	0.2917	2	6	6	7	336	36.2	8.57
262105916	T-complex protein 1 subunit theta [Phytophthora infestans T30-4]	251.42	0.3468	1	5	17	32	545	58.6	6.61
262105904	translocation protein SEC63 [Phytophthora infestans T30-4]	166.4	0.1617	2	2	8	21	606	69.3	5.85
262105895	conserved hypothetical protein [Phytophthora infestans T30-4]	72.36	0.0197	1	1	1	3	407	45.3	6.29
262105889	conserved hypothetical protein [Phytophthora infestans T30-4]	38.18	0.125	2	2	2	2	176	19.1	5.6
262105885	conserved hypothetical protein [Phytophthora infestans T30-4]	59.17	0.144	2	1	1	1	125	13.8	5.14
262105863	aldo/keto reductase family [Phytophthora infestans T30-4]	153.38	0.0939	1	2	2	5	277	31	6.37
262105862	cysteine protease family C01A, putative [Phytophthora infestans T30-4]	130.88	0.0662	1	1	4	9	710	79.1	5.85
262105859	DNA-directed RNA polymerase I subunit RPA2, putative [Phytophthora infestans T30-4]	28.57	0.0458	1	3	4	4	1179	131.7	8.81
262105829	C2 domain-containing protein, putative [Phytophthora infestans T30-4]	67.67	0.0927	2	2	2	6	248	28.2	4.86
262105794	5-oxoprolinase [Phytophthora infestans T30-4]	83.62	0.1174	1	1	11	13	1210	131.5	5.71
262105789	26S proteasome non-ATPase regulatory subunit 12, putative [Phytophthora infestans T30-4]	58.32	0.2082	2	7	7	14	437	50	7.3
262105761	conserved hypothetical protein [Phytophthora infestans T30-4]	162.12	0.2535	2	4	4	10	142	15.8	7.3
262105742	acyl-CoA dehydrogenase, putative [Phytophthora infestans T30-4]	220.43	0.1715	1	4	10	24	764	83.1	8.44
262105739	cyclopropane-fatty-acyl-phospholipid synthase [Phytophthora infestans T30-4]	328.11	0.3854	1	4	16	46	410	46.9	8.95
262105729	coatomer subunit beta, putative [Phytophthora infestans T30-4]	476.92	0.2319	2	1	19	47	992	109.2	6.65
262105721	hsp70-like protein [Phytophthora infestans T30-4]	55.71	0.0943	2	4	4	5	689	76.2	5.87
262105709	conserved hypothetical protein [Phytophthora infestans T30-4]	35.26	0.1049	2	2	2	4	324	37.1	4.96
262105707	D-2-hydroxyglutarate dehydrogenase, mitochondrial precursor [Phytophthora infestans T30-4]	96.04	0.1242	2	1	5	10	499	55.2	5.34
262105686	thymidylate kinase [Phytophthora infestans T30-4]	33.67	0.0509	1	1	1	1	216	24.3	7.24
262105674	conserved hypothetical protein [Phytophthora infestans T30-4]	23.46	0.0872	1	2	2	2	298	33.1	6.07
262105670	inorganic phosphate transporter, putative [Phytophthora infestans T30-4]	280.72	0.1221	1	2	4	9	467	50.2	5.48
262105668	homoserine kinase, putative [Phytophthora infestans T30-4]	389.04	0.3786	2	11	11	40	412	43.4	8.16
262105617	serine/threonine-protein phosphatase 2A 65 kDa regulatory subunit A, putative [Phytophthora infestans T30-4]	269.74	0.2946	1	3	14	40	577	63.6	4.89
262105616	glutamine amidotransferase subunit pdxT, putative [Phytophthora infestans T30-4]	42.09	0.1027	1	1	1	3	224	24.1	5.01
262105604	glucosamine-fructose-6-phosphate aminotransferase [isomerizing], putative [Phytophthora infestans T30-4]	54.37	0.1598	3	9	9	14	701	75.3	6.83
262105598	propionyl-CoA carboxylase beta chain, mitochondrial precursor [Phytophthora infestans T30-4]	64.62	0.2476	1	3	9	12	529	58.2	6.06
262105597	aspartyl aminopeptidase, putative [Phytophthora infestans T30-4]	208.88	0.2922	1	1	9	23	462	50.9	6.68
262105595	3-hydroxyisobutyryl-CoA hydrolase, putative [Phytophthora infestans T30-4]	180.42	0.1569	2	5	5	21	427	47.9	5.85
262105574	electron transfer flavoprotein-ubiquinone oxidoreductase, putative [Phytophthora infestans T30-4]	401.94	0.2115	1	4	11	37	610	67	5.72
262105551	GTP-binding protein SAR1 [Phytophthora infestans T30-4]	547.17	0.5812	2	10	10	60	191	22	6.14
262105550	pre-mRNA-splicing factor cwc2, putative [Phytophthora infestans T30-4]	54.2	0.0357	2	1	1	1	448	50.1	5.68
262105500	DNA repair protein RAD51 [Phytophthora infestans T30-4]	50.01	0.0503	1	1	1	1	338	36.8	5.21
262105498	phosphoethanolamine N-methyltransferase, putative [Phytophthora infestans T30-4]	683.6	0.2411	4	8	10	67	531	59.6	5.49
262105448	glycine dehydrogenase, mitochondrial precursor [Phytophthora infestans T30-4]	49.67	0.0651	1	1	5	5	999	108.4	6.34
262105446	conserved hypothetical protein [Phytophthora infestans T30-4]	154.82	0.0406	2	3	3	11	812	86.8	5.8
262105404	adenylate kinase, putative [Phytophthora infestans T30-4]	95.49	0.1184	3	1	3	13	228	25.1	6.07
262105347	actin-like protein [Phytophthora infestans T30-4]	4437.77	0.7394	13	25	25	648	376	41.8	5.49
262105324	50S ribosomal protein L11 [Phytophthora infestans T30-4]	104.11	0.2083	2	2	2	3	144	15.5	9.58
262105311	methylmalonate semialdehyde dehydrogenase [acylating], putative [Phytophthora infestans T30-4]	105.02	0.1215	3	6	6	14	502	53.9	7.3
262105296	cysteine desulfurase 1, mitochondrial precursor [Phytophthora infestans T30-4]	112.56	0.178	2	6	6	11	472	51.7	6.87
262105284	trans-2-enoyl-CoA reductase, putative [Phytophthora infestans T30-4]	931.38	0.3851	1	2	9	80	348	36.7	8.53
262105215	thioredoxin peroxidase, putative [Phytophthora infestans T30-4]	188.17	0.5288	1	11	12	35	208	23.5	6.77
262105208	acyl-CoA synthetase, putative [Phytophthora infestans T30-4]	44.21	0.0709	1	2	2	3	550	61	6.44
262105205	peroxiredoxin-2 [Phytophthora infestans T30-4]	479.75	0.6162	1	3	11	86	198	21.9	5.2
262105191	malate dehydrogenase [Phytophthora infestans T30-4]	310.77	0.1696	1	1	4	20	336	36.4	6.58
262105136	phosphatidylinositol kinase (PIK-L1) [Phytophthora infestans T30-4]	53.71	0.0065	2	1	1	1	3238	354.4	7.27
262105121	leukotriene A-4 hydrolase-like protein [Phytophthora infestans T30-4]	63.49	0.1299	2	1	5	11	670	75.1	6.65
262105117	phenol acid carboxylase, putative [Phytophthora infestans T30-4]	95.01	0.3202	2	4	4	19	178	20.5	5.39
262105096	dihydrolipoyl dehydrogenase 1, mitochondrial precursor [Phytophthora infestans T30-4]	4514.17	0.4234	3	6	18	270	496	52.2	7.71
262105095	calreticulin precursor [Phytophthora infestans T30-4]	971.61	0.148	2	2	6	72	419	47.3	4.59
262105089	2-oxoglutarate dehydrogenase E1 component, putative [Phytophthora infestans T30-4]	24.01	0.0349	3	2	2	2	774	86.5	6.93
262105002	serine hydroxymethyltransferase 1, mitochondrial precursor [Phytophthora infestans T30-4]	1025.22	0.3725	2	6	20	168	502	55.7	7.28
262104961	aminotransferase, putative [Phytophthora infestans T30-4]	512.26	0.3318	2	5	17	66	633	68.8	6.64
262104936	39S ribosomal protein L24, mitochondrial, putative [Phytophthora infestans T30-4]	42.18	0.1566	2	2	2	3	166	18.7	10.23
262104926	prolyl endopeptidase, putative [Phytophthora infestans T30-4]	30.29	0.0838	2	1	5	8	752	84.4	6.18
262104917	choline-phosphate cytidylyltransferase B [Phytophthora infestans T30-4]	38.06	0.1511	2	4	4	7	311	35.9	6.4
262104906	phosducin-like protein [Phytophthora infestans T30-4]	40.28	0.0483	2	1	1	2	207	24.1	4.72
262104903	U6 snRNA-associated Sm-like protein, putative [Phytophthora infestans T30-4]	58.35	0.2547	2	2	2	3	106	11.5	4.92
262104892	ubiquinone biosynthesis monooxygenase, putative [Phytophthora infestans T30-4]	184.14	0.1722	1	1	6	16	482	51.7	7.9
262104836	aminomethyltransferase [Phytophthora infestans T30-4]	56.45	0.0862	1	3	3	4	406	44	6.92
262104811	histidinol dehydrogenase, putative [Phytophthora infestans T30-4]	107.67	0.1601	1	2	4	6	456	47.6	5.6
262104769	catalase [Phytophthora infestans T30-4]	129.07	0.2261	1	6	9	33	522	58.9	7.46
262104765	phosphate acetyltransferase [Phytophthora infestans T30-4]	746.92	0.2451	1	3	14	93	771	84.2	6.96
262104764	phosphate acetyltransferase [Phytophthora infestans T30-4]	435.19	0.2825	1	7	15	66	761	83.1	6.46
262104746	ribonuclease, putative [Phytophthora infestans T30-4]	158.62	0.102	1	1	2	13	343	36.2	4.45
262104643	NmrA-like family protein, putative [Phytophthora infestans T30-4]	278.15	0.2561	1	4	5	22	246	27	5.35
262104624	glutamyl-tRNA synthetase, putative [Phytophthora infestans T30-4]	273.31	0.1783	2	5	16	44	903	100.7	9.14
262104572	proliferating cell nuclear antigen [Phytophthora infestans T30-4]	450.26	0.5174	3	10	10	47	259	28.1	4.75
262104570	conserved hypothetical protein [Phytophthora infestans T30-4]	147.77	0.1149	1	1	1	12	174	19.1	6.2
262104554	lon protease, putative [Phytophthora infestans T30-4]	119.99	0.0954	1	1	6	15	807	90.1	6.54
262104480	actin-related protein 2/3 complex subunit, putative [Phytophthora infestans T30-4]	21.17	0.0256	1	1	1	3	390	43.1	7.71
262104478	4-nitrophenylphosphatase, putative [Phytophthora infestans T30-4]	124.99	0.0957	1	1	2	7	303	32.9	5.48
262104465	prefoldin subunit, putative [Phytophthora infestans T30-4]	28.38	0.1014	1	1	1	4	148	16.6	4.86
262104423	conserved hypothetical protein [Phytophthora infestans T30-4]	336.6	0.3954	2	8	8	33	263	29.3	8.28
262104409	conserved hypothetical protein [Phytophthora infestans T30-4]	37.47	0.0218	1	1	2	2	919	100.3	10.1
262104407	conserved hypothetical protein [Phytophthora infestans T30-4]	53.74	0.1206	1	1	1	1	141	16.1	10.2
262104403	thioredoxin-like protein [Phytophthora infestans T30-4]	66.52	0.0216	1	1	1	2	603	67.7	7.12
262104398	60S ribosome subunit biogenesis protein NIP7 [Phytophthora infestans T30-4]	73.32	0.1056	1	1	1	1	180	20.5	7.39
262104367	NADH-ubiquinone oxidoreductase, putative [Phytophthora infestans T30-4]	102.7	0.1354	3	3	3	7	480	54	8.65
262104358	40S ribosomal protein S7 [Phytophthora infestans T30-4]	1443.1	0.3368	2	8	8	107	190	21.5	9.58
262104333	guanylate-binding protein, putative [Phytophthora infestans T30-4]	69.32	0.1176	1	1	5	5	629	70.7	4.96
262104288	conserved hypothetical protein [Phytophthora infestans T30-4]	54.66	0.0928	4	1	1	1	194	22.2	9.54
262104265	FACT complex subunit SSRP1, putative [Phytophthora infestans T30-4]	116.32	0.1099	2	5	5	11	537	60.4	5.8
262104246	importin subunit alpha, putative [Phytophthora infestans T30-4]	25.48	0.0493	1	1	3	5	649	71.2	4.79
262104244	mannose-1-phosphate guanyltransferase beta, putative [Phytophthora infestans T30-4]	63.99	0.273	2	2	5	7	359	39.3	5.44
262104217	enolase [Phytophthora infestans T30-4]	961.8	0.4792	2	5	15	84	457	48.8	6.39
262104206	glutamine synthetase [Phytophthora infestans T30-4]	307.47	0.4381	2	1	8	49	331	36.7	8.12
262104201	conserved hypothetical protein [Phytophthora infestans T30-4]	31.35	0.0183	1	1	4	5	2849	314.3	6
262104199	endo-1,3(4)-beta-glucanase, putative [Phytophthora infestans T30-4]	56.36	0.0559	1	3	3	5	823	92.1	5.67
262104155	vacuolar protein sorting-associated protein, putative [Phytophthora infestans T30-4]	30.47	0.026	2	4	4	6	1884	208.7	6.39
262104130	glutathione reductase [Phytophthora infestans T30-4]	429.2	0.2637	2	12	12	58	493	53.4	6.29
262104119	CUG-BP- and ETR-3-like factor, putative [Phytophthora infestans T30-4]	34.91	0.1169	3	5	5	7	496	52.5	5.26
262104110	alcohol dehydrogenase, putative [Phytophthora infestans T30-4]	109.98	0.1287	1	3	3	12	334	35.5	8.19
262104108	alcohol dehydrogenase, putative [Phytophthora infestans T30-4]	119.07	0.1717	3	2	4	23	332	35.6	7.14
262104017	glycerophosphoryl diester phosphodiesterase, putative [Phytophthora infestans T30-4]	35.31	0.0867	1	1	3	7	415	45.5	4.75
262104006	isochorismatase, putative [Phytophthora infestans T30-4]	137.98	0.3158	2	4	4	12	209	23	7.5
262104001	DEAD/DEAH box RNA helicase, putative [Phytophthora infestans T30-4]	233.07	0.105	1	1	8	15	1095	124.6	7.02
262103973	ATP-binding Cassette (ABC) Superfamily [Phytophthora infestans T30-4]	143.66	0.0274	1	1	2	5	1316	145.5	6.43
262103954	nicotinate phosphoribosyltransferase, putative [Phytophthora infestans T30-4]	72.71	0.1951	2	7	7	11	533	59.1	6.39
262103945	ARP2/3 complex 20 kDa subunit [Phytophthora infestans T30-4]	78.96	0.4235	2	7	7	15	170	20	7.42
262103943	serine/threonine-protein phosphatase 6 regulatory subunit, putative [Phytophthora infestans T30-4]	74.57	0.0494	1	1	3	4	770	84.1	4.44
262103936	conserved hypothetical protein [Phytophthora infestans T30-4]	34.88	0.0309	2	1	1	1	551	61.6	8.82
262103928	endoribonuclease L-PSP, putative [Phytophthora infestans T30-4]	45	0.157	1	1	1	1	172	18.4	7.5
262103899	bifunctional aspartokinase/homoserine dehydrogenase, putative [Phytophthora infestans T30-4]	76.93	0.0176	2	1	1	2	911	98.4	5.91
262103843	phosphatidic acid phosphatase [Phytophthora infestans T30-4]	34.1	0.0466	1	1	1	1	236	26.9	6.52
262103834	WD repeat protein 39 [Phytophthora infestans T30-4]	22.53	0.0557	2	1	1	1	287	32	5.15
262103820	delta-aminolevulinic acid dehydratase, putative [Phytophthora infestans T30-4]	65.99	0.2538	1	3	5	8	327	36.3	6.64
262103819	tryptophanyl-tRNA synthetase [Phytophthora infestans T30-4]	160.09	0.2197	3	9	9	21	537	59.3	7.55
262103804	Rab18 family GTPase, putative [Phytophthora infestans T30-4]	33.63	0.2921	3	5	5	8	202	22.6	8.68
262103756	choline/Carnitine O-acyltransferase, putative [Phytophthora infestans T30-4]	68.35	0.1198	2	5	5	7	626	71	6.73
262103754	conserved hypothetical protein [Phytophthora infestans T30-4]	148.38	0.1151	1	1	3	8	278	31	5.95
262103753	conserved hypothetical protein [Phytophthora infestans T30-4]	77.54	0.2263	1	1	5	17	243	27.3	9.07
262103752	2,3-bisphosphoglycerate-dependent phosphoglycerate mutase [Phytophthora infestans T30-4]	191.27	0.1812	2	4	4	24	287	32.5	9.26
262103748	vacuolar protein sorting-associated protein, putative [Phytophthora infestans T30-4]	55.04	0.0615	2	4	4	6	1008	114.3	6.48
262103743	protoplast secreted protein 2 precursor [Phytophthora infestans T30-4]	349.44	0.191	1	2	4	32	199	20.8	6.68
262103702	eukaryotic translation initiation factor 3 subunit A, putative [Phytophthora infestans T30-4]	298.63	0.1282	4	2	11	27	1154	132.4	8.75
262103666	DNA primase small subunit, putative [Phytophthora infestans T30-4]	23.42	0.0234	1	1	1	1	428	48.9	6.19
262103665	40S ribosomal protein S8-2 [Phytophthora infestans T30-4]	737.65	0.3944	2	1	7	59	213	24.4	10.77
262103661	citrate synthase, mitochondrial precursor [Phytophthora infestans T30-4]	2408.49	0.4904	1	1	18	174	471	52.2	6.71
262103659	conserved hypothetical protein [Phytophthora infestans T30-4]	41.62	0.1948	3	6	6	6	421	47	4.93
262103651	EF-1 guanine nucleotide exchange domain-containing protein, putative [Phytophthora infestans T30-4]	632.48	0.2247	1	3	6	72	227	24.8	4.88
262103650	fructose 1,6 bisphosphatase [Phytophthora infestans T30-4]	557.51	0.4024	3	4	10	65	333	36.4	5.55
262103632	clathrin heavy chain [Phytophthora infestans T30-4]	1292.28	0.4037	1	7	49	188	1719	193.9	5.5
262103599	conserved hypothetical protein [Phytophthora infestans T30-4]	98.67	0.0328	2	2	2	11	641	66.7	8.66
262103580	conserved hypothetical protein [Phytophthora infestans T30-4]	52.14	0.0515	4	2	2	5	660	73.5	6.44
262103573	serine/threonine-protein phosphatase, putative [Phytophthora infestans T30-4]	33.91	0.0118	2	1	1	1	936	106.3	5.05
262103563	60S ribosomal protein L23 [Phytophthora infestans T30-4]	1325.5	0.7376	2	11	11	122	141	14.9	10.45
262103560	triosephosphate isomerase/glyceraldehyde-3-phosphate dehydrogenase, putative [Phytophthora infestans T30-4]	10610	0.5959	4	3	14	878	339	36.1	6.29
262103557	myosin-like protein [Phytophthora infestans T30-4]	47.96	0.1301	2	4	4	5	438	47.9	8.73
262103545	twinfilin-like protein [Phytophthora infestans T30-4]	43.7	0.0839	1	2	2	5	298	33	5.59
262103493	glucose-6-phosphate isomerase [Phytophthora infestans T30-4]	1761.62	0.4281	2	11	22	177	556	60.7	6.68
262103467	60S ribosomal protein L13, putative [Phytophthora infestans T30-4]	398.86	0.33	2	3	8	57	203	23.1	10.77
262103466	protein kinase [Phytophthora infestans T30-4]	85.65	0.0765	2	6	6	8	928	101.1	6.84
262103459	conserved hypothetical protein [Phytophthora infestans T30-4]	49.11	0.0347	4	1	1	3	259	29.3	5.38
262103431	protein disulfide-isomerase, putative [Phytophthora infestans T30-4]	86.16	0.0524	1	1	1	5	210	22.7	8.28
262103428	ubiquitin activating enzyme, E1 family, putative [Phytophthora infestans T30-4]	50.67	0.1724	2	5	5	6	406	44.2	4.7
262103423	acetyl-CoA acetyltransferase [Phytophthora infestans T30-4]	117.26	0.0515	1	1	2	6	524	55.4	9.01
262103420	soluble pyridine nucleotide transhydrogenase, putative [Phytophthora infestans T30-4]	37.23	0.0553	2	1	2	3	470	51.5	8.06
262103411	chorismate synthase [Phytophthora infestans T30-4]	251.65	0.3246	1	3	10	24	456	49.1	6.47
262103408	glycyl-tRNA synthetase [Phytophthora infestans T30-4]	350.85	0.2232	3	2	13	43	681	76	6.21
262103399	transketolase [Phytophthora infestans T30-4]	751.74	0.1437	1	4	9	68	696	75.5	6.8
262103398	conserved hypothetical protein [Phytophthora infestans T30-4]	55.6	0.1011	1	1	1	1	178	19.7	6.28
262103370	conserved hypothetical protein [Phytophthora infestans T30-4]	29.94	0.0676	2	4	4	5	1035	113.5	8.07
262103362	anthranilate synthase component I, putative [Phytophthora infestans T30-4]	58.4	0.1845	1	2	6	11	504	55.5	5.81
262103353	conserved hypothetical protein [Phytophthora infestans T30-4]	52.4	0.1706	2	3	3	5	170	19.2	8.91
262103351	inositol-3-phosphate synthase, putative [Phytophthora infestans T30-4]	1068.86	0.2771	2	4	15	122	693	76.5	6.6
262103346	peptidyl-prolyl cis-trans isomerase 1 [Phytophthora infestans T30-4]	222.91	0.1626	2	2	2	9	203	21.8	6.68
262103343	phosphatidylinositol-3,4,5-trisphosphate 3-phosphatase, putative [Phytophthora infestans T30-4]	47.38	0.0411	2	2	2	2	754	82.5	4.82
262103332	RNA-binding protein PNO1-like protein [Phytophthora infestans T30-4]	34.47	0.0641	2	1	1	1	234	26.2	8.72
262103279	metalloprotease family M01, putative [Phytophthora infestans T30-4]	280.53	0.131	2	2	10	27	1008	113.3	6.06
262103271	actin-like protein [Phytophthora infestans T30-4]	87.82	0.1737	3	4	4	7	403	44.5	8.32
262103268	serine palmitoyltransferase, putative [Phytophthora infestans T30-4]	135.63	0.2167	3	1	6	8	443	48.6	8.1
262103266	conserved hypothetical protein [Phytophthora infestans T30-4]	46.15	0.0383	3	1	1	1	209	24.1	6.93
262103265	coronin-like protein, putative [Phytophthora infestans T30-4]	235.5	0.2108	1	1	7	38	465	51.3	7.5
262103226	succinate semialdehyde dehydrogenase, mitochondrial precursor [Phytophthora infestans T30-4]	541.24	0.2505	1	2	8	31	507	54.1	7.53
262103216	myosin-like protein [Phytophthora infestans T30-4]	74.77	0.1234	6	6	11	18	1256	141.6	8.82
262103202	protoporphyrinogen oxidase, putative [Phytophthora infestans T30-4]	54.8	0.0172	2	1	1	1	871	97.1	8.21
262103201	dynein light chain intermediate polypeptide, putative [Phytophthora infestans T30-4]	31.19	0.0259	1	1	1	1	270	29.5	5.34
262103190	ATP-binding cassette sub-family F member 2 [Phytophthora infestans T30-4]	54.2	0.1622	2	7	7	12	598	67.9	6.74
262103173	CBL-interacting serine/threonine-protein kinase, putative [Phytophthora infestans T30-4]	91.76	0.0631	2	2	2	3	523	58.2	6.16
262103170	myosin-like protein [Phytophthora infestans T30-4]	585.46	0.175	1	1	19	48	1474	164.2	6.86
262103146	HECT E3 ubiquitin ligase, putative [Phytophthora infestans T30-4]	138.58	0.0304	2	1	11	14	4610	503.6	5.34
262103143	serine protease family S10, putative [Phytophthora infestans T30-4]	165.65	0.135	1	1	5	16	474	53.1	5.97
262103124	DEAD/DEAH box RNA helicase, putative [Phytophthora infestans T30-4]	42.15	0.0638	5	3	3	4	564	62.6	9.35
262103120	triacylglycerol lipase, putative [Phytophthora infestans T30-4]	39.43	0.0167	1	1	1	1	418	46.3	5.64
262103115	serine/threonine-protein phosphatase PP2A [Phytophthora infestans T30-4]	413.51	0.4922	4	11	11	56	319	36.6	5.69
262103107	D-isomer specific 2-hydroxyacid dehydrogenase, putative [Phytophthora infestans T30-4]	2580.47	0.5225	1	3	13	215	333	36.4	6.68
262103106	D-isomer specific 2-hydroxyacid dehydrogenase, putative [Phytophthora infestans T30-4]	1957.4	0.4414	1	5	12	193	333	36.1	7.05
262103099	Argonaute3 (AGO3) [Phytophthora infestans T30-4]	130.99	0.1199	2	10	10	15	1226	133.2	5.86
262103094	glycoside hydrolase, putative [Phytophthora infestans T30-4]	76.44	0.0841	10	2	5	10	571	64.4	6.55
262103090	proteasome subunit beta type-5, putative [Phytophthora infestans T30-4]	144.71	0.1944	2	1	5	13	288	32	7.52
262103032	lysophospholipid acyltransferase, putative [Phytophthora infestans T30-4]	22.69	0.0241	1	1	1	3	456	51.6	8.9
262103028	myosin-like protein [Phytophthora infestans T30-4]	23.71	0.0744	2	2	2	3	242	27.7	9
262103023	peptidyl-prolyl cis-trans isomerase, putative [Phytophthora infestans T30-4]	34.83	0.125	3	3	3	7	176	19.1	9.42
262103022	conserved hypothetical protein [Phytophthora infestans T30-4]	33.73	0.0445	1	1	4	5	966	108.3	5.43
262103018	conserved hypothetical protein [Phytophthora infestans T30-4]	48.79	0.0466	2	1	1	1	386	42.4	9.51
262103003	conserved hypothetical protein [Phytophthora infestans T30-4]	68.21	0.081	2	2	2	5	247	26.8	4.74
262102983	conserved hypothetical protein [Phytophthora infestans T30-4]	31.11	0.0159	1	1	1	2	502	57.6	8.46
262102979	lipase, putative [Phytophthora infestans T30-4]	380.98	0.1643	1	2	5	33	426	47.3	5.3
262102973	glycoside hydrolase, putative [Phytophthora infestans T30-4]	20.64	0.0603	7	2	2	6	315	35.4	5.15
262102959	eukaryotic translation initiation factor 5, putative [Phytophthora infestans T30-4]	55.77	0.1176	3	5	5	15	442	49.8	5.62
262102957	aldehyde dehydrogenase, mitochondrial precursor [Phytophthora infestans T30-4]	484.1	0.1197	1	1	6	64	518	56.3	7.37
262102952	polyadenylate-binding protein 1-B [Phytophthora infestans T30-4]	694.56	0.4359	1	10	23	112	640	69.5	7.99
262102941	conserved hypothetical protein [Phytophthora infestans T30-4]	30.57	0.2133	2	3	3	3	150	16.7	7.11
262102923	transmembrane protein, putative [Phytophthora infestans T30-4]	96.02	0.0463	2	1	1	3	216	24	6.81
262102915	trifunctional enzyme subunit beta, mitochondrial precursor [Phytophthora infestans T30-4]	78.34	0.1506	1	2	4	7	445	47.8	9.06
262102913	xaa-Pro aminopeptidase, putative [Phytophthora infestans T30-4]	48.55	0.0457	2	2	2	4	481	53.7	6.65
262102910	mitogen-activated protein kinase, putative [Phytophthora infestans T30-4]	40.78	0.0269	2	1	1	1	706	77	7.09
262102901	aspartate aminotransferase, putative [Phytophthora infestans T30-4]	391.65	0.1761	1	2	13	39	1011	112.4	6.67
262102893	eukaryotic translation initiation factor 3 subunit G, putative [Phytophthora infestans T30-4]	72.46	0.3046	1	1	9	20	325	35.6	5.87
262102890	conserved hypothetical protein [Phytophthora infestans T30-4]	71.45	0.1118	2	3	3	5	501	55.7	6.05
262102889	cell division protein ftsZ [Phytophthora infestans T30-4]	78.49	0.0746	2	2	2	3	469	49.8	8.75
262102886	conserved hypothetical protein [Phytophthora infestans T30-4]	23.34	0.0385	2	1	1	1	546	60.5	4.61
262102883	signal recognition particle, putative [Phytophthora infestans T30-4]	123.01	0.2564	2	8	8	12	511	56.4	8.02
262102875	glucan 1,3-beta-glucosidase, putative [Phytophthora infestans T30-4]	71.69	0.192	1	2	5	8	323	37.5	7.31
262102866	NADH dehydrogenase flavoprotein 2, mitochondrial precursor [Phytophthora infestans T30-4]	195.42	0.3137	1	1	7	34	271	30.2	6.16
262102865	hypothetical protein PITG_13682 [Phytophthora infestans T30-4]	62.22	0.2414	1	1	1	1	58	6.5	8.27
262102859	conserved hypothetical protein [Phytophthora infestans T30-4]	45.43	0.1961	3	1	1	6	51	6.3	12.31
262102851	conserved hypothetical protein [Phytophthora infestans T30-4]	35.06	0.1557	2	1	1	2	122	14.1	5.07
262102846	conserved hypothetical protein [Phytophthora infestans T30-4]	173.89	0.0535	2	2	2	16	355	38.7	6.71
262102838	conserved hypothetical protein [Phytophthora infestans T30-4]	35.05	0.0651	2	1	1	1	215	24.8	4.59
262102818	conserved hypothetical protein [Phytophthora infestans T30-4]	41.67	0.0221	1	1	1	1	1040	115.1	8.29
262102812	malate dehydrogenase, mitochondrial precursor [Phytophthora infestans T30-4]	3350.55	0.4478	4	4	10	151	335	35.4	6.86
262102799	eukaryotic translation initiation factor 3 subunit, putative [Phytophthora infestans T30-4]	217.72	0.2966	1	2	7	30	327	36	6.89
262102795	conserved hypothetical protein [Phytophthora infestans T30-4]	22.79	0.0446	1	1	1	1	202	23.5	6.62
262102781	ATP-binding Cassette (ABC) Superfamily [Phytophthora infestans T30-4]	63.31	0.0445	19	1	4	6	1348	151.1	6.38
262102780	ATP-binding Cassette (ABC) Superfamily [Phytophthora infestans T30-4]	146.33	0.0486	13	2	4	9	1358	152.1	6.16
262102764	ATP-binding Cassette (ABC) Superfamily [Phytophthora infestans T30-4]	53.61	0.0496	14	2	5	6	1350	151.9	6.74
262102760	creatine kinase, mitochondrial precursor [Phytophthora infestans T30-4]	20.6	0.0688	2	4	4	8	785	85.6	6.09
262102715	conserved hypothetical protein [Phytophthora infestans T30-4]	58.08	0.0356	1	1	1	1	337	38	5.1
262102680	formate dehydrogenase [Phytophthora infestans T30-4]	170.64	0.0959	1	4	4	12	386	42.5	8.07
262102663	conserved hypothetical protein [Phytophthora infestans T30-4]	48.13	0.0495	2	1	1	1	283	31.1	4.65
262102635	glutathione reductase [Phytophthora infestans T30-4]	64.79	0.0497	2	1	1	1	463	49.6	7.08
262102615	conserved hypothetical protein [Phytophthora infestans T30-4]	215.32	0.1434	2	8	8	13	732	79.2	4.45
262102614	DNA-directed RNA polymerase II 135 kDa polypeptide [Phytophthora infestans T30-4]	143.69	0.129	2	9	9	12	1202	135.1	7.08
262102612	cystathionine beta-lyase [Phytophthora infestans T30-4]	44.3	0.0674	2	2	2	3	534	58.1	5.66
262102598	conserved hypothetical protein [Phytophthora infestans T30-4]	210.73	0.288	2	4	4	26	184	19.9	9.94
262102582	60S ribosomal protein L31, putative [Phytophthora infestans T30-4]	405.35	0.4583	2	6	7	70	120	14.1	10.43
262102577	Poly(U)-binding-splicing factor PUF60, putative [Phytophthora infestans T30-4]	38.45	0.0293	1	1	1	1	444	48	6.04
262102562	2,4-dienoyl-CoA reductase, mitochondrial precursor [Phytophthora infestans T30-4]	408.72	0.2866	5	7	7	31	307	32.4	9.07
262102561	conserved hypothetical protein [Phytophthora infestans T30-4]	41.81	0.0356	1	1	1	1	309	35.5	7.93
262102524	H - or Na -translocating F-type, V-type and A-type ATPase (F-ATPase) Superfamily [Phytophthora infestans T30-4]	898.73	0.5615	2	27	27	106	618	68.1	5.72
262102519	aldose 1-epimerase, putative [Phytophthora infestans T30-4]	108.62	0.1167	2	1	2	6	300	32.7	5.52
262102513	thioredoxin-like protein [Phytophthora infestans T30-4]	35.14	0.0297	1	1	1	1	404	46.3	6.4
262102512	conserved hypothetical protein [Phytophthora infestans T30-4]	63.62	0.1111	1	1	1	2	126	14.3	7.52
262102491	cystathionine beta-synthase [Phytophthora infestans T30-4]	185.72	0.3723	3	3	14	30	513	56.1	6.55
262102485	conserved hypothetical protein [Phytophthora infestans T30-4]	37.36	0.075	2	1	1	1	160	17.4	5.08
262102481	conserved hypothetical protein [Phytophthora infestans T30-4]	72.37	0.1726	2	3	3	5	226	24.4	9.07
262102479	Mitochondrial Protein Translocase (MPT) Family [Phytophthora infestans T30-4]	67.83	0.0963	2	3	3	8	322	35.6	6.8
262102471	alpha-actinin-1, putative [Phytophthora infestans T30-4]	420.88	0.2772	1	21	21	42	909	102.7	5.02
262102462	cysteine desulfurase, putative [Phytophthora infestans T30-4]	56.77	0.0414	2	1	1	2	411	44.2	6.3
262102432	conserved hypothetical protein [Phytophthora infestans T30-4]	27.31	0.0187	3	1	1	1	694	78.2	6.87
262102427	P-type ATPase (P-ATPase) Superfamily [Phytophthora infestans T30-4]	33.87	0.0186	3	1	1	1	858	95.7	6.76
262102403	electron transfer flavoprotein subunit alpha, mitochondrial precursor [Phytophthora infestans T30-4]	482.88	0.3119	2	4	7	47	311	31.8	5.52
262102384	cyclin-dependent kinase regulatory subunit [Phytophthora infestans T30-4]	22.15	0.2911	2	3	3	4	79	9.5	6.89
262102372	rab proteins geranylgeranyltransferase component A, putative [Phytophthora infestans T30-4]	68.38	0.0368	1	1	1	1	517	56.9	5
262102276	cysteine synthase [Phytophthora infestans T30-4]	4452.89	0.3519	1	2	10	239	341	36.4	6.8
262102275	cysteine synthase [Phytophthora infestans T30-4]	974.72	0.2059	1	3	5	79	340	35.8	5.48
262102257	protein transport protein SEC13 [Phytophthora infestans T30-4]	36.02	0.1521	1	3	3	8	309	34.1	5.55
262102249	CSH [Phytophthora infestans T30-4]	45.56	0.1325	2	2	2	8	151	16.8	10.2
262102247	cytochrome c [Phytophthora infestans T30-4]	862.45	0.2768	2	1	4	47	112	12.1	9.48
262102233	conserved hypothetical protein [Phytophthora infestans T30-4]	67.29	0.0712	2	5	5	8	1095	121.8	8.19
262102231	conserved hypothetical protein [Phytophthora infestans T30-4]	52.18	0.0365	1	1	1	2	466	52.4	6.1
262102222	Annexin (Annexin) Family [Phytophthora infestans T30-4]	970.78	0.1941	1	4	6	97	304	34	6.7
262102193	conserved hypothetical protein [Phytophthora infestans T30-4]	55.97	0.2111	1	1	1	1	90	10.1	6.77
262102190	sporangia induced dynein heavy chain [Phytophthora infestans T30-4]	24.63	0.0024	2	1	1	6	4547	516.2	5.68
262102176	elicitin-like protein [Phytophthora infestans T30-4]	549	0.1864	1	1	2	89	177	17.7	4.41
262102161	gephyrin-like protein [Phytophthora infestans T30-4]	50.34	0.0399	2	1	1	1	526	56	7.28
262102144	elongation factor 3, putative [Phytophthora infestans T30-4]	184.58	0.1054	1	1	8	13	1139	125.4	6.24
262102128	Mitochondrial Carrier (MC) Family [Phytophthora infestans T30-4]	86.94	0.3125	2	1	7	16	304	32.6	9.82
262102114	conserved hypothetical protein [Phytophthora infestans T30-4]	34.43	0.0433	2	1	1	2	277	28.8	4.73
262102113	conserved hypothetical protein [Phytophthora infestans T30-4]	737.59	0.4181	1	3	8	62	177	20.1	7.33
262102109	eukaryotic translation initiation factor 3, putative [Phytophthora infestans T30-4]	49.26	0.0802	1	2	4	8	449	50.9	8.18
262102108	serine protease family S28, putative [Phytophthora infestans T30-4]	43.16	0.0323	1	1	1	1	526	59	5.25
262102095	Amino Acid/Auxin Permease (AAAP) Family [Phytophthora infestans T30-4]	43.48	0.0442	1	1	1	1	498	53.8	8.22
262102089	aconitate hydratase, putative [Phytophthora infestans T30-4]	363.63	0.4243	2	6	19	57	700	75.3	5.29
262102059	conserved hypothetical protein [Phytophthora infestans T30-4]	251.16	0.3308	1	1	3	65	133	15.1	5.33
262102016	conserved hypothetical protein [Phytophthora infestans T30-4]	25.95	0.0526	2	2	2	3	285	32.1	8.25
262101981	protein disulfide-isomerase, putative [Phytophthora infestans T30-4]	707.97	0.2645	1	4	14	98	518	57.3	4.72
262101957	diaminopimelate decarboxylase, putative [Phytophthora infestans T30-4]	35.85	0.1098	2	1	4	5	410	45.4	5.91
262101947	D-3-phosphoglycerate dehydrogenase, putative [Phytophthora infestans T30-4]	42.73	0.0614	1	1	3	7	603	65.8	6.1
262101924	threonine synthase [Phytophthora infestans T30-4]	63.24	0.1449	1	2	5	10	497	55	5.6
262101917	nucleolar complex protein, putative [Phytophthora infestans T30-4]	78.13	0.0204	2	1	1	3	736	82.8	6.81
262101915	ATP-binding Cassette (ABC) Superfamily [Phytophthora infestans T30-4]	83.15	0.0467	20	1	5	8	1350	150.4	7.8
262101910	ATP-binding Cassette (ABC) Superfamily [Phytophthora infestans T30-4]	75.86	0.0635	19	3	7	10	1481	164.9	5.69
262101904	triosephosphate isomerase [Phytophthora infestans T30-4]	207.23	0.272	1	1	6	72	250	27.1	5.36
262101892	fimbrin-like protein [Phytophthora infestans T30-4]	61.65	0.0604	4	2	2	6	596	66.3	6.43
262101820	pescadillo-like protein [Phytophthora infestans T30-4]	43.18	0.0491	1	2	2	3	631	72.6	6.48
262101818	proliferation-associated protein, metalloprotease family M24X, putative [Phytophthora infestans T30-4]	437.37	0.2519	1	2	10	54	393	43.4	6.93
262101817	nitrite reductase [NAD(P)H], putative [Phytophthora infestans T30-4]	86	0.0382	1	2	3	7	1046	114.9	6.32
262101812	conserved hypothetical protein [Phytophthora infestans T30-4]	41.94	0.0408	1	1	1	1	368	41	7.12
262101796	glutathione transferase, theta class [Phytophthora infestans T30-4]	109.74	0.1195	3	1	3	33	226	25.6	6.68
262101774	alanyl-tRNA synthetase, mitochondrial precursor [Phytophthora infestans T30-4]	126.21	0.1398	1	1	10	21	980	108.6	6.01
262101749	conserved hypothetical protein [Phytophthora infestans T30-4]	85.1	0.03	3	2	2	3	866	96.3	5.8
262101733	conserved hypothetical protein [Phytophthora infestans T30-4]	80.32	0.0459	2	2	2	4	740	83.9	5.96
262101719	threonyl-tRNA synthetase [Phytophthora infestans T30-4]	360.46	0.2298	1	2	17	71	744	83.8	6.93
262101705	conserved hypothetical protein [Phytophthora infestans T30-4]	35.51	0.156	3	1	2	3	109	12.3	8.88
262101696	conserved hypothetical protein [Phytophthora infestans T30-4]	39.93	0.0837	1	3	6	10	1015	111.1	5.62
262101682	conserved hypothetical protein [Phytophthora infestans T30-4]	59.09	0.3139	3	10	10	16	446	48.8	5.71
262101658	phosphoribosylglycinamide synthetase, putative [Phytophthora infestans T30-4]	358.83	0.1986	2	7	14	36	1143	120.8	5.62
262101647	H - or Na -translocating F-type, V-type and A-type ATPase (F-ATPase) Superfamily [Phytophthora infestans T30-4]	378.87	0.6379	1	2	4	17	116	12.6	5.21
262101645	ADP-ribosylation factor family [Phytophthora infestans T30-4]	715.76	0.6298	9	9	9	68	181	20.6	6.93
262101630	protein kinase, putative [Phytophthora infestans T30-4]	385.22	0.2664	1	2	7	24	443	48.7	6.33
262101628	conserved hypothetical protein [Phytophthora infestans T30-4]	79.71	0.1468	1	2	5	7	538	59.8	4.73
262101593	NADH-cytochrome b5 reductase, putative [Phytophthora infestans T30-4]	156.44	0.1438	2	3	4	8	299	33.4	8.37
262101585	methionine aminopeptidase, putative [Phytophthora infestans T30-4]	39.99	0.1058	2	2	3	3	378	41.7	6.02
262101566	biotin-protein ligase, putative [Phytophthora infestans T30-4]	63.65	0.0854	1	1	2	3	316	34.2	5.52
262101565	50S ribosomal protein L1 [Phytophthora infestans T30-4]	168.91	0.1504	1	1	3	11	266	28.3	9.6
262101537	RNA-binding protein, putative [Phytophthora infestans T30-4]	49.28	0.0317	2	2	2	2	758	85.1	8.1
262101536	delta-1-pyrroline-5-carboxylate synthetase [Phytophthora infestans T30-4]	869.27	0.255	1	5	17	87	757	80.9	7.18
262101533	Annexin (Annexin) Family [Phytophthora infestans T30-4]	667.92	0.2605	1	4	6	56	334	37	5.2
262101526	aspartyl-tRNA synthetase, putative [Phytophthora infestans T30-4]	264.44	0.2451	3	1	11	42	514	58	6.07
262101516	H - or Na -translocating F-type, V-type and A-type ATPase (F-ATPase) Superfamily [Phytophthora infestans T30-4]	231.3	0.2908	1	2	7	21	337	37.9	5.26
262101499	NPL4-like protein [Phytophthora infestans T30-4]	22.78	0.0327	2	1	1	1	428	47.8	5.3
262101498	ATPase family AAA domain-containing protein 3A [Phytophthora infestans T30-4]	480.62	0.262	2	13	13	38	584	65.8	9.07
262101386	conserved hypothetical protein [Phytophthora infestans T30-4]	419.24	0.1769	1	4	7	37	441	47.7	8.5
262101373	conserved hypothetical protein [Phytophthora infestans T30-4]	24.58	0.0323	2	2	2	2	589	66.1	5.15
262101371	prostaglandin E synthase, putative [Phytophthora infestans T30-4]	38.69	0.0681	2	2	2	3	323	35.8	8.72
262101370	phosphoribosylformylglycinamidine synthase [Phytophthora infestans T30-4]	395.91	0.2125	2	3	20	42	1332	145.6	6.15
262101367	conserved hypothetical protein [Phytophthora infestans T30-4]	229.41	0.2945	2	3	3	12	163	17.7	10.43
262101344	conserved hypothetical protein [Phytophthora infestans T30-4]	53.25	0.0822	5	3	3	3	681	75.3	5.94
262101264	conserved hypothetical protein [Phytophthora infestans T30-4]	50.46	0.0435	2	1	1	1	184	20.3	7.01
262101229	myoferlin-like protein [Phytophthora infestans T30-4]	49.52	0.0083	1	1	1	1	1928	216.5	5.36
262101211	phosphoacetylglucosamine mutase, putative [Phytophthora infestans T30-4]	496.93	0.1658	1	2	6	23	561	62	5.72
262101208	conserved hypothetical protein [Phytophthora infestans T30-4]	54.5	0.0376	2	1	1	2	505	55.7	6.8
262101193	nuclear pore complex protein, putative [Phytophthora infestans T30-4]	31.8	0.0088	2	1	1	1	2054	214	6.16
262101186	myb-like DNA-binding protein, putative [Phytophthora infestans T30-4]	20.43	0.1129	4	2	2	2	124	14.1	11.06
262101184	conserved hypothetical protein [Phytophthora infestans T30-4]	90.48	0.0367	1	1	1	5	354	38.2	5.14
262101172	neutral alpha-glucosidase, putative [Phytophthora infestans T30-4]	142.46	0.1585	1	4	10	21	1022	115.1	5.36
262101165	lectin, putative [Phytophthora infestans T30-4]	64.63	0.1274	2	3	3	4	416	46.8	7.8
262101153	putative GPI-anchored serine-rich hypothetical protein [Phytophthora infestans T30-4]	186.45	0.1537	2	2	3	11	475	50.4	4.31
262101128	conserved hypothetical protein [Phytophthora infestans T30-4]	69.86	0.0461	1	3	5	10	1324	146.9	7.05
262101115	voltage-gated potassium channel subunit beta, putative [Phytophthora infestans T30-4]	93.05	0.1437	1	1	3	9	355	39.8	6.27
262101106	eukaryotic translation initiation factor 1A, putative [Phytophthora infestans T30-4]	63.3	0.4173	8	6	6	16	139	15.8	5.72
262101103	proteasome subunit beta type-6, putative [Phytophthora infestans T30-4]	267.46	0.2018	3	4	4	18	218	23.5	6.54
262101102	conserved hypothetical protein [Phytophthora infestans T30-4]	48.95	0.0379	3	3	3	4	1162	130.4	6.65
262101097	FKBP-type peptidyl-prolyl cis-trans isomerase, putative [Phytophthora infestans T30-4]	85.06	0.3981	2	4	4	18	108	11.8	8.44
262101093	homoserine dehydrogenase, putative [Phytophthora infestans T30-4]	347.25	0.1808	2	2	6	31	437	46.7	5.86
262101084	peptidyl-prolyl cis-trans isomerase CYP19-4 precursor [Phytophthora infestans T30-4]	127.69	0.2573	1	2	3	25	206	22.2	7.44
262101071	hypothetical cleavage-induced protein [Phytophthora infestans T30-4]	157.81	0.1072	1	3	4	6	429	47	5.38
262101058	metalloprotease family M17, putative [Phytophthora infestans T30-4]	116.67	0.1236	2	6	6	7	534	56.5	6.49
262101049	transcription initiation factor TFIID subunit, putative [Phytophthora infestans T30-4]	42.29	0.0826	3	1	1	1	218	24.3	4.73
262101013	succinyl CoA transferase, putative [Phytophthora infestans T30-4]	82.75	0.1308	3	4	4	6	497	53.4	8.18
262100990	eukaryotic translation initiation factor 3 subunit, putative [Phytophthora infestans T30-4]	97.69	0.0543	1	3	5	6	1289	141.8	5.97
262100979	D-cysteine desulfhydrase, putative [Phytophthora infestans T30-4]	33.71	0.0637	3	2	2	6	314	34.5	6.18
262100978	nucleotide-binding protein 1 [Phytophthora infestans T30-4]	66.14	0.105	1	1	2	3	343	36.1	5.14
262100972	conserved hypothetical protein [Phytophthora infestans T30-4]	77.27	0.1594	2	2	4	12	251	27.4	9.19
262100947	cysteine protease family C01A, putative [Phytophthora infestans T30-4]	116.23	0.1144	3	3	3	6	376	41.6	4.98
262100944	ferredoxin-dependent glutamate synthase, putative [Phytophthora infestans T30-4]	344.25	0.1297	2	2	15	45	1580	173	6.71
262100914	conserved hypothetical protein [Phytophthora infestans T30-4]	33.93	0.0497	2	1	1	2	161	18.2	4.81
262100901	chaperonin CPN60-1, mitochondrial precursor [Phytophthora infestans T30-4]	4937.29	0.5796	1	7	28	295	597	63.2	5.52
262100900	conserved hypothetical protein [Phytophthora infestans T30-4]	84.01	0.0835	1	1	4	6	659	73.2	6.51
262100894	conserved hypothetical protein [Phytophthora infestans T30-4]	47.58	0.0354	1	1	2	3	678	75.8	4.53
262100869	glu/Leu/Phe/Val dehydrogenase family, putative [Phytophthora infestans T30-4]	698.16	0.2968	2	5	25	103	1031	115.8	6.47
262100860	heat shock cognate 70 kDa protein [Phytophthora infestans T30-4]	7582.02	0.6692	4	45	45	542	786	86.6	5.54
262100855	diphthine synthase [Phytophthora infestans T30-4]	54.6	0.2926	1	3	3	3	270	30.2	5.03
262100832	conserved hypothetical protein [Phytophthora infestans T30-4]	21	0.0242	1	1	1	1	455	50.9	4.68
262100819	conserved hypothetical protein [Phytophthora infestans T30-4]	27.81	0.0788	2	2	2	2	330	36.7	4.83
262100814	C2 domain-containing protein, putative [Phytophthora infestans T30-4]	27.61	0.1744	2	4	5	22	390	43.2	5.27
262100763	conserved hypothetical protein [Phytophthora infestans T30-4]	125.21	0.1275	1	1	5	15	510	57.5	9.03
262100726	eukaryotic translation initiation factor 3, putative [Phytophthora infestans T30-4]	224.42	0.2327	3	9	9	20	447	51.3	5.03
262100715	protein kinase, putative [Phytophthora infestans T30-4]	75.43	0.1286	3	3	3	6	381	42.5	6.48
262100699	26S proteasome non-ATPase regulatory subunit, putative [Phytophthora infestans T30-4]	300.68	0.2401	2	6	6	12	354	36.5	5.01
262100694	conserved hypothetical protein [Phytophthora infestans T30-4]	143.3	0.3925	2	2	2	7	107	11.9	9.63
262100685	spermidine synthase, putative [Phytophthora infestans T30-4]	139.34	0.3017	2	6	6	11	295	33.4	5.17
262100682	60S ribosomal protein L32-1 [Phytophthora infestans T30-4]	357.67	0.413	3	6	6	66	138	16.2	11.41
262100677	glycine cleavage system H protein, mitochondrial precursor [Phytophthora infestans T30-4]	58.28	0.2938	2	2	2	3	160	17.2	4.6
262100655	protein recA [Phytophthora infestans T30-4]	126.53	0.1366	3	3	3	5	366	38.8	4.88
262100650	nuclease, putative [Phytophthora infestans T30-4]	260.02	0.1654	3	4	13	37	919	101.3	8.34
262100556	PpiC-type peptidyl-prolyl cis-trans isomerase, putative [Phytophthora infestans T30-4]	46.2	0.0906	2	1	2	7	265	28.8	7.49
262100473	adenylate kinase, putative [Phytophthora infestans T30-4]	813.21	0.2482	3	1	11	76	423	47.6	8.15
262100456	small nuclear ribonucleoprotein Sm D1 [Phytophthora infestans T30-4]	61.12	0.419	2	3	3	4	105	11.3	10.52
262100455	exosome complex exonuclease RRP40, putative [Phytophthora infestans T30-4]	49.64	0.0775	1	1	1	1	271	29.6	6.93
262100453	voltage-dependent anion-selective channel protein, putative [Phytophthora infestans T30-4]	541.51	0.3723	5	8	11	86	282	29.9	9.04
262100448	alcohol dehydrogenase, putative [Phytophthora infestans T30-4]	233.12	0.2283	2	6	6	26	311	34	6.95
262100445	condensin complex subunit, putative [Phytophthora infestans T30-4]	37.98	0.0106	2	1	1	1	1321	147.1	5.49
262100443	glutathione S-transferase, putative [Phytophthora infestans T30-4]	22.69	0.0957	3	3	3	4	188	20.8	7.33
262100426	selenide, water dikinase, putative [Phytophthora infestans T30-4]	33.6	0.1454	2	3	3	6	392	42.2	5.36
262100400	conserved hypothetical protein [Phytophthora infestans T30-4]	69.23	0.4048	3	4	4	10	84	9.3	9.83
262100382	aquaporin, putative [Phytophthora infestans T30-4]	33.2	0.037	2	1	1	2	297	31.7	7.64
262100368	conserved hypothetical protein [Phytophthora infestans T30-4]	43.15	0.2356	1	1	7	12	331	36.5	6.76
262100364	ran-specific GTPase-activating protein, putative [Phytophthora infestans T30-4]	246.57	0.3431	2	1	6	34	204	23	5.11
262100355	5-methlytetrahydropteroyltriglutamate-homocysteine methyltransferease [Phytophthora infestans T30-4]	3594.39	0.3781	2	7	28	320	767	84.9	6.11
262100335	Amino Acid-Polyamine-Organocation (APC) Family [Phytophthora infestans T30-4]	76.95	0.0541	2	2	2	2	555	60.5	6.15
262100327	60S ribosomal protein L22, putative [Phytophthora infestans T30-4]	604.85	0.512	1	5	5	73	125	14.3	9.31
262100296	hypothetical protein PITG_01004 [Phytophthora infestans T30-4]	88.33	0.4815	1	1	1	10	54	6.1	5.24
[truncated: 401 more rows]
