# Supplementary material for: Insights into the adaptive response of the plant-pathogenic oomycete Phytophthora capsici to the fungicide flumorph
Source: Sci Rep. 2016 Apr 6;6:24103. doi: 10.1038/srep24103 (PMC4822174; doi:10.1038/srep24103)
Supplement: Supplementary Table S2 [file srep24103-s3.xls]

## Sheet: Table S2
Insights into the adaptive response of the plant-pathogenic
oomycete Phytophthora capsici to the fungicide flumorph
Zhili Pang, Lei Chen, and Xili Liu
Table S2 List of peptides identified in the paper.
Confidence Level	Peptide Sequence	Protein Descriptions	# Proteins	# Protein Groups	Protein Group Accessions	Modifications	114/113	115/113	116/115	q-Value	PEP	Decoy Peptides Matched	Exp Value	Homology Threshold	Identity High	Identity Middle	IonScore	Peptides Matched	# Missed Cleavages	Charge	m/z [Da]	MH+ [Da]	Delta Mass [PPM]
High	FPVEGR	AlNc14C19G1965 [Albugo laibachii Nc14]	1	1	325181730					0.00271	0.0511	793	0.02	28	35	28	33	786	0	2	352.691	704.375	2.72
High	IGAIFAR	hypothetical protein PHYSODRAFT_503916 [Phytophthora sojae]|hypothetical protein PHYSODRAFT_502841 [Phytophthora sojae]|hypothetical protein PHYSODRAFT_559773 [Phytophthora sojae]|D-isomer specific 2-hydroxyacid dehydrogenase, putative [Phytophthora infestans T30-4]|hypothetical protein PHYSODRAFT_544729 [Phytophthora sojae]	6	6	348677150;348677146;348677155;262103107;262103106;348677149					0.00205	0.0401	454	0.14	25	33	26	22	407	0	2	374.229	747.451	0.23
High	IGALFAR	hypothetical protein PHYSODRAFT_503916 [Phytophthora sojae]|hypothetical protein PHYSODRAFT_502841 [Phytophthora sojae]|hypothetical protein PHYSODRAFT_559773 [Phytophthora sojae]|D-isomer specific 2-hydroxyacid dehydrogenase, putative [Phytophthora infestans T30-4]|hypothetical protein PHYSODRAFT_544729 [Phytophthora sojae]	6	6	348677150;348677146;348677155;262103107;262103106;348677149					0.00205	0.0401	454	0.14	25	33	26	22	407	0	2	374.229	747.451	0.23
High	IGAIFAR	hypothetical protein PHYSODRAFT_503916 [Phytophthora sojae]|hypothetical protein PHYSODRAFT_502841 [Phytophthora sojae]|hypothetical protein PHYSODRAFT_559773 [Phytophthora sojae]|D-isomer specific 2-hydroxyacid dehydrogenase, putative [Phytophthora infestans T30-4]|hypothetical protein PHYSODRAFT_544729 [Phytophthora sojae]	6	6	348677150;348677146;348677155;262103107;262103106;348677149					0.00142	0.0256	454	0.00076	26	33	26	44	407	0	2	374.229	747.452	0.47
High	IGALFAR	hypothetical protein PHYSODRAFT_503916 [Phytophthora sojae]|hypothetical protein PHYSODRAFT_502841 [Phytophthora sojae]|hypothetical protein PHYSODRAFT_559773 [Phytophthora sojae]|D-isomer specific 2-hydroxyacid dehydrogenase, putative [Phytophthora infestans T30-4]|hypothetical protein PHYSODRAFT_544729 [Phytophthora sojae]	6	6	348677150;348677146;348677155;262103107;262103106;348677149					0.00142	0.0256	454	0.00076	26	33	26	44	407	0	2	374.229	747.452	0.47
High	IGAIFAR	hypothetical protein PHYSODRAFT_503916 [Phytophthora sojae]|hypothetical protein PHYSODRAFT_502841 [Phytophthora sojae]|hypothetical protein PHYSODRAFT_559773 [Phytophthora sojae]|D-isomer specific 2-hydroxyacid dehydrogenase, putative [Phytophthora infestans T30-4]|hypothetical protein PHYSODRAFT_544729 [Phytophthora sojae]	6	6	348677150;348677146;348677155;262103107;262103106;348677149					0.00481	0.0915	454	0.0003	26	33	26	48	407	0	2	374.23	747.452	1.62
High	IGALFAR	hypothetical protein PHYSODRAFT_503916 [Phytophthora sojae]|hypothetical protein PHYSODRAFT_502841 [Phytophthora sojae]|hypothetical protein PHYSODRAFT_559773 [Phytophthora sojae]|D-isomer specific 2-hydroxyacid dehydrogenase, putative [Phytophthora infestans T30-4]|hypothetical protein PHYSODRAFT_544729 [Phytophthora sojae]	6	6	348677150;348677146;348677155;262103107;262103106;348677149					0.00481	0.0915	454	0.0003	26	33	26	48	407	0	2	374.23	747.452	1.62
High	IGAIFAR	hypothetical protein PHYSODRAFT_503916 [Phytophthora sojae]|hypothetical protein PHYSODRAFT_502841 [Phytophthora sojae]|hypothetical protein PHYSODRAFT_559773 [Phytophthora sojae]|D-isomer specific 2-hydroxyacid dehydrogenase, putative [Phytophthora infestans T30-4]|hypothetical protein PHYSODRAFT_544729 [Phytophthora sojae]	6	6	348677150;348677146;348677155;262103107;262103106;348677149					0.00144	0.026	396	0.00076	25	32	25	44	351	0	2	374.23	747.453	1.94
High	IGALFAR	hypothetical protein PHYSODRAFT_503916 [Phytophthora sojae]|hypothetical protein PHYSODRAFT_502841 [Phytophthora sojae]|hypothetical protein PHYSODRAFT_559773 [Phytophthora sojae]|D-isomer specific 2-hydroxyacid dehydrogenase, putative [Phytophthora infestans T30-4]|hypothetical protein PHYSODRAFT_544729 [Phytophthora sojae]	6	6	348677150;348677146;348677155;262103107;262103106;348677149					0.00144	0.026	396	0.00076	25	32	25	44	351	0	2	374.23	747.453	1.94
High	IGAIFAR	hypothetical protein PHYSODRAFT_503916 [Phytophthora sojae]|hypothetical protein PHYSODRAFT_502841 [Phytophthora sojae]|hypothetical protein PHYSODRAFT_559773 [Phytophthora sojae]|D-isomer specific 2-hydroxyacid dehydrogenase, putative [Phytophthora infestans T30-4]|hypothetical protein PHYSODRAFT_544729 [Phytophthora sojae]	6	6	348677150;348677146;348677155;262103107;262103106;348677149					0.0009	0.0153	396	0.00018	25	32	25	50	351	0	2	374.23	747.453	2.52
High	IGALFAR	hypothetical protein PHYSODRAFT_503916 [Phytophthora sojae]|hypothetical protein PHYSODRAFT_502841 [Phytophthora sojae]|hypothetical protein PHYSODRAFT_559773 [Phytophthora sojae]|D-isomer specific 2-hydroxyacid dehydrogenase, putative [Phytophthora infestans T30-4]|hypothetical protein PHYSODRAFT_544729 [Phytophthora sojae]	6	6	348677150;348677146;348677155;262103107;262103106;348677149					0.0009	0.0153	396	0.00018	25	32	25	50	351	0	2	374.23	747.453	2.52
High	ILAPALR	hypothetical protein PHYSODRAFT_354938 [Phytophthora sojae]|aminotransferase, putative [Phytophthora infestans T30-4]	2	2	348673332;262104961					0.00158	0.0293	49	0.0058	19	26	19	29	86	0	2	377.253	753.499	1.34
High	ILAPALR	hypothetical protein PHYSODRAFT_354938 [Phytophthora sojae]|aminotransferase, putative [Phytophthora infestans T30-4]	2	2	348673332;262104961					0.0011	0.019	49	0.016	19	26	19	24	86	0	2	377.253	753.499	1.59
High	VVNVLGR	hypothetical protein PHYSODRAFT_284079 [Phytophthora sojae]	1	1	348687452					0.00722	0.136	299	0.025	26	33	26	30	479	0	2	378.741	756.475	3.08
High	LQLVMR	putative ribosomal protein large subunit [Phytophthora sojae]	3	1	348679572					0.00919	0.178	738	0.0031	28	35	28	41	780	0	2	380.232	759.456	2.22
High	LQLVMR	putative ribosomal protein large subunit [Phytophthora sojae]	3	1	348679572					0.00467	0.0874	738	0.0078	28	35	28	37	780	0	2	380.232	759.456	2.3
High	FFGALGR	hypothetical protein PHYSODRAFT_347295 [Phytophthora sojae]	2	1	348672108					0.00393	0.074	1113	0.013	26	37	30	36	1009	0	2	384.213	767.42	-0.35
High	LLAILAR	hypothetical protein PHYSODRAFT_383648 [Phytophthora sojae]	2	1	348667425					0.00199	0.0384	71	0.0002	20	27	20	44	111	0	2	385.268	769.53	0.22
High	LSTFFR	conserved hypothetical protein [Phytophthora infestans T30-4]	1	1	262108311					0.00883	0.172	531	0.11	26	33	26	24	498	0	2	385.713	770.419	-0.29
High	IAAFVPR	hypothetical protein PHYSODRAFT_355273 [Phytophthora sojae]	2	1	348670702					0.0074	0.141	1057	0.0012	29	36	29	46	959	0	2	387.237	773.468	0.82
High	IVAPFAR	hypothetical protein PHYSODRAFT_355228 [Phytophthora sojae]|hypothetical protein PHYSODRAFT_337031 [Phytophthora sojae]	3	2	348672793;348672790					0.00962	0.188	1057	0.045	29	36	29	30	959	0	2	387.238	773.468	1.21
High	IINFIR	hypothetical protein PHYSODRAFT_551244 [Phytophthora sojae]|lysyl-tRNA synthetase [Phytophthora infestans T30-4]	4	2	348665985;262097915					0.00205	0.0401	436	0.021	25	32	25	29	345	0	2	388.245	775.483	0.33
High	LLNFIR	hypothetical protein PHYSODRAFT_551244 [Phytophthora sojae]|lysyl-tRNA synthetase [Phytophthora infestans T30-4]	4	2	348665985;262097915					0.00205	0.0401	436	0.021	25	32	25	29	345	0	2	388.245	775.483	0.33
High	FNLLNR	hypothetical protein PHYSODRAFT_341899 [Phytophthora sojae]|ribosomal protein L28, putative [Phytophthora infestans T30-4]	2	2	348665865;262108299					0.00537	0.101	888	0.0024	28	35	28	42	696	0	2	388.725	776.442	0.49
High	FNLLNR	hypothetical protein PHYSODRAFT_341899 [Phytophthora sojae]|ribosomal protein L28, putative [Phytophthora infestans T30-4]	2	2	348665865;262108299					0.00533	0.0993	884	0.0027	28	35	28	41	690	0	2	388.725	776.442	0.57
High	LTQFIR	hypothetical protein PHYSODRAFT_468947 [Phytophthora sojae]	3	1	348688389					0.00532	0.0988	512	0.012	27	34	27	34	569	0	2	389.235	777.463	1.25
High	LTQFLR	hypothetical protein PHYSODRAFT_468947 [Phytophthora sojae]	3	1	348688389					0.00532	0.0988	512	0.012	27	34	27	34	569	0	2	389.235	777.463	1.25
High	IIGSSFR	60S ribosomal protein L15-1 [Phytophthora infestans T30-4]	2	1	262106006					0.00602	0.114	1590	0.0048	31	38	31	42	1512	0	2	390.225	779.443	2.32
High	ISLVPVR	hypothetical protein PHYSODRAFT_494630 [Phytophthora sojae]|40S ribosomal protein S2 [Phytophthora infestans T30-4]|40S ribosomal protein S2 [Plasmopara viticola]	3	2	348681673;347978988					0.000484	0.00751	210	0.00029	24	31	24	47	269	0	2	392.259	783.51	1.52
High	ISLVPVR	hypothetical protein PHYSODRAFT_494630 [Phytophthora sojae]|40S ribosomal protein S2 [Phytophthora infestans T30-4]|40S ribosomal protein S2 [Plasmopara viticola]	3	2	348681673;347978988					0.00133	0.0236		0.03	24	31	24	26	269	0	2	392.259	783.51	2.07
High	ISLVPVR	hypothetical protein PHYSODRAFT_494630 [Phytophthora sojae]|40S ribosomal protein S2 [Phytophthora infestans T30-4]|40S ribosomal protein S2 [Plasmopara viticola]	3	2	348681673;347978988					0.007	0.131	210	0.0058	24	31	24	34	269	0	2	392.259	783.511	3.08
High	LTGMAFR	hypothetical protein PHYSODRAFT_354375 [Phytophthora sojae]|hypothetical protein PHYSODRAFT_285579 [Phytophthora sojae]|triosephosphate isomerase/glyceraldehyde-3-phosphate dehydrogenase, putative [Phytophthora infestans T30-4]|glyceraldehyde-3-phosphate dehydrogenase [Phytophthora infestans T30-4]	9	3	348681440;262103560;262096599					0.00403	0.0762	701	0.0095	28	35	28	35	650	0	2	398.212	795.417	-1.41
High	LTGMAFR	hypothetical protein PHYSODRAFT_354375 [Phytophthora sojae]|hypothetical protein PHYSODRAFT_285579 [Phytophthora sojae]|triosephosphate isomerase/glyceraldehyde-3-phosphate dehydrogenase, putative [Phytophthora infestans T30-4]|glyceraldehyde-3-phosphate dehydrogenase [Phytophthora infestans T30-4]	9	3	348681440;262103560;262096599					0.00646	0.123	735	0.18	28	35	28	23	669	0	2	398.213	795.418	-0.41
High	LTGMAFR	hypothetical protein PHYSODRAFT_354375 [Phytophthora sojae]|hypothetical protein PHYSODRAFT_285579 [Phytophthora sojae]|triosephosphate isomerase/glyceraldehyde-3-phosphate dehydrogenase, putative [Phytophthora infestans T30-4]|glyceraldehyde-3-phosphate dehydrogenase [Phytophthora infestans T30-4]	9	3	348681440;262103560;262096599					0.0095	0.185	735	1.5	23	35	28	14	669	0	2	398.213	795.418	-0.26
High	LTGMAFR	hypothetical protein PHYSODRAFT_354375 [Phytophthora sojae]|hypothetical protein PHYSODRAFT_285579 [Phytophthora sojae]|triosephosphate isomerase/glyceraldehyde-3-phosphate dehydrogenase, putative [Phytophthora infestans T30-4]|glyceraldehyde-3-phosphate dehydrogenase [Phytophthora infestans T30-4]	9	3	348681440;262103560;262096599					0.00581	0.11	735	0.45	24	35	28	19	669	0	2	398.213	795.418	-0.18
High	LTGMAFR	hypothetical protein PHYSODRAFT_354375 [Phytophthora sojae]|hypothetical protein PHYSODRAFT_285579 [Phytophthora sojae]|triosephosphate isomerase/glyceraldehyde-3-phosphate dehydrogenase, putative [Phytophthora infestans T30-4]|glyceraldehyde-3-phosphate dehydrogenase [Phytophthora infestans T30-4]	9	3	348681440;262103560;262096599					0.00798	0.152	738	0.0039	28	35	28	39	669	0	2	398.213	795.419	0.59
High	LTGMAFR	hypothetical protein PHYSODRAFT_354375 [Phytophthora sojae]|hypothetical protein PHYSODRAFT_285579 [Phytophthora sojae]|triosephosphate isomerase/glyceraldehyde-3-phosphate dehydrogenase, putative [Phytophthora infestans T30-4]|glyceraldehyde-3-phosphate dehydrogenase [Phytophthora infestans T30-4]	9	3	348681440;262103560;262096599					0.00239	0.0465	738	0.4	25	35	28	19	669	0	2	398.213	795.419	0.59
High	LTGMAFR	hypothetical protein PHYSODRAFT_354375 [Phytophthora sojae]|hypothetical protein PHYSODRAFT_285579 [Phytophthora sojae]|triosephosphate isomerase/glyceraldehyde-3-phosphate dehydrogenase, putative [Phytophthora infestans T30-4]|glyceraldehyde-3-phosphate dehydrogenase [Phytophthora infestans T30-4]	9	3	348681440;262103560;262096599					0.0071	0.133	682	0.0088	27	34	27	35	626	0	2	398.213	795.419	1.43
High	LTGMAFR	hypothetical protein PHYSODRAFT_354375 [Phytophthora sojae]|hypothetical protein PHYSODRAFT_285579 [Phytophthora sojae]|triosephosphate isomerase/glyceraldehyde-3-phosphate dehydrogenase, putative [Phytophthora infestans T30-4]|glyceraldehyde-3-phosphate dehydrogenase [Phytophthora infestans T30-4]	9	3	348681440;262103560;262096599					0.00291	0.0546	682	0.18	27	34	27	22	626	0	2	398.213	795.419	1.51
High	LTGMAFR	hypothetical protein PHYSODRAFT_354375 [Phytophthora sojae]|hypothetical protein PHYSODRAFT_285579 [Phytophthora sojae]|triosephosphate isomerase/glyceraldehyde-3-phosphate dehydrogenase, putative [Phytophthora infestans T30-4]|glyceraldehyde-3-phosphate dehydrogenase [Phytophthora infestans T30-4]	9	3	348681440;262103560;262096599					0.00601	0.113	682	0.0052	27	34	27	38	626	0	2	398.214	795.42	2.2
High	LTGMAFR	hypothetical protein PHYSODRAFT_354375 [Phytophthora sojae]|hypothetical protein PHYSODRAFT_285579 [Phytophthora sojae]|triosephosphate isomerase/glyceraldehyde-3-phosphate dehydrogenase, putative [Phytophthora infestans T30-4]|glyceraldehyde-3-phosphate dehydrogenase [Phytophthora infestans T30-4]	9	3	348681440;262103560;262096599					0.00435	0.0826	680	0.19	27	34	27	22	622	0	2	398.214	795.421	3.12
High	ILNAPLR	protein kinase, putative [Phytophthora infestans T30-4]	3	1	262109536					0.00274	0.0514	646	0.0073	27	34	27	36	539	0	2	398.757	796.506	2.33
High	LLGGLAVR	40S ribosomal protein S3-3 [Phytophthora infestans T30-4]	2	1	262098117					0.00102	0.0182	390	0.0032	24	31	24	36	267	0	2	399.763	798.519	-1.24
High	LLGGLAVR	40S ribosomal protein S3-3 [Phytophthora infestans T30-4]	2	1	262098117					0.00121	0.0213	457	0.0022	25	32	25	39	377	0	2	399.763	798.52	-0.09
High	LLGGLAVR	40S ribosomal protein S3-3 [Phytophthora infestans T30-4]	2	1	262098117					0.00078	0.0134	457	0.00017	25	32	25	51	377	0	2	399.764	798.52	0.44
High	LLGGLAVR	40S ribosomal protein S3-3 [Phytophthora infestans T30-4]	2	1	262098117					0.000822	0.0144	400	0.00015	25	32	25	51	332	0	2	399.764	798.52	0.9
High	LLGGLAVR	40S ribosomal protein S3-3 [Phytophthora infestans T30-4]	2	1	262098117					0.000166	0.00219	400	0.00019	25	32	25	50	332	0	2	399.764	798.521	1.67
High	LLGGLAVR	40S ribosomal protein S3-3 [Phytophthora infestans T30-4]	2	1	262098117					0.00142	0.0255	400	0.002	25	32	25	39	332	0	2	399.764	798.521	2.13
High	ISTIVLR	hypothetical protein PHYSODRAFT_553521 [Phytophthora sojae]|T-complex protein 1 subunit theta [Phytophthora infestans T30-4]	2	2	348690719;262105916					0.00763	0.144	189	0.022	24	31	24	28	284	0	2	401.265	801.523	4.15
High	LAFDIAR	alpha-actinin-1, putative [Phytophthora infestans T30-4]	1	1	262102471					0.00412	0.0789		4.2	17	36	29	11	973	0	2	403.231	805.455	-2.42
High	FGPEFGR	hypothetical protein PITG_09769 [Phytophthora infestans T30-4]	1	1	262097734					0.00307	0.0591		0.16	26	33	26	21	423	0	2	405.201	809.394	-0.4
High	LTGMSFR	hypothetical protein PHYSODRAFT_285408 [Phytophthora sojae]|glyceraldehyde-3-phosphate dehydrogenase [Phytophthora sojae]|triosephosphate isomerase/glyceraldehyde-3-phosphate dehydrogenase, partial [Phytophthora pisi]|triosephosphate isomerase/glyceraldehyde-3-phosphate dehydrogenase, partial [Phytophthora syringae]|triosephosphate isomerase/glyceraldehyde-3-phosphate dehydrogenase, partial [Phyt…	14	5	348680599;348680594;367465411;358246137;371770023					0.00489	0.0926	486	0.0022	26	33	26	41	500	0	2	406.21	811.413	-0.45
High	LTGMSFR	hypothetical protein PHYSODRAFT_285408 [Phytophthora sojae]|glyceraldehyde-3-phosphate dehydrogenase [Phytophthora sojae]|triosephosphate isomerase/glyceraldehyde-3-phosphate dehydrogenase, partial [Phytophthora pisi]|triosephosphate isomerase/glyceraldehyde-3-phosphate dehydrogenase, partial [Phytophthora syringae]|triosephosphate isomerase/glyceraldehyde-3-phosphate dehydrogenase, partial [Phyt…	14	5	348680599;348680594;367465411;358246137;371770023					0.00487	0.0923	486	0.065	26	33	26	26	501	0	2	406.211	811.414	1.06
High	LTGMSFR	hypothetical protein PHYSODRAFT_285408 [Phytophthora sojae]|glyceraldehyde-3-phosphate dehydrogenase [Phytophthora sojae]|triosephosphate isomerase/glyceraldehyde-3-phosphate dehydrogenase, partial [Phytophthora pisi]|triosephosphate isomerase/glyceraldehyde-3-phosphate dehydrogenase, partial [Phytophthora syringae]|triosephosphate isomerase/glyceraldehyde-3-phosphate dehydrogenase, partial [Phyt…	14	5	348680599;348680594;367465411;358246137;371770023					0.00649	0.124		0.21	26	33	26	20	449	0	2	406.211	811.414	1.58
High	ILLMGLR	hypothetical protein PHYSODRAFT_552896 [Phytophthora sojae]	3	1	348689929					0.00165	0.0302	605	0.0086	28	35	28	37	766	0	2	408.262	815.517	0.21
High	LLTLISR	hypothetical protein PHYSODRAFT_322406 [Phytophthora sojae]|DNA-directed RNA polymerase I subunit RPA1, putative [Phytophthora infestans T30-4]	2	2	348688967;262108244					0.00558	0.105	228	0.14	24	31	24	20	294	0	2	408.272	815.537	2.03
High	FGNIIPR	hypothetical protein PHYSODRAFT_360634 [Phytophthora sojae]	1	1	348678364					0.00432	0.0821	860	0.011	29	36	29	36	828	0	2	408.741	816.475	2.56
High	LVNALMR	40S ribosomal protein S5-2 [Phytophthora infestans T30-4]	2	1	262097341					0.00316	0.061	1279	0.0023	30	37	30	44	1242	0	2	408.742	816.477	1.11
High	LVNALMR	40S ribosomal protein S5-2 [Phytophthora infestans T30-4]	2	1	262097341					0.00292	0.0552	1248	0.11	29	37	30	27	1216	0	2	408.742	816.478	1.78
High	LVNALMR	40S ribosomal protein S5-2 [Phytophthora infestans T30-4]	2	1	262097341					0.000369	0.0053	1248	0.0018	30	37	30	45	1216	0	2	408.742	816.478	1.78
High	LVNALMR	40S ribosomal protein S5-2 [Phytophthora infestans T30-4]	2	1	262097341					0.00165	0.0303	1244	0.19	21	37	30	25	1216	0	2	408.743	816.478	2.08
High	LLFPTAR	putative endo-1,3-beta-glucanase [Phytophthora sojae]	1	1	348671617					0.00727	0.138	423	0.37	22	32	25	17	341	0	2	409.251	817.495	2.91
High	AYYAALR	hypothetical protein PHYSODRAFT_355317 [Phytophthora sojae]	2	1	348671201					0.00057	0.00981	569	0.0089	27	34	27	35	611	0	2	414.224	827.441	0.44
High	TYAGLFR	hypothetical protein PHYSODRAFT_558392 [Phytophthora sojae]|atlastin-like protein [Phytophthora infestans T30-4]	3	2	348679877;262098759					0.00785	0.15	522	0.076	27	34	27	26	560	0	2	414.225	827.443	2.86
High	LLTVLLR	hypothetical protein PHYSODRAFT_246411 [Phytophthora sojae]|conserved hypothetical protein [Phytophthora infestans T30-4]	2	2	348673628;262097475					0.00303	0.0571	34	0.0034	13	20	13	25	22	0	2	414.29	827.573	1.84
High	VIGTLLGR	eukaryotic translation initiation factor 3 subunit F, putative [Phytophthora infestans T30-4]	2	1	262097298					0.00366	0.0688	469	0.02	27	34	27	32	629	0	2	414.77	828.532	2.05
High	VIGTLLGR	eukaryotic translation initiation factor 3 subunit F, putative [Phytophthora infestans T30-4]	2	1	262097298					0.00407	0.0776	469	0.018	27	34	27	32	629	0	2	414.77	828.532	2.49
High	VLEILSR	conserved hypothetical protein [Phytophthora infestans T30-4]	1	1	262109017					0.00652	0.124	1018	5.7	15	38	31	11	1314	0	2	415.261	829.516	1.68
High	VLELLSR	conserved hypothetical protein [Phytophthora infestans T30-4]	1	1	262109017					0.00652	0.124	1018	5.7	15	38	31	11	1314	0	2	415.261	829.516	1.68
High	VLEILSR	conserved hypothetical protein [Phytophthora infestans T30-4]	1	1	262109017					0.00206	0.0401	1018	0.089	29	38	31	29	1314	0	2	415.262	829.516	2.19
High	VLELLSR	conserved hypothetical protein [Phytophthora infestans T30-4]	1	1	262109017					0.00206	0.0401	1018	0.089	29	38	31	29	1314	0	2	415.262	829.516	2.19
High	WMGPLAR	hypothetical protein PHYSODRAFT_284116 [Phytophthora sojae]|60S ribosomal protein L3 [Phytophthora infestans T30-4]	3	2	348687785;262109935					0.00456	0.0864	473	0.036	26	33	26	28	436	0	2	415.721	830.434	-0.1
High	STELLIR	hypothetical protein PHYSODRAFT_322070 [Phytophthora sojae]	1	1	348688585					0.000405	0.00611	644	0.0029	28	35	28	41	792	0	2	416.25	831.493	-0.25
High	STELLIR	hypothetical protein PHYSODRAFT_322070 [Phytophthora sojae]	1	1	348688585					0.00399	0.0754	633	0.11	28	35	28	25	749	0	2	416.251	831.495	1.58
High	ALLFLVR	hypothetical protein PHYSODRAFT_342845 [Phytophthora sojae]	3	1	348665061					0.00394	0.0742	409	0.0019	27	34	27	41	503	0	2	416.276	831.545	0.25
High	AVLFLIR	hypothetical protein PHYSODRAFT_260821 [Phytophthora sojae]|Annexin (Annexin) Family [Phytophthora infestans T30-4]	6	3	348671600;262107323;262107322					0.00633	0.12	409	0.019	27	34	27	31	503	0	2	416.276	831.545	0.39
High	AVLFLIR	hypothetical protein PHYSODRAFT_260821 [Phytophthora sojae]|Annexin (Annexin) Family [Phytophthora infestans T30-4]	6	3	348671600;262107323;262107322					0.00878	0.171	409	0.0043	27	34	27	38	503	0	2	416.276	831.546	0.47
High	AVLFLIR	hypothetical protein PHYSODRAFT_260821 [Phytophthora sojae]|Annexin (Annexin) Family [Phytophthora infestans T30-4]	6	3	348671600;262107323;262107322					0.00722	0.136	402	0.02	26	33	26	31	498	0	2	416.277	831.547	2.37
High	LFSGVGPR	S-adenosylmethionine mitochondrial carrier protein, putative [Phytophthora infestans T30-4]	1	1	262111353					0.00221	0.0421	878	0.79	24	36	29	17	803	0	2	416.739	832.47	2.96
High	QFQVVGR	hypothetical protein PHYSODRAFT_354168 [Phytophthora sojae]	2	1	348679312					0.000702	0.0121	686	0.18	27	35	28	23	717	0	2	417.235	833.464	0.91
High	IAFITLR	hypothetical protein PHYSODRAFT_345169 [Phytophthora sojae]|aspartyl-tRNA synthetase, putative [Phytophthora infestans T30-4]	2	2	348686596;262101526					0.00404	0.0765	842	0.39	25	35	28	19	662	0	2	417.266	833.524	-0.06
High	IAFITLR	hypothetical protein PHYSODRAFT_345169 [Phytophthora sojae]|aspartyl-tRNA synthetase, putative [Phytophthora infestans T30-4]	2	2	348686596;262101526					0.00397	0.0748	842	0.12	25	35	28	24	662	0	2	417.266	833.525	0.23
High	FANVDIR	hypothetical protein PHYSODRAFT_355047 [Phytophthora sojae]|Rab11 family GTPase putative [Albugo laibachii Nc14]	3	2	348674273;325191836					0.000745	0.0127	875	0.00026	29	36	29	52	860	0	2	417.728	834.448	1.85
High	FANVDIR	hypothetical protein PHYSODRAFT_355047 [Phytophthora sojae]|Rab11 family GTPase putative [Albugo laibachii Nc14]	3	2	348674273;325191836					0.00683	0.128	875	0.31	29	36	29	21	860	0	2	417.728	834.449	2.14
High	LIVIVQR	phospholipase D-like protein [Phytophthora sojae]|phospholipase D, Pi-PLD-like-1 [Phytophthora infestans T30-4]	2	2	348687026;262100225					0.00403	0.0764	53	0.12	18	25	18	15	79	0	2	420.788	840.568	1.8
High	AGMIFFR	hypothetical protein PHYSODRAFT_545931 [Phytophthora sojae]|serine hydroxymethyltransferase 1, mitochondrial precursor [Phytophthora infestans T30-4]	2	2	348674959;262105002					0.000369	0.00558	872	0.0016	29	36	29	44	912	0	2	421.223	841.439	-0.16
High	AGMIFFR	hypothetical protein PHYSODRAFT_545931 [Phytophthora sojae]|serine hydroxymethyltransferase 1, mitochondrial precursor [Phytophthora infestans T30-4]	2	2	348674959;262105002					0.00133	0.0237	872	0.034	29	36	29	31	912	0	2	421.223	841.439	0.64
High	NcLLGLR	3-isopropylmalate dehydrogenase [Phytophthora infestans T30-4]|putative dehydrogenase [Phytophthora sojae]	2	2	262109357;348668109	C2(Carbamidomethyl)				0.00342	0.0646	921	0.16	25	36	29	25	979	0	2	423.237	845.466	0.23
High	qLPVIHR	60S ribosomal protein L15-1 [Phytophthora infestans T30-4]	2	1	262106006	N-Term(Gln->pyro-Glu)				0.00142	0.0257	631	0.0016	30	37	30	45	1071	0	2	423.253	845.498	-1.27
High	qLPVIHR	60S ribosomal protein L15-1 [Phytophthora infestans T30-4]	2	1	262106006	N-Term(Gln->pyro-Glu)				0.00656	0.125	631	0.084	25	37	30	28	1071	0	2	423.253	845.498	-1.13
High	qLPVIHR	60S ribosomal protein L15-1 [Phytophthora infestans T30-4]	2	1	262106006	N-Term(Gln->pyro-Glu)				0.00132	0.0232	631	0.0049	30	37	30	40	1071	0	2	423.253	845.499	-0.05
High	qLPVIHR	60S ribosomal protein L15-1 [Phytophthora infestans T30-4]	2	1	262106006	N-Term(Gln->pyro-Glu)				0.00568	0.107	631	0.26	26	37	30	23	1071	0	2	423.254	845.5	0.68
High	qLPVIHR	60S ribosomal protein L15-1 [Phytophthora infestans T30-4]	2	1	262106006	N-Term(Gln->pyro-Glu)				0.00405	0.0769	631	0.1	28	37	30	27	1071	0	2	423.254	845.5	1.18
High	qLPVIHR	60S ribosomal protein L15-1 [Phytophthora infestans T30-4]	2	1	262106006	N-Term(Gln->pyro-Glu)				0.00649	0.123	637	0.06	30	37	30	30	1095	0	2	423.254	845.501	1.54
High	WmGPLAR	hypothetical protein PHYSODRAFT_284116 [Phytophthora sojae]|60S ribosomal protein L3 [Phytophthora infestans T30-4]	3	2	348687785;262109935	M2(Oxidation)				0.00568	0.107	609	1.2	20	34	27	14	587	0	2	423.718	846.429	0.36
High	LGFNIQR	hypothetical protein PHYSODRAFT_560168 [Phytophthora sojae]	1	1	348677735					0.0012	0.0208	798	0.042	28	35	28	29	739	0	2	424.243	847.478	-0.07
High	LYTVVPR	hypothetical protein PHYSODRAFT_557837 [Phytophthora sojae]|isoleucyl-tRNA synthetase [Phytophthora infestans T30-4]	2	2	348682248;262096944					0.00337	0.0639	779	0.28	29	36	29	22	804	0	2	424.256	847.505	1.31
High	VAEFLDR	hypothetical protein PHYSODRAFT_545931 [Phytophthora sojae]|serine hydroxymethyltransferase 1, mitochondrial precursor [Phytophthora infestans T30-4]	2	2	348674959;262105002					0.00836	0.161	628	1.4	24	35	28	14	706	0	2	425.227	849.446	-0.6
High	ALDFVER	60S ribosomal protein L8, putative [Phytophthora infestans T30-4]	2	1	262111699					0.0094	0.182	612	0.025	28	35	28	31	692	0	2	425.228	849.448	1.77
High	TLLAYLR	hypothetical protein PHYSODRAFT_544320 [Phytophthora sojae]	1	1	348678887					0.0091	0.177	1912	4.6	17	41	34	14	2564	0	2	425.263	849.518	-1.31
High	IYLSSLR	hypothetical protein PHYSODRAFT_349305 [Phytophthora sojae]|nuclease, putative [Phytophthora infestans T30-4]	4	2	348689500;262100650					0.00735	0.139	2644	3	19	41	34	17	2884	0	2	426.254	851.5	1.9
High	MGLQTFR	hypothetical protein PHYSODRAFT_545018 [Phytophthora sojae]|coatomer protein complex, putative [Phytophthora infestans T30-4]	2	2	348677565;262108403					0.00456	0.0863	636	0.43	28	35	28	19	706	0	2	426.724	852.44	0.22
High	QMSLLLR	ATP synthase F0 subunit 1 [Phytophthora sojae]|ATP synthase F1 subunit alpha [Phytophthora ramorum]|ATP synthase F1 subunit alpha [Saprolegnia ferax]	8	3	145932350;145932443;50261318					0.00145	0.0267	859	0.0024	29	36	29	43	941	0	2	430.755	860.503	0.81
High	TSVLALTR	transketolase [Phytophthora infestans T30-4]|hypothetical protein PHYSODRAFT_259407 [Phytophthora sojae]	2	2	262103399;348681143					0.000332	0.00493	651	0.0008	27	34	27	46	576	0	2	430.764	860.521	1.53
High	TSVLALTR	transketolase [Phytophthora infestans T30-4]|hypothetical protein PHYSODRAFT_259407 [Phytophthora sojae]	2	2	262103399;348681143					0.000252	0.00294	604	2.5e-05	27	34	27	60	503	0	2	430.765	860.522	2.6
High	AAEWVMR	hypothetical protein PHYSODRAFT_288935 [Phytophthora sojae]	1	1	348667860					0.000839	0.0148	575	0.0069	27	34	27	36	587	0	2	431.716	862.426	1.86
High	LFTTLIR	glutathione S-transferase omega-like protein [Phytophthora infestans T30-4]	3	1	262111245					0.00613	0.115	2034	1.1	26	41	34	21	2725	0	2	432.271	863.535	0.43
High	LFTTLIR	glutathione S-transferase omega-like protein [Phytophthora infestans T30-4]	3	1	262111245					0.00598	0.113	2034	0.058	34	41	34	34	2725	0	2	432.272	863.537	1.92
High	FFSVLVR	callose synthase, putative [Phytophthora infestans T30-4]	2	1	262107890					0.00284	0.0536	2309	1.9	31	40	33	18	2367	0	2	434.257	867.508	-1.23
High	MVIPAALR	60S ribosomal protein L13, putative [Phytophthora infestans T30-4]	1	1	262103467					0.000148	0.00171	709	0.00042	28	35	28	50	778	0	2	435.765	870.522	-0.74
High	MVIPAALR	60S ribosomal protein L13, putative [Phytophthora infestans T30-4]	1	1	262103467					0.000128	0.00131	669	0.00019	28	35	28	53	760	0	2	435.765	870.523	0.1
High	AFSFMIR	hypothetical protein PHYSODRAFT_552537 [Phytophthora sojae]	1	1	348689136					0.00646	0.123	725	0.29	28	35	28	21	666	0	2	436.228	871.449	-0.22
High	VVFGPLSR	hypothetical protein PHYSODRAFT_286509 [Phytophthora sojae]	1	1	348673054					0.0017	0.0323	428	0.0053	27	34	27	37	590	0	2	437.763	874.518	4.41
High	FGFEGYR	hypothetical protein PHYSODRAFT_353780 [Phytophthora sojae]	1	1	348690938					0.00537	0.1	252	0.0034	23	30	23	35	216	0	2	438.207	875.406	1.8
High	GGDLGPFGR	peptidyl-prolyl cis-trans isomerase, putative [Phytophthora infestans T30-4]	2	1	262103023					0.000813	0.0142		0.23	28	35	28	22	720	0	2	438.223	875.439	2.59
High	WSSVIQR	hypothetical protein PHYSODRAFT_488460 [Phytophthora sojae]	1	1	348681961					0.00532	0.0989		3.5	24	37	30	12	1008	0	2	438.24	875.473	-0.95
High	LELAQFR	ATP synthase F0 subunit 1 [Phytophthora sojae]|ATP synthase F1 subunit alpha [Phytophthora ramorum]|ATP synthase F1 subunit alpha [Saprolegnia ferax]|hypothetical protein PHYSODRAFT_457964 [Phytophthora sojae]	9	3	145932350;145932443;50261318					0.000459	0.00694	1049	0.00069	30	37	30	49	1131	0	2	438.75	876.492	-2.16
High	LELAQFR	ATP synthase F0 subunit 1 [Phytophthora sojae]|ATP synthase F1 subunit alpha [Phytophthora ramorum]|ATP synthase F1 subunit alpha [Saprolegnia ferax]|hypothetical protein PHYSODRAFT_457964 [Phytophthora sojae]	9	3	145932350;145932443;50261318					0.00151	0.0276	1028	0.013	30	37	30	36	1101	0	2	438.75	876.493	-0.42
High	LELAQFR	ATP synthase F0 subunit 1 [Phytophthora sojae]|ATP synthase F1 subunit alpha [Phytophthora ramorum]|ATP synthase F1 subunit alpha [Saprolegnia ferax]|hypothetical protein PHYSODRAFT_457964 [Phytophthora sojae]	9	3	145932350;145932443;50261318					0.00116	0.0201	1028	0.00025	30	37	30	53	1101	0	2	438.75	876.494	-0.28
High	LELAQFR	ATP synthase F0 subunit 1 [Phytophthora sojae]|ATP synthase F1 subunit alpha [Phytophthora ramorum]|ATP synthase F1 subunit alpha [Saprolegnia ferax]|hypothetical protein PHYSODRAFT_457964 [Phytophthora sojae]	9	3	145932350;145932443;50261318					0.0015	0.0272	1028	0.016	30	37	30	35	1101	0	2	438.751	876.494	0.77
High	LELAQFR	ATP synthase F0 subunit 1 [Phytophthora sojae]|ATP synthase F1 subunit alpha [Phytophthora ramorum]|ATP synthase F1 subunit alpha [Saprolegnia ferax]|hypothetical protein PHYSODRAFT_457964 [Phytophthora sojae]	9	3	145932350;145932443;50261318					0.00384	0.0723	1040	0.1	21	37	30	27	1127	0	2	438.751	876.495	1.6
High	LELAQFR	ATP synthase F0 subunit 1 [Phytophthora sojae]|ATP synthase F1 subunit alpha [Phytophthora ramorum]|ATP synthase F1 subunit alpha [Saprolegnia ferax]|hypothetical protein PHYSODRAFT_457964 [Phytophthora sojae]	9	3	145932350;145932443;50261318					0.00174	0.0333	1045	0.00064	26	37	30	50	1145	0	2	438.751	876.495	1.74
High	FNDIVLR	hypothetical protein PHYSODRAFT_284882 [Phytophthora sojae]|60S ribosomal protein L18-2 [Phytophthora infestans T30-4]	2	2	348684415;262099211					0.00388	0.0736	1045	0.022	30	37	30	34	1145	0	2	438.751	876.495	1.74
High	QmSLLLR	ATP synthase F0 subunit 1 [Phytophthora sojae]|ATP synthase F1 subunit alpha [Phytophthora ramorum]|ATP synthase F1 subunit alpha [Saprolegnia ferax]	8	3	145932350;145932443;50261318	M2(Oxidation)				0.00132	0.0231	1006	0.07	18	37	30	29	1108	0	2	438.752	876.496	-1.62
High	QmSLLLR	ATP synthase F0 subunit 1 [Phytophthora sojae]|ATP synthase F1 subunit alpha [Phytophthora ramorum]|ATP synthase F1 subunit alpha [Saprolegnia ferax]	8	3	145932350;145932443;50261318	M2(Oxidation)				0.000128	0.00152	1204	6.1e-05	29	38	31	60	1266	0	2	438.752	876.496	-0.86
High	QmSLLLR	ATP synthase F0 subunit 1 [Phytophthora sojae]|ATP synthase F1 subunit alpha [Phytophthora ramorum]|ATP synthase F1 subunit alpha [Saprolegnia ferax]	8	3	145932350;145932443;50261318	M2(Oxidation)				0.00292	0.0554		0.14	17	37	30	26	1203	0	2	438.752	876.498	0.4
High	FLNLTLR	hypothetical protein PHYSODRAFT_362097 [Phytophthora sojae]|myosin-like protein [Phytophthora infestans T30-4]	2	2	348669517;262097380					0.00501	0.095	630	0.37	23	35	28	20	712	0	2	438.768	876.529	-1.19
High	FLNLTLR	hypothetical protein PHYSODRAFT_362097 [Phytophthora sojae]|myosin-like protein [Phytophthora infestans T30-4]	2	2	348669517;262097380					0.00688	0.129	630	0.009	28	35	28	36	704	0	2	438.769	876.531	0.97
High	FTSLAWR	protein transporter Sec31A, putative [Phytophthora infestans T30-4]	3	1	262108001					0.00473	0.0896	1101	0.0053	30	37	30	40	1046	0	2	440.738	880.468	0.73
High	FTSLAWR	protein transporter Sec31A, putative [Phytophthora infestans T30-4]	3	1	262108001					0.0017	0.0321	1101	0.021	24	37	30	34	1046	0	2	440.738	880.468	0.8
High	FSISWSR	hypothetical protein PHYSODRAFT_544745 [Phytophthora sojae]|hypothetical protein PHYSODRAFT_544747 [Phytophthora sojae]	9	1	348677176					0.00531	0.0986	654	0.085	29	36	29	27	886	0	2	441.727	882.447	0.72
High	FSLSWSR	hypothetical protein PHYSODRAFT_544745 [Phytophthora sojae]|hypothetical protein PHYSODRAFT_544747 [Phytophthora sojae]	9	1	348677176					0.00531	0.0986	654	0.085	29	36	29	27	886	0	2	441.727	882.447	0.72
High	VLTPDALR	hypothetical protein PHYSODRAFT_552008 [Phytophthora sojae]|malate synthase [Phytophthora infestans T30-4]	4	2	348688469;262107857					0.000252	0.00305	1489	0.096	31	38	31	29	1580	0	2	442.764	884.521	1.27
High	VMPAVVIR	60S ribosomal protein L23 [Phytophthora infestans T30-4]	2	1	262103563					0.00531	0.0984	380	0.24	25	32	25	19	393	0	2	442.774	884.541	2.69
High	VMPAVVIR	60S ribosomal protein L23 [Phytophthora infestans T30-4]	2	1	262103563					0.00876	0.171	380	0.36	22	32	25	17	393	0	2	442.774	884.541	3.18
High	NLELAALR	40S ribosomal protein S15 [Phytophthora infestans T30-4]	2	1	262095461					0.000484	0.00718	1783	0.0062	22	39	32	41	1703	0	2	450.269	899.532	0.74
High	NLELAALR	40S ribosomal protein S15 [Phytophthora infestans T30-4]	2	1	262095461					0.000588	0.0101	1783	0.0024	25	39	32	46	1703	0	2	450.27	899.532	0.94
High	FLPADSVR	glucosylceramidase, putative [Phytophthora infestans T30-4]	1	1	262108963					0.00991	0.192	940	0.0052	29	36	29	39	875	0	2	452.749	904.491	2.38
High	YQIVLIR	hypothetical protein PHYSODRAFT_360745 [Phytophthora sojae]|2,3-bisphosphoglycerate-dependent phosphoglycerate mutase [Phytophthora infestans T30-4]	4	2	348674594;262095747					0.00509	0.0964	598	0.47	23	34	27	18	529	0	2	452.784	904.561	-0.52
High	YQLVLIR	hypothetical protein PHYSODRAFT_360745 [Phytophthora sojae]|2,3-bisphosphoglycerate-dependent phosphoglycerate mutase [Phytophthora infestans T30-4]	4	2	348674594;262095747					0.00509	0.0964	598	0.47	23	34	27	18	529	0	2	452.784	904.561	-0.52
High	YQIVLIR	hypothetical protein PHYSODRAFT_360745 [Phytophthora sojae]|2,3-bisphosphoglycerate-dependent phosphoglycerate mutase [Phytophthora infestans T30-4]	4	2	348674594;262095747					0.00959	0.187	597	0.018	27	34	27	32	526	0	2	452.785	904.563	1.91
High	YQLVLIR	hypothetical protein PHYSODRAFT_360745 [Phytophthora sojae]|2,3-bisphosphoglycerate-dependent phosphoglycerate mutase [Phytophthora infestans T30-4]	4	2	348674594;262095747					0.00959	0.187	597	0.018	27	34	27	32	526	0	2	452.785	904.563	1.91
High	IAVDmWR	hypothetical protein PHYSODRAFT_343277 [Phytophthora sojae]|pyruvate, phosphate dikinase, putative [Phytophthora infestans T30-4]	6	2	348664576;262108121	M5(Oxidation)				0.00308	0.0594		2.2	21	34	27	11	593	0	2	453.729	906.451	0.39
High	mGMLAVLR	phosphoacetylglucosamine mutase, putative [Phytophthora infestans T30-4]|hypothetical protein PHYSODRAFT_478177 [Phytophthora sojae]	2	2	262101211;348685185	M1(Oxidation)				0.000754	0.013	905	0.084	30	37	30	28	1158	0	2	453.751	906.494	4.12
High	TLTFVGIR		0	0						0.0045	0.0851		4.6	25	39	32	13	1668	0	2	453.774	906.541	0.46
High	VIAAFFSR	conserved hypothetical protein [Phytophthora infestans T30-4]	1	1	262107675					0.000648	0.0112	1623	0.013	28	39	32	38	1832	0	2	455.762	910.516	1.89
High	LLVQPGER	hypothetical protein PHYSODRAFT_557588 [Phytophthora sojae]|choline/Carnitine O-acyltransferase, putative [Phytophthora infestans T30-4]	2	2	348681826;262098462					0.000563	0.00917		1.2	30	37	30	17	1172	0	2	456.27	911.533	2
High	YISLLFR	hypothetical protein PHYSODRAFT_429125 [Phytophthora sojae]	1	1	348671152					0.00405	0.0773	942	0.14	22	37	30	26	1150	0	2	456.271	911.535	-0.45
High	FLFEGGSR	hypothetical protein PHYSODRAFT_554034 [Phytophthora sojae]|phosphoglucomutase [Phytophthora infestans T30-4]	2	2	348687704;262109532					0.00179	0.0343	521	0.0031	27	34	27	40	566	0	2	456.732	912.457	-0.26
High	FLFEGGSR	hypothetical protein PHYSODRAFT_554034 [Phytophthora sojae]|phosphoglucomutase [Phytophthora infestans T30-4]	2	2	348687704;262109532					0.00722	0.136	574	0.0015	28	35	28	43	653	0	2	456.733	912.459	1.54
High	MLPSIVPR	CSH [Phytophthora infestans T30-4]	2	1	262102249					0.00156	0.0287		5.3	13	38	31	12	1530	0	2	456.771	912.535	1.37
High	WIVNLIR	eukaryotic translation initiation factor 3, putative [Phytophthora infestans T30-4]	2	1	262100726					0.00292	0.055	642	0.06	26	33	26	26	496	0	2	457.284	913.561	-1.03
High	WIVNLIR	eukaryotic translation initiation factor 3, putative [Phytophthora infestans T30-4]	2	1	262100726					0.00294	0.0556	556	0.069	26	33	26	25	417	0	2	457.285	913.563	1.37
High	VTLAAGLLR	hypothetical protein PHYSODRAFT_344643 [Phytophthora sojae]	1	1	348684378					0.00227	0.0434	2951	12	24	42	35	11	3370	0	2	457.296	913.584	1.22
High	QLVLTVLK	hypothetical protein PHYSODRAFT_285912 [Phytophthora sojae]	1	1	348677518					0.00148	0.027	167	0.13	20	27	20	16	109	0	2	457.309	913.611	2.89
High	QLAALMLR	hypothetical protein PHYSODRAFT_471015 [Phytophthora sojae]|importin-like protein [Phytophthora infestans T30-4]	2	2	348688589;262107965					8.8e-05	0.000891	3154	0.063	20	41	34	34	3052	0	2	458.277	915.546	1.86
High	MGYADGFR	GTP-binding protein SAR1 [Phytophthora infestans T30-4]	2	1	262105551					0.00557	0.105		0.26	19	26	19	13	98	0	2	458.703	916.4	1.56
High	IAGLNcLR	hypothetical protein PHYSODRAFT_247517 [Phytophthora sojae]	1	1	348676938	C6(Carbamidomethyl)				0.00057	0.00998	756	0.071	29	36	29	28	864	0	2	458.756	916.505	1.6
High	IAGLNcLR	hypothetical protein PHYSODRAFT_247517 [Phytophthora sojae]	1	1	348676938	C6(Carbamidomethyl)				0.000563	0.00918	764	0.13	29	36	29	25	882	0	2	458.756	916.506	2.53
High	LTADEVLR	hypothetical protein PHYSODRAFT_555885 [Phytophthora sojae]	1	1	348686497					0.00467	0.0875		2.4	26	37	30	13	1066	0	2	458.758	916.509	-0.66
High	PIITFVAR	vesicle-trafficking protein SEC22b, putative [Phytophthora infestans T30-4]	2	1	262096337					0.00301	0.0567		0.12	26	33	26	23	491	0	2	458.784	916.562	0.2
High	PIITFVAR	vesicle-trafficking protein SEC22b, putative [Phytophthora infestans T30-4]	2	1	262096337					0.00177	0.034		0.024	26	33	26	30	491	0	2	458.785	916.562	0.46
High	LSQADIDR	hypothetical protein PHYSODRAFT_482793 [Phytophthora sojae]|hypothetical protein PHYSODRAFT_344705 [Phytophthora sojae]|heat shock 70 kDa protein [Phytophthora infestans T30-4]	3	2	348684607;262099341					0.000642	0.0108	955	1.1	25	36	29	16	862	0	2	459.238	917.469	0.01
High	LAVQALFR	hypothetical protein PHYSODRAFT_284135 [Phytophthora sojae]|conserved hypothetical protein [Phytophthora infestans T30-4]	2	2	348687961;262107486					0.000484	0.00761	920	0.037	22	37	30	32	1144	0	2	459.283	917.559	2.71
High	LAVQALFR	hypothetical protein PHYSODRAFT_284135 [Phytophthora sojae]|conserved hypothetical protein [Phytophthora infestans T30-4]	2	2	348687961;262107486					0.00132	0.0232	920	0.81	18	37	30	18	1144	0	2	459.283	917.559	2.91
High	qLATLHPR	glutaredoxin, putative [Phytophthora infestans T30-4]	2	1	262097343	N-Term(Gln->pyro-Glu)				0.000148	0.00164	722	0.0012	28	35	28	44	682	0	2	459.761	918.515	-0.4
High	qLATLHPR	glutaredoxin, putative [Phytophthora infestans T30-4]	2	1	262097343	N-Term(Gln->pyro-Glu)				0.00278	0.0521	739	1.4	21	35	28	14	706	0	2	459.762	918.516	0.33
High	qLATLHPR	glutaredoxin, putative [Phytophthora infestans T30-4]	2	1	262097343	N-Term(Gln->pyro-Glu)				0.00057	0.00995	956	0.002	29	36	29	44	913	0	2	459.762	918.517	1.86
High	LLAQGSWR	hypothetical protein PHYSODRAFT_561619 [Phytophthora sojae]|eukaryotic translation initiation factor 3 subunit C, putative [Phytophthora infestans T30-4]	2	2	348676073;262099762					0.000423	0.00652	1131	0.22	17	37	30	24	1124	0	2	465.762	930.517	1.89
High	qQHIPAVR	eukaryotic translation initiation factor 3 subunit E-interacting protein, putative [Phytophthora infestans T30-4]	2	1	262108638	N-Term(Gln->pyro-Glu)				0.00634	0.12	1375	2	15	38	31	16	1447	0	2	466.26	931.513	2.22
High	WIFTNPR		0	0						0.00533	0.0996	1057	1.1	20	37	30	16	1016	0	2	467.251	933.495	0.76
High	FNSIILAR	hypothetical protein PHYSODRAFT_317226 [Phytophthora sojae]	1	1	348671971					0.000148	0.0016	676	0.012	28	35	28	35	785	0	2	467.28	933.553	1.12
High	LAVLEFSR	hypothetical protein PHYSODRAFT_564911 [Phytophthora sojae]|calcium-transporting ATPase 1, endoplasmic reticulum-type, putative [Phytophthora infestans T30-4]	3	2	348669375;262097291					0.00425	0.0808	905	0.87	21	36	29	17	819	0	2	467.771	934.536	0
High	VLGIFTER	hypothetical protein PHYSODRAFT_563613 [Phytophthora sojae]|conserved hypothetical protein [Phytophthora infestans T30-4]	2	2	348670893;262098082					0.000369	0.00532	858	0.001	28	35	28	46	762	0	2	467.772	934.537	1.11
High	TGGISSIFR	mitochondrial carnitine/acylcarnitine carrier protein, putative [Phytophthora infestans T30-4]	3	1	262097546					5.7e-05	0.000505	1294	0.0016	27	38	31	46	1272	0	2	469.259	937.51	0.11
High	TGGLSSIFR	mitochondrial carnitine/acylcarnitine carrier protein, putative [Phytophthora infestans T30-4]	3	1	262097546					5.7e-05	0.000505	1294	0.0016	27	38	31	46	1272	0	2	469.259	937.51	0.11
High	TGGISSIFR	mitochondrial carnitine/acylcarnitine carrier protein, putative [Phytophthora infestans T30-4]	3	1	262097546					7.8e-05	0.000819	1294	0.26	18	38	31	24	1272	0	2	469.259	937.51	0.17
High	TGGLSSIFR	mitochondrial carnitine/acylcarnitine carrier protein, putative [Phytophthora infestans T30-4]	3	1	262097546					7.8e-05	0.000819	1294	0.26	18	38	31	24	1272	0	2	469.259	937.51	0.17
High	TGGISSIFR	mitochondrial carnitine/acylcarnitine carrier protein, putative [Phytophthora infestans T30-4]	3	1	262097546					5.7e-05	0.000453	1263	0.045	23	37	30	31	1248	0	2	469.259	937.511	0.56
High	TGGLSSIFR	mitochondrial carnitine/acylcarnitine carrier protein, putative [Phytophthora infestans T30-4]	3	1	262097546					5.7e-05	0.000453	1263	0.045	23	37	30	31	1248	0	2	469.259	937.511	0.56
High	TGGISSIFR	mitochondrial carnitine/acylcarnitine carrier protein, putative [Phytophthora infestans T30-4]	3	1	262097546					1.2e-05	0.000129	1263	0.00047	28	37	30	51	1248	0	2	469.259	937.511	0.63
High	TGGLSSIFR	mitochondrial carnitine/acylcarnitine carrier protein, putative [Phytophthora infestans T30-4]	3	1	262097546					1.2e-05	0.000129	1263	0.00047	28	37	30	51	1248	0	2	469.259	937.511	0.63
High	VSTVFTGAR	transglutaminase elicitor-like protein [Phytophthora infestans T30-4]	1	1	262096015					0.00474	0.0896		3.3	27	39	32	15	1964	0	2	469.26	937.513	2.65
High	mGIEAVFR	hypothetical protein PHYSODRAFT_343277 [Phytophthora sojae]|pyruvate, phosphate dikinase, putative [Phytophthora infestans T30-4]	6	2	348664576;262108121	M1(Oxidation)				0.00057	0.00984		0.74	23	35	28	17	754	0	2	469.743	938.479	3
High	LFNIFER	hypothetical protein PHYSODRAFT_479256 [Phytophthora sojae]	1	1	348685379					0.000351	0.00522	1393	0.0017	28	38	31	46	1411	0	2	469.759	938.51	0.95
High	qAIFALHR	conserved hypothetical protein [Phytophthora infestans T30-4]	3	1	262103266	N-Term(Gln->pyro-Glu)				0.000244	0.0026	1700	0.0022	32	39	32	46	1809	0	2	469.765	938.522	1.66
High	FSGNFLVR	protein transporter Sec61 subunit alpha, putative [Phytophthora infestans T30-4]	3	1	262109966					0.00249	0.0482	938	0.052	23	37	30	30	1066	0	2	470.257	939.506	1.2
High	VQAALLLGR	hypothetical protein PHYSODRAFT_253833 [Phytophthora sojae]	1	1	348683032					0	1.27e-05	2409	5.1e-05	26	40	33	64	2310	0	2	470.801	940.595	1.08
High	VQAALLLGR	hypothetical protein PHYSODRAFT_253833 [Phytophthora sojae]	1	1	348683032					0.000158	0.00178	2410	0.051	33	40	33	34	2312	0	2	470.802	940.596	2.44
High	LFDMTcR	hypothetical protein PHYSODRAFT_293613 [Phytophthora sojae]|proteasome subunit alpha type-3, putative [Phytophthora infestans T30-4]	2	2	348688132;262107586	C6(Carbamidomethyl)				0.00998	0.194	143	0.33	21	28	21	13	130	0	2	471.713	942.419	1.61
High	LIGWGQIR	eukaryotic translation initiation factor 2 subunit 3 [Phytophthora infestans T30-4]	2	1	262099221					0.00135	0.0238	1293	0.23	20	37	30	24	1179	0	2	471.78	942.552	0.17
High	LLQIADDR	hypothetical protein PHYSODRAFT_353552 [Phytophthora sojae]|elongation factor 3, putative [Phytophthora infestans T30-4]	2	2	348688716;262108110					0.000252	0.00287	1033	0.0071	29	37	30	39	1152	0	2	472.265	943.522	1.52
High	VLSAGVLER	hypothetical protein PHYSODRAFT_361579 [Phytophthora sojae]|conserved hypothetical protein [Phytophthora infestans T30-4]	2	2	348672777;262109867					0.000166	0.00193	985	0.024	29	36	29	33	966	0	2	472.283	943.559	1.57
High	GLISEVIGR	nucleoside diphosphate kinase B [Phytophthora infestans T30-4]	1	1	262097960					0.000369	0.00565	982	0.0032	29	36	29	42	954	0	2	472.283	943.559	2.47
High	AGLQFPVGR	histone H2A variant 1 [Phytophthora infestans T30-4]|hypothetical protein PHYSODRAFT_322459 [Phytophthora sojae]|histone H2A [Phytophthora infestans T30-4]	7	3	262105958;348689021;262108269					0.00469	0.0884	1057	3.3	17	37	30	12	1175	0	2	472.77	944.533	1.44
High	AGLQFPVGR	histone H2A variant 1 [Phytophthora infestans T30-4]|hypothetical protein PHYSODRAFT_322459 [Phytophthora sojae]|histone H2A [Phytophthora infestans T30-4]	7	3	262105958;348689021;262108269					0	7.39e-05	1057	2.8e-05	30	37	30	63	1175	0	2	472.77	944.533	1.96
High	AGLQFPVGR	histone H2A variant 1 [Phytophthora infestans T30-4]|hypothetical protein PHYSODRAFT_322459 [Phytophthora sojae]|histone H2A [Phytophthora infestans T30-4]	7	3	262105958;348689021;262108269					3.7e-05	0.000249	1057	4.4e-05	30	37	30	61	1175	0	2	472.77	944.533	2.02
High	VLEEIVSR	hypothetical protein PHYSODRAFT_353552 [Phytophthora sojae]|elongation factor 3, putative [Phytophthora infestans T30-4]	2	2	348688716;262108110					0.00384	0.072	1382	0.46	21	38	31	22	1488	0	2	472.777	944.547	5.77
High	VFGIQNLR	choline dehydrogenase, putative [Phytophthora infestans T30-4]	1	1	262096280					0.000252	0.00295	768	0.0024	28	35	28	42	741	0	2	473.778	946.548	0.97
High	FMIPGLLR	hypothetical protein PHYSODRAFT_258871 [Phytophthora sojae]	2	1	348669879					0.00151	0.0275		0.22	27	36	29	23	826	0	2	473.781	946.554	-0.48
High	FGLLTPGSR	coproporphyrinogen III oxidase [Phytophthora infestans T30-4]|coproporphyrinogen III oxidase [Phytophthora sojae]|coproporphyrinogen III oxidase, mitochondrial precursor [Phytophthora infestans T30-4]	4	3	262109838;348672812;262109836					0.00116	0.02	1108	0.032	21	37	30	33	1146	0	2	474.268	947.529	-1.56
High	VGTAANLFR	proteasome subunit beta type-6, putative [Phytophthora infestans T30-4]	3	1	262101103					0	3.77e-05	782	7.3e-06	28	35	28	67	722	0	2	474.767	948.527	0.88
High	DFEAVLTR	conserved hypothetical protein [Phytophthora infestans T30-4]	2	1	262108281					0.0054	0.101		1.4	23	36	29	15	802	0	2	475.751	950.495	1.19
High	ALFAFMPR	exportin-2-like protein [Phytophthora infestans T30-4]	1	1	262107909					0.00203	0.0395	1110	0.095	16	37	30	28	1191	0	2	476.758	952.509	1.4
High	MADYIWR	hypothetical protein PHYSODRAFT_285573 [Phytophthora sojae]	2	1	348681403					0.000109	0.00112	332	0.0016	25	32	25	41	396	0	2	477.729	954.45	0.19
High	MADYIWR	hypothetical protein PHYSODRAFT_285573 [Phytophthora sojae]	2	1	348681403					0.000915	0.0162	340	0.037	26	32	26	27	399	0	2	477.73	954.452	1.6
High	MADYIWR	hypothetical protein PHYSODRAFT_285573 [Phytophthora sojae]	2	1	348681403					0.000493	0.00793	340	0.019	26	32	26	30	399	0	2	477.73	954.452	1.73
High	MADYIWR	hypothetical protein PHYSODRAFT_285573 [Phytophthora sojae]	2	1	348681403					0.000323	0.00452	340	0.0066	26	32	26	35	399	0	2	477.73	954.452	2.3
High	YLTTISTR	hypothetical protein PHYSODRAFT_347790 [Phytophthora sojae]|myosin-like protein [Phytophthora infestans T30-4]	2	2	348670008;262111869					0.000796	0.0137		0.87	33	40	33	21	2144	0	2	477.768	954.53	4.23
High	FLATFLSR	hypothetical protein PHYSODRAFT_347522 [Phytophthora sojae]|hypothetical protein PHYSODRAFT_317771 [Phytophthora sojae]|conserved hypothetical protein [Phytophthora infestans T30-4]	6	4	348670788;348670787;262098180;262098154					0.000624	0.0105	1270	0.0059	28	39	32	41	1605	0	2	477.774	954.541	0.24
High	FLATFLSR	hypothetical protein PHYSODRAFT_347522 [Phytophthora sojae]|hypothetical protein PHYSODRAFT_317771 [Phytophthora sojae]|conserved hypothetical protein [Phytophthora infestans T30-4]	6	4	348670788;348670787;262098180;262098154					0.000745	0.0128	1261	0.0082	26	39	32	40	1599	0	2	477.774	954.541	0.56
High	NFGLYGER	hypothetical protein PHYSODRAFT_284595 [Phytophthora sojae]	2	1	348690453					0.00785	0.15		1.7	20	33	26	12	478	0	2	478.235	955.463	-0.19
High	NFGLYGER	hypothetical protein PHYSODRAFT_284595 [Phytophthora sojae]	2	1	348690453					0.00115	0.0198	443	0.0039	27	34	27	38	517	0	2	478.236	955.465	1.98
High	NFGLYGER	hypothetical protein PHYSODRAFT_284595 [Phytophthora sojae]	2	1	348690453					0.00151	0.0277	441	0.007	27	34	27	36	517	0	2	478.236	955.466	2.56
High	qHGLFSQR	glu/Leu/Phe/Val dehydrogenase family, putative [Phytophthora infestans T30-4]|hypothetical protein PHYSODRAFT_564655 [Phytophthora sojae]	2	2	262100869;348668898	N-Term(Gln->pyro-Glu)				0.00113	0.0198		0.51	28	35	28	18	684	0	2	478.241	955.475	0.19
High	QGLQLIQR	hypothetical protein PHYSODRAFT_325085 [Phytophthora sojae]|adenylosuccinate lyase [Phytophthora infestans T30-4]	2	2	348684097;262109700					5.7e-05	0.000391		0.0011	21	39	32	49	1806	0	2	478.29	955.572	4.24
High	TDGLFFTR	plasma membrane H+-ATPase, putative [Phytophthora infestans T30-4]	1	1	262100029					0.000316	0.00438		0.15	27	34	27	23	604	0	2	478.745	956.483	-0.28
High	TDGLFFTR	plasma membrane H+-ATPase, putative [Phytophthora infestans T30-4]	1	1	262100029					0.00236	0.0459		3	21	34	27	10	618	0	2	478.746	956.484	0.87
High	TEGFALYR	hypothetical protein PHYSODRAFT_562920 [Phytophthora sojae]|Mitochondrial Carrier (MC) Family [Phytophthora infestans T30-4]	2	2	348672112;262102128					0.000196	0.00235		0.087	28	35	28	26	687	0	2	478.746	956.485	1.39
High	TDGLFFTR	plasma membrane H+-ATPase, putative [Phytophthora infestans T30-4]	1	1	262100029					0.000423	0.00654		0.0044	28	35	28	39	687	0	2	478.746	956.485	1.89
High	TDGLFFTR	plasma membrane H+-ATPase, putative [Phytophthora infestans T30-4]	1	1	262100029					0.000158	0.00176		0.0045	28	35	28	39	691	0	2	478.746	956.486	2.08
High	TEGFALYR	hypothetical protein PHYSODRAFT_562920 [Phytophthora sojae]|Mitochondrial Carrier (MC) Family [Phytophthora infestans T30-4]	2	2	348672112;262102128					0.000288	0.00375		0.076	28	35	28	27	691	0	2	478.747	956.486	2.28
High	ISFPLSHR	hypothetical protein PHYSODRAFT_354168 [Phytophthora sojae]	1	1	348679312					0.00192	0.036		1.6	29	38	31	17	1473	0	2	478.768	956.528	-3.41
High	LFcSFQR	oxidoreductase family, putative [Phytophthora infestans T30-4]	1	1	262109839	C3(Carbamidomethyl)				0.00367	0.0689	389	0.84	21	32	25	13	356	0	2	479.235	957.462	1.18
High	cVLNIIAR	hypothetical protein PHYSODRAFT_347096 [Phytophthora sojae]|adenosylhomocysteinase [Phytophthora infestans T30-4]	2	2	348674145;262098595	C1(Carbamidomethyl)				0.000648	0.0113		4.6	15	37	30	11	1254	0	2	479.78	958.552	1.58
High	VFAALILGR	NmrA-like family protein, putative [Phytophthora infestans T30-4]	1	1	262104643					3.7e-05	0.000269	1035	6.1e-05	29	36	29	59	963	0	2	480.306	959.604	0.15
High	VFAALILGR	NmrA-like family protein, putative [Phytophthora infestans T30-4]	1	1	262104643					5.7e-05	0.000397	1032	5.9e-05	29	36	29	59	958	0	2	480.306	959.604	0.47
High	VFAALILGR	NmrA-like family protein, putative [Phytophthora infestans T30-4]	1	1	262104643					0	3.79e-05	1180	7.7e-05	21	37	30	58	1068	0	2	480.306	959.605	1.68
High	VFAALILGR	NmrA-like family protein, putative [Phytophthora infestans T30-4]	1	1	262104643					0	8.17e-05	1180	8e-05	22	37	30	58	1068	0	2	480.307	959.606	2.89
High	VFAALILGR	NmrA-like family protein, putative [Phytophthora infestans T30-4]	1	1	262104643					5.7e-05	0.000407	1180	0.0017	18	37	30	45	1068	0	2	480.307	959.607	3.08
High	LLGPYLER	hypothetical protein PHYSODRAFT_284351 [Phytophthora sojae]|rab GDP dissociation inhibitor alpha [Phytophthora infestans T30-4]	2	2	348688999;262108261					0.000648	0.011	1140	0.19	21	37	30	25	1055	0	2	480.78	960.552	0.94
High	SDLLPFLR	hypothetical protein PHYSODRAFT_325833 [Phytophthora sojae]|serine/threonine-protein phosphatase 2A 65 kDa regulatory subunit A, putative [Phytophthora infestans T30-4]	2	2	348684936;262105617					0.000796	0.014	1207	0.034	30	37	30	32	1101	0	2	480.78	960.553	1.37
High	SDLLPFLR	hypothetical protein PHYSODRAFT_325833 [Phytophthora sojae]|serine/threonine-protein phosphatase 2A 65 kDa regulatory subunit A, putative [Phytophthora infestans T30-4]	2	2	348684936;262105617					0.0023	0.0443	1207	1.3	20	37	30	16	1101	0	2	480.78	960.553	1.63
High	LLGPYLER	hypothetical protein PHYSODRAFT_284351 [Phytophthora sojae]|rab GDP dissociation inhibitor alpha [Phytophthora infestans T30-4]	2	2	348688999;262108261					0.000369	0.00541	1207	0.019	23	37	30	35	1101	0	2	480.78	960.553	1.83
High	qHIEALIR	hypothetical protein PHYSODRAFT_552435 [Phytophthora sojae]	2	1	348688918	N-Term(Gln->pyro-Glu)				0.00308	0.0594	925	0.1	28	36	29	26	835	0	2	481.775	962.542	0.6
High	iLSLGR		0	0		N-Term(iTRAQ8plex)	3.285	1.335	0.924	0.00863	0.168	1589	2.1	21	39	32	16	1808	0	2	481.819	962.631	0.53
High	lLSLGR		0	0		N-Term(iTRAQ8plex)	3.285	1.335	0.924	0.00863	0.168	1589	2.1	21	39	32	16	1808	0	2	481.819	962.631	0.53
High	IEVDDAFR	hypothetical protein PHYSODRAFT_556052 [Phytophthora sojae]|dihydrolipoyl dehydrogenase 1, mitochondrial precursor [Phytophthora infestans T30-4]	3	2	348683355;262105096					0.000648	0.0109		0.24	27	34	27	21	595	0	2	482.741	964.475	1.08
High	IEVDDAFR	hypothetical protein PHYSODRAFT_556052 [Phytophthora sojae]|dihydrolipoyl dehydrogenase 1, mitochondrial precursor [Phytophthora infestans T30-4]	3	2	348683355;262105096					0.00156	0.0287		0.73	19	34	27	16	595	0	2	482.741	964.475	1.08
High	fVAGLR	60S acidic ribosomal protein P0 [Phytophthora infestans T30-4]|hypothetical protein PHYSODRAFT_353332 [Phytophthora sojae]	2	2	262108658;348686832	N-Term(iTRAQ8plex)	1.085	1.248	0.968	0.00892	0.174	1048	0.72	22	36	29	18	958	0	2	483.805	966.603	-0.39
High	NVAFVVYR	conserved hypothetical protein [Phytophthora infestans T30-4]	1	1	262098585					0.00429	0.0813		1.5	29	38	31	17	1516	0	2	484.272	967.537	1.31
High	FFAQQATR	hypothetical protein PHYSODRAFT_557837 [Phytophthora sojae]|isoleucyl-tRNA synthetase [Phytophthora infestans T30-4]	2	2	348682248;262096944					0.000484	0.00772	729	0.59	29	36	29	19	962	0	2	484.751	968.495	0.29
High	FFAQQATR	hypothetical protein PHYSODRAFT_557837 [Phytophthora sojae]|isoleucyl-tRNA synthetase [Phytophthora infestans T30-4]	2	2	348682248;262096944					0.00123	0.0217	766	0.32	19	36	30	22	1001	0	2	484.752	968.497	2.56
High	GLALPPGTSR	hypothetical protein PHYSODRAFT_353917 [Phytophthora sojae]|creatine kinase B-type [Phytophthora infestans T30-4]	2	2	348684312;262099169					0.00578	0.109	1641	2.6	28	39	32	15	1868	0	2	484.779	968.551	-1.13
High	VLADVQAPR	hypothetical protein PHYSODRAFT_545018 [Phytophthora sojae]|coatomer protein complex, putative [Phytophthora infestans T30-4]	2	2	348677565;262108403					0.00167	0.0311		3.5	27	39	32	14	1876	0	2	484.78	968.553	0.76
High	YFEIEIR	hypothetical protein PHYSODRAFT_353780 [Phytophthora sojae]|glutamate decarboxylase [Phytophthora infestans T30-4]	4	2	348690938;262106022					0.00531	0.0984	1041	2.1	16	37	30	14	1053	0	2	485.256	969.505	1.48
High	LLVWIGNR	hypothetical protein PHYSODRAFT_284843 [Phytophthora sojae]	1	1	348684267					0.000624	0.0105	1005	0.0018	20	37	30	45	1114	0	2	485.794	970.582	-1.71
High	LLVWIGNR	hypothetical protein PHYSODRAFT_284843 [Phytophthora sojae]	1	1	348684267					0.000244	0.00265	866	0.0011	29	36	29	46	995	0	2	485.795	970.583	-0.39
High	LISALINAR	dipeptidyl peptidase, putative [Phytophthora infestans T30-4]	1	1	262099072					0.000511	0.00816		0.85	34	41	34	22	2648	0	2	485.807	970.607	2.74
High	TALGNVLQR	hypothetical protein PHYSODRAFT_349305 [Phytophthora sojae]|nuclease, putative [Phytophthora infestans T30-4]	2	2	348689500;262100650					0.000316	0.00432	769	0.2	29	36	29	24	972	0	2	486.286	971.565	1.99
High	TLTAAVAAVR	conserved hypothetical protein [Phytophthora infestans T30-4]	2	1	262106581					0.00628	0.119		0.25	31	38	31	25	1531	0	2	486.797	972.586	2.21
High	EEISDLLR	hypothetical protein PHYSODRAFT_555969 [Phytophthora sojae]|delta-1-pyrroline-5-carboxylate synthetase [Phytophthora infestans T30-4]	2	2	348686580;262101536					0.00121	0.0212		1.9	15	37	30	15	1111	0	2	487.762	974.517	1.96
High	TIDEVIER	hypothetical protein PHYSODRAFT_501339 [Phytophthora sojae]|aldehyde dehydrogenase, mitochondrial precursor [Phytophthora infestans T30-4]	3	3	348677372;262102957;262099080					0.00102	0.0181	1221	0.04	20	37	30	31	1040	0	2	487.763	974.518	2.46
High	ILGFGGLAAR	hypothetical protein PHYSODRAFT_501251 [Phytophthora sojae]|conserved hypothetical protein [Phytophthora infestans T30-4]	2	2	348677303;262103022					0.00416	0.0794	745	0.03	28	35	28	31	731	0	2	487.793	974.578	0.12
High	LPLQDVYK	translation elongation factor 1-alpha, putative [Phytophthora infestans T30-4]|elongation factor 1-alpha, partial [Phytophthora citrophthora]|translation elongation factor 1 alpha [Phytophthora multivora]|hypothetical protein PHYSODRAFT_354065 [Phytophthora sojae]|translation elongation factor 1 alpha, partial [Phytophthora nicotianae]|translation elongation factor 1-alpha [Phytophthora palmivora…	87	7	262110172;349745378;158905789;114865156;125742949;59859754;349745382					0.00173	0.033		5.5	24	38	31	12	1579	0	2	488.28	975.553	1.84
High	IGLFGGAGVGK	ATP synthase beta subunit [Phytophthora sojae]|ATP synthase subunit beta, putative [Phytophthora infestans T30-4]|unnamed protein product putative [Albugo laibachii Nc14]	3	3	348670330;262111983;325188722					0	1.1e-05	1001	0.06	31	38	31	30	1327	0	2	488.285	975.562	0.23
High	IGLFGGAGVGK	ATP synthase beta subunit [Phytophthora sojae]|ATP synthase subunit beta, putative [Phytophthora infestans T30-4]|unnamed protein product putative [Albugo laibachii Nc14]	3	3	348670330;262111983;325188722					0	1.73e-05	1134	0.018	31	38	31	36	1473	0	2	488.285	975.563	0.86
High	SFGYIFSR	putative hydratase [Phytophthora sojae]|aconitate hydratase, putative [Phytophthora infestans T30-4]	3	2	348672210;262102089					0.0009	0.0157	692	0.027	27	34	27	31	622	0	2	488.748	976.488	-0.59
High	SFGYIFSR	putative hydratase [Phytophthora sojae]|aconitate hydratase, putative [Phytophthora infestans T30-4]	3	2	348672210;262102089					0.00121	0.0212	730	1.2	25	35	28	14	659	0	2	488.748	976.49	0.97
High	TNLcSIIR	hypothetical protein PHYSODRAFT_344556 [Phytophthora sojae]|alcohol dehydrogenase class-3, putative [Phytophthora infestans T30-4]	2	2	348684065;262111122	C4(Carbamidomethyl)				0.00202	0.0391		3.5	24	37	30	12	1054	0	2	488.767	976.526	1.62
High	ILEFWLR	hypothetical protein PHYSODRAFT_563498 [Phytophthora sojae]	3	1	348670698					0.00105	0.0185	1063	0.052	29	36	29	29	910	0	2	488.784	976.561	-0.44
High	IIGSYVGNR	zinc-dependent alcohol dehydrogenase [Phytophthora sojae]|alcohol dehydrogenase, putative [Phytophthora infestans T30-4]	5	4	348679847;348679848;262098735;262098734					0.00123	0.0223	1351	0.4	17	38	31	23	1504	0	2	489.773	978.54	2.98
High	IIGSYVGNR	zinc-dependent alcohol dehydrogenase [Phytophthora sojae]|alcohol dehydrogenase, putative [Phytophthora infestans T30-4]	5	4	348679847;348679848;262098735;262098734					0.00944	0.183		2.7	27	38	31	14	1372	0	2	489.775	978.543	5.91
High	HLLETPLR	glucose-6-phosphate isomerase [Phytophthora infestans T30-4]	1	1	262103493					0.00373	0.0705		0.35	29	42	35	27	3251	0	2	489.791	978.575	1.66
High	AELNDFDR	hypothetical protein PHYSODRAFT_286116 [Phytophthora sojae]	1	1	348678964					0.00875	0.169		0.57	19	32	25	15	324	0	2	490.229	979.451	3.04
High	DAFITAGER	hypothetical protein PHYSODRAFT_286698 [Phytophthora sojae]|proteasome subunit beta, putative [Phytophthora infestans T30-4]	2	2	348674011;262097683					0.0024	0.047		1.4	18	34	27	13	618	0	2	490.247	979.487	2.52
High	qLAPFEHR	conserved hypothetical protein [Phytophthora infestans T30-4]	2	1	262103002	N-Term(Gln->pyro-Glu)				0.0017	0.0319		0.063	28	35	28	28	778	0	2	490.752	980.497	2.16
High	VEITGPVDR	hypothetical protein PHYSODRAFT_552008 [Phytophthora sojae]|malate synthase [Phytophthora infestans T30-4]	4	2	348688469;262107857					0.00826	0.158	1194	1	30	37	30	17	1104	0	2	493.27	985.533	1.63
High	QQLIDDVR	hypothetical protein PHYSODRAFT_557596 [Phytophthora sojae]|6-phosphogluconate dehydrogenase [Phytophthora infestans T30-4]	3	2	348681863;262098442					0.00279	0.0524		0.44	15	37	30	21	1021	0	2	493.768	986.529	2.24
High	FLIVEVLR	plasma membrane H+-ATPase, putative [Phytophthora infestans T30-4]|hypothetical protein PHYSODRAFT_346620 [Phytophthora sojae]	2	2	262100029;348675725					0.000166	0.00197	542	0.0006	27	34	27	46	512	0	2	494.813	988.619	0.41
High	FLIVEVLR	plasma membrane H+-ATPase, putative [Phytophthora infestans T30-4]|hypothetical protein PHYSODRAFT_346620 [Phytophthora sojae]	2	2	262100029;348675725					0.000252	0.00301	595	0.0006	27	34	27	47	552	0	2	494.814	988.62	0.9
High	FLIVEVLR	plasma membrane H+-ATPase, putative [Phytophthora infestans T30-4]|hypothetical protein PHYSODRAFT_346620 [Phytophthora sojae]	2	2	262100029;348675725					0.000252	0.00314	595	0.00074	27	34	27	46	552	0	2	494.814	988.62	1.15
High	lALIVR		0	0		N-Term(iTRAQ8plex)	0.92	1.276	0.852	0.00986	0.192	121	0.35	20	28	21	13	132	0	2	494.843	988.678	-3.66
High	lALLVR		0	0		N-Term(iTRAQ8plex)	0.92	1.276	0.852	0.00987	0.192	121	0.35	20	28	21	13	132	0	2	494.843	988.678	-3.66
High	iLGIIR	DEAD/DEAH box RNA helicase, putative [Phytophthora infestans T30-4]	2	1	262107977	N-Term(iTRAQ8plex)	0.966	1.091	1.031	0.00476	0.0898	121	0.52	20	28	21	11	132	0	2	494.844	988.681	-1.07
High	iLGLLR	DEAD/DEAH box RNA helicase, putative [Phytophthora infestans T30-4]	2	1	262107977	N-Term(iTRAQ8plex)	0.966	1.091	1.031	0.00476	0.0898	121	0.52	20	28	21	11	132	0	2	494.844	988.681	-1.07
High	lIGIIR	DEAD/DEAH box RNA helicase, putative [Phytophthora infestans T30-4]	2	1	262107977	N-Term(iTRAQ8plex)	0.966	1.091	1.031	0.00476	0.0898	121	0.52	20	28	21	11	132	0	2	494.844	988.681	-1.07
High	lLGILR	DEAD/DEAH box RNA helicase, putative [Phytophthora infestans T30-4]	2	1	262107977	N-Term(iTRAQ8plex)	0.966	1.091	1.031	0.00476	0.0898	121	0.52	20	28	21	11	132	0	2	494.844	988.681	-1.07
High	lLGLIR	DEAD/DEAH box RNA helicase, putative [Phytophthora infestans T30-4]	2	1	262107977	N-Term(iTRAQ8plex)	0.966	1.091	1.031	0.00474	0.0898	121	0.52	20	28	21	11	132	0	2	494.844	988.681	-1.07
High	lLGLLR	DEAD/DEAH box RNA helicase, putative [Phytophthora infestans T30-4]	2	1	262107977	N-Term(iTRAQ8plex)	0.966	1.091	1.031	0.00477	0.0898	121	0.52	20	28	21	11	132	0	2	494.844	988.681	-1.07
High	IWNWQSR	hypothetical protein PHYSODRAFT_545018 [Phytophthora sojae]|coatomer protein complex, putative [Phytophthora infestans T30-4]|predicted protein putative [Albugo laibachii Nc14]	3	2	348677565;262108403					0.00561	0.105	860	1.1	23	35	28	15	780	0	2	495.252	989.497	1.68
High	VFLENVIR	AlNc14C10G1266 [Albugo laibachii Nc14]	2	1	325180895					0.00172	0.0328	1434	0.27	26	39	32	25	1627	0	2	495.292	989.577	-0.89
High	VFLENVIR	AlNc14C10G1266 [Albugo laibachii Nc14]	2	1	325180895					0.000984	0.0175	1510	0.084	22	39	32	30	1705	0	2	495.293	989.579	1.27
High	VFLENVIR	AlNc14C10G1266 [Albugo laibachii Nc14]	2	1	325180895					0.00837	0.162	1510	0.049	29	39	32	32	1705	0	2	495.293	989.58	1.76
High	VFLENVIR	AlNc14C10G1266 [Albugo laibachii Nc14]	2	1	325180895					0.00296	0.056	1517	0.3	18	39	32	25	1712	0	2	495.294	989.58	2.01
High	LGPDVGk	triacylglycerol lipase, putative [Phytophthora infestans T30-4]	1	1	262103120	K7(iTRAQ8plex)	0.907	0.961	0.955	0.00949	0.185	1354	0.0089	27	38	31	39	1554	0	2	495.3	989.593	-0.32
High	YAEGLPNAR	hypothetical protein PHYSODRAFT_545931 [Phytophthora sojae]|serine hydroxymethyltransferase 1, mitochondrial precursor [Phytophthora infestans T30-4]	2	2	348674959;262105002					0.00531	0.0983		2.4	24	36	29	13	851	0	2	495.755	990.503	2.58
High	YAEGLPNAR	hypothetical protein PHYSODRAFT_545931 [Phytophthora sojae]|serine hydroxymethyltransferase 1, mitochondrial precursor [Phytophthora infestans T30-4]	2	2	348674959;262105002					0.00028	0.00336	704	0.047	29	36	29	30	851	0	2	495.756	990.504	3.44
High	IWScTGLR	hypothetical protein PHYSODRAFT_335613 [Phytophthora sojae]|conserved hypothetical protein [Phytophthora infestans T30-4]	2	2	348674088;262097748	C4(Carbamidomethyl)				0.000745	0.0127	709	0.037	28	35	28	30	685	0	2	496.754	992.501	3.1
High	FAYDcYR	pyruvate, phosphate dikinase, putative [Phytophthora infestans T30-4]	2	1	262108121	C5(Carbamidomethyl)				0.00967	0.189		0.25	18	25	18	12	76	0	2	497.709	994.41	1.59
High	IQGAGALLPR	Neprilysin CD10, peptidase [Phytophthora sojae]	2	1	348682503					0	8.55e-06	1223	0.00034	25	38	31	53	1342	0	2	498.305	995.603	3.02
High	qVHVFDIR	hypothetical protein PHYSODRAFT_360329 [Phytophthora sojae]	1	1	348676737	N-Term(Gln->pyro-Glu)				0.0009	0.0154	1073	0.011	29	36	29	37	992	0	2	498.768	996.528	1.76
High	qVHVFDIR	hypothetical protein PHYSODRAFT_360329 [Phytophthora sojae]	1	1	348676737	N-Term(Gln->pyro-Glu)				0.00776	0.148	1085	3.8	15	36	29	11	992	0	2	498.768	996.53	3.36
High	IINALLALR	hypothetical protein PHYSODRAFT_318393 [Phytophthora sojae]|conserved hypothetical protein [Phytophthora infestans T30-4]	3	2	348670070;262111839					0	2.23e-05	2973	0.00012	35	42	35	62	3509	0	2	498.832	996.657	0.18
High	IINALLALR	hypothetical protein PHYSODRAFT_318393 [Phytophthora sojae]|conserved hypothetical protein [Phytophthora infestans T30-4]	3	2	348670070;262111839					0	1.14e-05	2973	0.00028	29	42	35	58	3509	0	2	498.832	996.657	0.55
High	IINALLALR	hypothetical protein PHYSODRAFT_318393 [Phytophthora sojae]|conserved hypothetical protein [Phytophthora infestans T30-4]	3	2	348670070;262111839					0	2.34e-05	2972	0.00028	32	42	35	58	3507	0	2	498.833	996.659	2.39
High	IINALLALR	hypothetical protein PHYSODRAFT_318393 [Phytophthora sojae]|conserved hypothetical protein [Phytophthora infestans T30-4]	3	2	348670070;262111839					0.00105	0.0185	2972	1	20	42	35	22	3507	0	2	498.833	996.659	2.63
High	VWDFFQR	2-oxoglutarate dehydrogenase E1 component, putative [Phytophthora infestans T30-4]	1	1	262107270					0.00681	0.128	735	0.025	28	35	28	32	750	0	2	499.249	997.491	2.01
High	VWDFFQR	2-oxoglutarate dehydrogenase E1 component, putative [Phytophthora infestans T30-4]	1	1	262107270					0.00591	0.112	804	0.065	29	36	29	28	808	0	2	499.249	997.492	2.62
High	TIVmGASFR	putative transaldolase [Phytophthora sojae]|transaldolase [Phytophthora infestans T30-4]	3	2	348683808;262111352	M4(Oxidation)				0.00406	0.0773		0.84	22	35	28	17	759	0	2	499.26	997.512	-1.46
High	FFNVYGPR	hypothetical protein PHYSODRAFT_482943 [Phytophthora sojae]|putative dehydratase [Phytophthora sojae]|UDP-glucose 4-epimerase, putative [Phytophthora infestans T30-4]	5	2	348683824;348683825					0.00028	0.00339	703	0.0051	28	35	28	39	734	0	2	500.256	999.505	0.22
High	FFNVYGPR	hypothetical protein PHYSODRAFT_482943 [Phytophthora sojae]|putative dehydratase [Phytophthora sojae]|UDP-glucose 4-epimerase, putative [Phytophthora infestans T30-4]	5	2	348683824;348683825					0.000351	0.00519	658	0.0037	28	35	28	40	694	0	2	500.256	999.506	0.89
High	EDTGLYFR	conserved hypothetical protein [Phytophthora infestans T30-4]	1	1	262111521					0.00121	0.0211		0.8	17	32	25	14	377	0	2	500.741	1000.48	1.67
High	IDAVDAAAVR	hypothetical protein PHYSODRAFT_545625 [Phytophthora sojae]|mitochondrial-processing peptidase subunit beta [Phytophthora infestans T30-4]	2	2	348676284;262099589					0.001	0.0178	1617	0.9	20	38	31	19	1524	0	2	500.778	1000.55	5.77
High	VGTMIEVPR	hypothetical protein PHYSODRAFT_343277 [Phytophthora sojae]|pyruvate, phosphate dikinase, putative [Phytophthora infestans T30-4]	6	2	348664576;262108121					0.000528	0.00844	1238	0.054	31	38	31	31	1269	0	2	501.277	1001.55	1.17
High	VGTMIEVPR	hypothetical protein PHYSODRAFT_343277 [Phytophthora sojae]|pyruvate, phosphate dikinase, putative [Phytophthora infestans T30-4]	6	2	348664576;262108121					4.8e-05	0.000368	1188	0.00011	30	37	30	57	1224	0	2	501.277	1001.55	1.91
High	vGLIAAR	60S ribosomal protein L8, putative [Phytophthora infestans T30-4]	2	1	262111699	N-Term(iTRAQ8plex)	1.068	1.143	0.875	0.000915	0.0161	445	0.3	24	34	27	19	520	0	2	502.331	1003.66	-1.33
High	vGLIAAR	60S ribosomal protein L8, putative [Phytophthora infestans T30-4]	2	1	262111699	N-Term(iTRAQ8plex)	0.948	0.98	1.079	0.000976	0.0173	445	0.19	26	34	27	21	520	0	2	502.331	1003.66	-1.02
High	vGLIAAR	60S ribosomal protein L8, putative [Phytophthora infestans T30-4]	2	1	262111699	N-Term(iTRAQ8plex)	0.861	0.981	1.059	0.00165	0.0307	445	0.14	27	34	27	23	520	0	2	502.332	1003.66	-0.78
High	vGLIAAR	60S ribosomal protein L8, putative [Phytophthora infestans T30-4]	2	1	262111699	N-Term(iTRAQ8plex)	1.177	1.112	0.986	0.00325	0.0623	445	0.77	21	34	27	15	520	0	2	502.332	1003.66	-0.78
High	vGLIAAR	60S ribosomal protein L8, putative [Phytophthora infestans T30-4]	2	1	262111699	N-Term(iTRAQ8plex)	0.845	0.922	0.907	0.0027	0.0511	445	0.34	27	34	27	19	520	0	2	502.332	1003.66	-0.48
High	vGLIAAR	60S ribosomal protein L8, putative [Phytophthora infestans T30-4]	2	1	262111699	N-Term(iTRAQ8plex)	1.016	0.903	0.951	0.00107	0.0186	426	1.1	25	34	27	14	512	0	2	502.332	1003.66	-0.41
High	QGVDVSPFR	40S ribosomal protein S5-2 [Phytophthora infestans T30-4]	2	1	262097341					0.000196	0.0023		0.065	21	36	29	28	840	0	2	502.763	1004.52	1.96
High	IFEGSALLR	hypothetical protein PHYSODRAFT_354997 [Phytophthora sojae]	2	1	348673782					0.000166	0.00212	1151	0.0059	29	37	30	40	1158	0	2	503.291	1005.58	2.18
High	LFEGSALLR	hypothetical protein PHYSODRAFT_354997 [Phytophthora sojae]	2	1	348673782					0.000166	0.00212	1151	0.0059	29	37	30	40	1158	0	2	503.291	1005.58	2.18
High	IFEGSALLR	hypothetical protein PHYSODRAFT_354997 [Phytophthora sojae]	2	1	348673782					0.000128	0.00137	1151	0.01	28	37	30	38	1158	0	2	503.291	1005.58	2.42
High	LFEGSALLR	hypothetical protein PHYSODRAFT_354997 [Phytophthora sojae]	2	1	348673782					0.000128	0.00137	1151	0.01	28	37	30	38	1158	0	2	503.291	1005.58	2.42
High	lADAGVR	prolyl-tRNA synthetase, putative [Phytophthora infestans T30-4]|hypothetical protein PHYSODRAFT_480655 [Phytophthora sojae]	2	2	262098281;348685639	N-Term(iTRAQ8plex)	0.846	1.067	1.176	0.00467	0.0877	1437	2.7	20	38	31	15	1547	0	2	503.303	1005.6	-0.42
High	lGFLTR	60S ribosomal protein L21-1 [Phytophthora infestans T30-4]	2	1	262100243	N-Term(iTRAQ8plex)	1.022	1.199	0.856	0.00894	0.174	790	1.7	20	35	28	13	739	0	2	505.819	1010.63	0.08
High	WSSAFGGGSR	hypothetical cleavage-induced protein [Phytophthora infestans T30-4]	1	1	262101071					1.2e-05	0.000172		4.1e-05	24	31	24	55	287	0	2	506.238	1011.47	3.4
High	FcMGSAWR	hypothetical protein PHYSODRAFT_526228 [Phytophthora sojae]	3	1	348668585	C2(Carbamidomethyl)				0.000915	0.016		0.081	19	26	19	18	94	0	2	507.718	1014.43	0.34
High	TFScTGWR	hypothetical protein PHYSODRAFT_492501 [Phytophthora sojae]	3	1	348680233	C4(Carbamidomethyl)				0.000563	0.0093	155	0.00077	22	29	22	40	167	0	2	507.728	1014.45	2.23
High	FGQLTYMR	hypothetical protein PHYSODRAFT_287141 [Phytophthora sojae]	3	1	348671155					0.000252	0.00299	608	0.048	27	34	27	28	620	0	2	508.257	1015.51	2.74
High	ILNTNIDGR	hypothetical protein PHYSODRAFT_353469 [Phytophthora sojae]	3	1	348688207					0	9.51e-05	1224	0.00011	20	37	30	57	1250	0	2	508.281	1015.56	2
High	ILNTNIDGR	hypothetical protein PHYSODRAFT_353469 [Phytophthora sojae]	3	1	348688207					5.7e-05	0.000481	1254	0.017	15	37	30	36	1244	0	2	508.282	1015.56	3.68
High	VGTmIEVPR	hypothetical protein PHYSODRAFT_343277 [Phytophthora sojae]|pyruvate, phosphate dikinase, putative [Phytophthora infestans T30-4]	6	2	348664576;262108121	M4(Oxidation)				0.000484	0.00759		0.71	18	37	30	19	1061	0	2	509.274	1017.54	1.12
High	VGTmIEVPR	hypothetical protein PHYSODRAFT_343277 [Phytophthora sojae]|pyruvate, phosphate dikinase, putative [Phytophthora infestans T30-4]	6	2	348664576;262108121	M4(Oxidation)				0.00138	0.0252	1458	0.094	22	37	30	28	1138	0	2	509.275	1017.54	2.73
High	aVAIALR	dihydrolipoyllysine-residue acetyltransferase component of pyruvate dehydrogenase complex, putative [Phytophthora infestans T30-4]|hypothetical protein PHYSODRAFT_317375 [Phytophthora sojae]|hypothetical protein PHYSODRAFT_469020 [Phytophthora sojae]	4	3	262112587;348672304;348690443	N-Term(iTRAQ8plex)	0.88	1.064	0.907	0.00683	0.128	462	1.8	22	34	27	12	503	0	2	509.34	1017.67	1.31
High	aVALALR	dihydrolipoyllysine-residue acetyltransferase component of pyruvate dehydrogenase complex, putative [Phytophthora infestans T30-4]|hypothetical protein PHYSODRAFT_317375 [Phytophthora sojae]|hypothetical protein PHYSODRAFT_469020 [Phytophthora sojae]	4	3	262112587;348672304;348690443	N-Term(iTRAQ8plex)	0.88	1.064	0.907	0.00683	0.128	462	1.8	22	34	27	12	503	0	2	509.34	1017.67	1.31
High	EANPMMGLR	hypothetical protein PHYSODRAFT_343277 [Phytophthora sojae]|pyruvate, phosphate dikinase, putative [Phytophthora infestans T30-4]	7	2	348664576;262108121					0.00364	0.0684		0.58	19	32	25	15	393	0	2	509.744	1018.48	-0.04
High	ASPEAVAAFR	phosphoglycerate kinase [Phytophthora sojae]	1	1	348669512					0.000252	0.00311		0.89	30	37	30	18	1062	0	2	509.77	1018.53	1.3
High	ASPEAVAAFR	phosphoglycerate kinase [Phytophthora sojae]	1	1	348669512					0.00028	0.00335		1.4	28	37	30	16	1059	0	2	509.77	1018.53	1.48
High	ASPEAVAAFR	phosphoglycerate kinase [Phytophthora sojae]	1	1	348669512					0.000176	0.00224		0.025	30	37	30	33	1021	0	2	509.771	1018.54	3.34
High	tLYGFGG	AlNc14C10G1266 [Albugo laibachii Nc14]	2	1	325180895	N-Term(iTRAQ8plex)	1.056	1.197	0.785	0.00282	0.0532		0.041	19	37	30	32	1168	0	2	509.779	1018.55	-0.33
High	tLYGFGG	AlNc14C10G1266 [Albugo laibachii Nc14]	2	1	325180895	N-Term(iTRAQ8plex)	1.11	1.227	0.86	0.00177	0.034		0.029	20	37	30	33	1156	0	2	509.779	1018.55	0.45
High	tLYGFGG	AlNc14C10G1266 [Albugo laibachii Nc14]	2	1	325180895	N-Term(iTRAQ8plex)	1.728	1.719	1.161	0.00301	0.0566		0.039	19	37	30	32	1155	0	2	509.779	1018.55	0.51
High	vLTILR		0	0		N-Term(iTRAQ8plex)	0.725	1.41	0.881	0.00652	0.124	274	0.38	23	32	25	17	368	0	2	509.849	1018.69	-1.93
High	vLTLIR		0	0		N-Term(iTRAQ8plex)	0.725	1.41	0.881	0.00652	0.124	274	0.38	23	32	25	17	368	0	2	509.849	1018.69	-1.93
High	vLTLLR		0	0		N-Term(iTRAQ8plex)	0.725	1.41	0.881	0.00652	0.124	274	0.38	23	32	25	17	368	0	2	509.849	1018.69	-1.93
High	yVDVGY	hypothetical protein PHYSODRAFT_500731 [Phytophthora sojae]	1	1	348677352	Y1(iTRAQ8plex)	1.034	1.199	1.131	0.0071	0.133	907	0.0068	29	36	29	38	895	0	2	510.272	1019.54	2.38
High	yVDVGY	hypothetical protein PHYSODRAFT_500731 [Phytophthora sojae]	1	1	348677352	N-Term(iTRAQ8plex)	1.034	1.199	1.131	0.0071	0.133	907	0.0068	29	36	29	38	895	0	2	510.272	1019.54	2.38
High	yVDVGY	hypothetical protein PHYSODRAFT_500731 [Phytophthora sojae]	1	1	348677352	Y1(iTRAQ8plex)	1.32	1.522	1.425	0.00581	0.109	887	0.0043	29	36	29	40	904	0	2	510.273	1019.54	4.05
High	yVDVGY	hypothetical protein PHYSODRAFT_500731 [Phytophthora sojae]	1	1	348677352	N-Term(iTRAQ8plex)	1.32	1.522	1.425	0.00581	0.109	887	0.0043	29	36	29	40	904	0	2	510.273	1019.54	4.05
High	IFDWIVAR	hypothetical protein PHYSODRAFT_347790 [Phytophthora sojae]|myosin-like protein [Phytophthora infestans T30-4]	2	2	348670008;262111869					0.000511	0.00803	1081	1.6	23	36	29	15	961	0	2	510.288	1019.57	1.71
High	IDDLIk	hypothetical protein PHYSODRAFT_553624 [Phytophthora sojae]|T-complex protein 1 subunit alpha [Phytophthora infestans T30-4]	3	2	348690896;262105995	K6(iTRAQ8plex)	0.741	0.938	0.774	0.00132	0.0232	1721	0.04	31	40	33	34	2097	0	2	510.817	1020.63	2.84
High	LDDLIk	hypothetical protein PHYSODRAFT_553624 [Phytophthora sojae]|T-complex protein 1 subunit alpha [Phytophthora infestans T30-4]	3	2	348690896;262105995	K6(iTRAQ8plex)	0.741	0.938	0.774	0.00132	0.0232	1721	0.04	31	40	33	34	2097	0	2	510.817	1020.63	2.84
High	GFILDGFPR	hypothetical protein PHYSODRAFT_286774 [Phytophthora sojae]|adenylate kinase, putative [Phytophthora infestans T30-4]	6	3	348674473;262105404;262100473					0.000915	0.0159		0.28	30	37	30	23	1051	0	2	511.275	1021.54	-3.69
High	QFLPFLTR	hypothetical protein PHYSODRAFT_349305 [Phytophthora sojae]|nuclease, putative [Phytophthora infestans T30-4]	2	2	348689500;262100650					0.000244	0.00284	2007	0.13	20	40	33	29	2324	0	2	511.296	1021.58	1.4
High	FLFAATAGAR	conserved hypothetical protein [Phytophthora infestans T30-4]	3	1	262098632					0.000252	0.00304	1453	0.048	18	38	31	32	1422	0	2	512.783	1024.56	0.99
High	FLFAATAGAR	conserved hypothetical protein [Phytophthora infestans T30-4]	3	1	262098632					0.00221	0.0419	1448	1.6	14	38	31	16	1416	0	2	512.784	1024.56	2.42
High	IAGGFGAk	hypothetical protein PHYSODRAFT_559773 [Phytophthora sojae]	1	1	348677155	K8(iTRAQ8plex)	0.737	0.592	1.459	5.7e-05	0.000535	1256	0.0066	30	37	30	40	1188	0	2	512.809	1024.61	0.7
High	dDVFLL	hypothetical protein PHYSODRAFT_286353 [Phytophthora sojae]	1	1	348675864	N-Term(iTRAQ8plex)	1.126	0.855	1.177	0.00787	0.15	1722	0.0098	15	39	32	40	1880	0	2	513.296	1025.58	1.9
High	IGGIGTVPVGR	translation elongation factor 1-alpha, putative [Phytophthora infestans T30-4]|elongation factor 1-alpha, partial [Phytophthora citrophthora]|translation elongation factor 1 alpha [Phytophthora multivora]|hypothetical protein PHYSODRAFT_354065 [Phytophthora sojae]|translation elongation factor 1 alpha, partial [Phytophthora nicotianae]|translation elongation factor 1-alpha [Phytophthora palmivora…	75	7	262110172;349745378;158905789;114865156;125742949;59859754;349745382					5.7e-05	0.000441	1349	0.089	19	38	31	29	1497	0	2	513.309	1025.61	0.01
High	IGGIGTVPVGR	translation elongation factor 1-alpha, putative [Phytophthora infestans T30-4]|elongation factor 1-alpha, partial [Phytophthora citrophthora]|translation elongation factor 1 alpha [Phytophthora multivora]|hypothetical protein PHYSODRAFT_354065 [Phytophthora sojae]|translation elongation factor 1 alpha, partial [Phytophthora nicotianae]|translation elongation factor 1-alpha [Phytophthora palmivora…	75	7	262110172;349745378;158905789;114865156;125742949;59859754;349745382					1.2e-05	0.00015	1350	0.017	18	38	31	37	1500	0	2	513.31	1025.61	1.43
High	IGGIGTVPVGR	translation elongation factor 1-alpha, putative [Phytophthora infestans T30-4]|elongation factor 1-alpha, partial [Phytophthora citrophthora]|translation elongation factor 1 alpha [Phytophthora multivora]|hypothetical protein PHYSODRAFT_354065 [Phytophthora sojae]|translation elongation factor 1 alpha, partial [Phytophthora nicotianae]|translation elongation factor 1-alpha [Phytophthora palmivora…	75	7	262110172;349745378;158905789;114865156;125742949;59859754;349745382					0	5.76e-06	1013	0.00015	28	37	30	56	1138	0	2	513.31	1025.61	1.79
High	IGGIGTVPVGR	translation elongation factor 1-alpha, putative [Phytophthora infestans T30-4]|elongation factor 1-alpha, partial [Phytophthora citrophthora]|translation elongation factor 1 alpha [Phytophthora multivora]|hypothetical protein PHYSODRAFT_354065 [Phytophthora sojae]|translation elongation factor 1 alpha, partial [Phytophthora nicotianae]|translation elongation factor 1-alpha [Phytophthora palmivora…	75	7	262110172;349745378;158905789;114865156;125742949;59859754;349745382					4.8e-05	0.000275	1013	1.4e-05	30	37	30	66	1138	0	2	513.31	1025.61	2.03
High	IGGIGTVPVGR	translation elongation factor 1-alpha, putative [Phytophthora infestans T30-4]|elongation factor 1-alpha, partial [Phytophthora citrophthora]|translation elongation factor 1 alpha [Phytophthora multivora]|hypothetical protein PHYSODRAFT_354065 [Phytophthora sojae]|translation elongation factor 1 alpha, partial [Phytophthora nicotianae]|translation elongation factor 1-alpha [Phytophthora palmivora…	75	7	262110172;349745378;158905789;114865156;125742949;59859754;349745382					0	1.66e-06	1013	6.8e-05	19	37	30	59	1138	0	2	513.31	1025.61	2.03
High	IGGIGTVPVGR	translation elongation factor 1-alpha, putative [Phytophthora infestans T30-4]|elongation factor 1-alpha, partial [Phytophthora citrophthora]|translation elongation factor 1 alpha [Phytophthora multivora]|hypothetical protein PHYSODRAFT_354065 [Phytophthora sojae]|translation elongation factor 1 alpha, partial [Phytophthora nicotianae]|translation elongation factor 1-alpha [Phytophthora palmivora…	75	7	262110172;349745378;158905789;114865156;125742949;59859754;349745382					0	6.45e-06	1013	4.7e-06	30	37	30	71	1138	0	2	513.31	1025.61	2.27
High	IGGIGTVPVGR	translation elongation factor 1-alpha, putative [Phytophthora infestans T30-4]|elongation factor 1-alpha, partial [Phytophthora citrophthora]|translation elongation factor 1 alpha [Phytophthora multivora]|hypothetical protein PHYSODRAFT_354065 [Phytophthora sojae]|translation elongation factor 1 alpha, partial [Phytophthora nicotianae]|translation elongation factor 1-alpha [Phytophthora palmivora…	75	7	262110172;349745378;158905789;114865156;125742949;59859754;349745382					0	0.000104	1013	3.3e-05	30	37	30	62	1138	0	2	513.31	1025.61	2.27
High	IGGIGTVPVGR	translation elongation factor 1-alpha, putative [Phytophthora infestans T30-4]|elongation factor 1-alpha, partial [Phytophthora citrophthora]|translation elongation factor 1 alpha [Phytophthora multivora]|hypothetical protein PHYSODRAFT_354065 [Phytophthora sojae]|translation elongation factor 1 alpha, partial [Phytophthora nicotianae]|translation elongation factor 1-alpha [Phytophthora palmivora…	75	7	262110172;349745378;158905789;114865156;125742949;59859754;349745382					0	2.1e-06	1013	0.002	21	37	30	44	1138	0	2	513.31	1025.61	2.39
High	IGGIGTVPVGR	translation elongation factor 1-alpha, putative [Phytophthora infestans T30-4]|elongation factor 1-alpha, partial [Phytophthora citrophthora]|translation elongation factor 1 alpha [Phytophthora multivora]|hypothetical protein PHYSODRAFT_354065 [Phytophthora sojae]|translation elongation factor 1 alpha, partial [Phytophthora nicotianae]|translation elongation factor 1-alpha [Phytophthora palmivora…	75	7	262110172;349745378;158905789;114865156;125742949;59859754;349745382					1.2e-05	0.000174	1014	0.0086	19	37	30	38	1138	0	2	513.31	1025.61	3.22
High	VLNQIVALR	glutaminyl-tRNA synthetase, putative [Phytophthora infestans T30-4]	2	1	262110479					3.7e-05	0.000269	970	0.051	29	36	29	30	943	0	2	513.327	1025.65	0.01
High	VLNQIVALR	glutaminyl-tRNA synthetase, putative [Phytophthora infestans T30-4]	2	1	262110479					0.000387	0.00583		0.27	29	36	29	22	886	0	2	513.328	1025.65	2.63
High	DSWITSYR	pyruvate dehydrogenase E1 component subunit alpha [Phytophthora infestans T30-4]	1	1	262107701					0.00488	0.0925		0.89	24	32	25	13	376	0	2	514.247	1027.49	1.96
High	NPSEIPWGK	hypothetical protein PHYSODRAFT_354375 [Phytophthora sojae]|hypothetical protein PHYSODRAFT_285579 [Phytophthora sojae]	4	1	348681440					0.00895	0.175		1.1	25	35	28	15	732	0	2	514.265	1027.52	1.22
High	PITcGDIPR	hypothetical protein PITG_16925 [Phytophthora infestans T30-4]	2	1	262107230	C4(Carbamidomethyl)				0.000148	0.00164		0.039	29	36	29	30	825	0	2	514.764	1028.52	0.65
High	PITcGDIPR	hypothetical protein PITG_16925 [Phytophthora infestans T30-4]	2	1	262107230	C4(Carbamidomethyl)				0.000166	0.00209		0.0038	28	35	28	40	789	0	2	514.764	1028.52	1.37
High	PITcGDIPR	hypothetical protein PITG_16925 [Phytophthora infestans T30-4]	2	1	262107230	C4(Carbamidomethyl)				0.000431	0.00679		0.28	28	35	28	21	775	0	2	514.765	1028.52	2.43
High	PITcGDIPR	hypothetical protein PITG_16925 [Phytophthora infestans T30-4]	2	1	262107230	C4(Carbamidomethyl)				0.000252	0.00303	738	0.00016	28	35	28	54	775	0	2	514.765	1028.52	3.03
High	PITcGDIPR	hypothetical protein PITG_16925 [Phytophthora infestans T30-4]	2	1	262107230	C4(Carbamidomethyl)				0.00122	0.0215		0.00021	28	35	28	53	777	0	2	514.765	1028.52	3.15
High	SADLPEELR	hypothetical protein PHYSODRAFT_355001 [Phytophthora sojae]|conserved hypothetical protein [Phytophthora infestans T30-4]	3	2	348673808;262097555					0.00195	0.037		0.085	28	35	28	26	702	0	2	515.265	1029.52	1.77
High	VLSAWEAVR	acetyl-co-A carboxylase [Phytophthora sojae]	1	1	348669613					0.000484	0.00714	1738	0.1	19	38	31	29	1537	0	2	515.788	1030.57	0.81
High	VLSAWEAVR	acetyl-co-A carboxylase [Phytophthora sojae]	1	1	348669613					0.00308	0.0593	1735	0.1	20	38	31	29	1545	0	2	515.788	1030.57	1.28
High	IVWTLGWR	60S ribosomal protein L24, putative [Phytophthora infestans T30-4]	2	1	262108426					0.000288	0.00371	1497	0.025	19	38	31	34	1340	0	2	515.795	1030.58	-0.37
High	IVWTLGWR	60S ribosomal protein L24, putative [Phytophthora infestans T30-4]	2	1	262108426					0.000252	0.00289	1574	0.0024	26	38	31	45	1484	0	2	515.796	1030.58	0.94
High	IVWTLGWR	60S ribosomal protein L24, putative [Phytophthora infestans T30-4]	2	1	262108426					0.000396	0.00592		0.67	31	38	31	20	1484	0	2	515.796	1030.58	1.41
High	IVWTLGWR	60S ribosomal protein L24, putative [Phytophthora infestans T30-4]	2	1	262108426					0.00202	0.0391	1592	0.0033	25	38	31	44	1509	0	2	515.796	1030.59	1.77
High	IVWTLGWR	60S ribosomal protein L24, putative [Phytophthora infestans T30-4]	2	1	262108426					0.00057	0.00984	1726	0.059	20	39	32	31	1603	0	2	515.797	1030.59	3.19
High	vLLLIR		0	0		N-Term(iTRAQ8plex)	0.997	0.986	0.911	0.00671	0.127	20	0.13	15	22	15	12	38	0	2	515.867	1030.73	-1.51
High	vLLLLR		0	0		N-Term(iTRAQ8plex)	0.997	0.986	0.911	0.00671	0.127	20	0.13	15	22	15	12	38	0	2	515.867	1030.73	-1.51
High	qHPDVLQGR	calcyphosin-like protein [Phytophthora infestans T30-4]	1	1	262097995	N-Term(Gln->pyro-Glu)				0.00632	0.12		0.089	29	37	30	28	1237	0	2	516.766	1032.53	3.17
High	VNEGITIMR	mannitol dehydrogenase, putative [Phytophthora infestans T30-4]	1	1	262100267					0.000166	0.00218		0.2	29	36	29	24	921	0	2	516.779	1032.55	-0.47
High	qHGLIVGVAR	transmembrane protein, putative [Phytophthora infestans T30-4]	2	1	262102923	N-Term(Gln->pyro-Glu)				0	6.23e-05	1122	0.00017	24	37	30	55	1191	0	2	516.802	1032.6	2.2
High	qHGLIVGVAR	transmembrane protein, putative [Phytophthora infestans T30-4]	2	1	262102923	N-Term(Gln->pyro-Glu)				1.2e-05	0.000223	1122	0.0026	18	37	30	44	1191	0	2	516.803	1032.6	2.91
High	qHGLIVGVAR	transmembrane protein, putative [Phytophthora infestans T30-4]	2	1	262102923	N-Term(Gln->pyro-Glu)				0	8.55e-05		0.019	15	37	30	35	1191	0	2	516.803	1032.6	3.27
High	iIITLR	SecY [Phytophthora europaea]	1	1	348015566	N-Term(iTRAQ8plex)	2.552	0.916	1.109	0.00305	0.058	167	0.25	21	32	25	18	328	0	2	516.858	1032.71	0.14
High	lLLTLR	SecY [Phytophthora europaea]	1	1	348015566	N-Term(iTRAQ8plex)	2.552	0.916	1.109	0.00305	0.058	167	0.25	21	32	25	18	328	0	2	516.858	1032.71	0.14
High	IESVQVFGR	hypothetical protein PHYSODRAFT_355047 [Phytophthora sojae]	2	1	348674273					0.00028	0.00341		0.095	29	36	29	27	983	0	2	517.786	1034.56	1.01
High	IESVQVFGR	hypothetical protein PHYSODRAFT_355047 [Phytophthora sojae]	2	1	348674273					0.000119	0.00125	1170	0.002	29	36	29	44	952	0	2	517.786	1034.57	2.07
High	ILASSLk	methionine aminopeptidase, merops subfamily M24 [Phytophthora sojae]	2	1	348670603	K7(iTRAQ8plex)	1.057	0.901	1.144	0.0009	0.0156	421	0.046	26	33	26	27	493	0	2	518.34	1035.67	1.53
High	LLASSLk	methionine aminopeptidase, merops subfamily M24 [Phytophthora sojae]	2	1	348670603	K7(iTRAQ8plex)	1.057	0.901	1.144	0.0009	0.0156	421	0.046	26	33	26	27	493	0	2	518.34	1035.67	1.53
High	sLETIGN	hypothetical protein PHYSODRAFT_518796 [Phytophthora sojae]	2	1	348671200	N-Term(iTRAQ8plex)	1.63	1.236	1.173	0.00357	0.0669	1935	0.06	21	40	33	32	2056	0	2	519.293	1037.58	1.06
High	qEPIEFHR	alanine aminotransferase 2 [Phytophthora infestans T30-4]|hypothetical protein PHYSODRAFT_477603 [Phytophthora sojae]	2	1	348688630	N-Term(Gln->pyro-Glu)				0.00148	0.0269		0.33	25	34	27	19	537	0	2	519.755	1038.5	1.93
High	WTTISk		0	0		K6(iTRAQ8plex)	0.771	0.79	1.032	0.00959	0.187	1898	1.4	19	39	32	18	1734	0	2	520.308	1039.61	0.1
High	AVDSLIPIGR	ATP synthase F0 subunit 1 [Phytophthora sojae]|ATP synthase F1 subunit alpha [Phytophthora ramorum]|ATP synthase F1 subunit alpha [Saprolegnia ferax]	8	3	145932350;145932443;50261318					0.000675	0.0118		0.0076	30	37	30	39	1214	0	2	520.81	1040.61	2.33
High	LADYEk	hypothetical protein PHYSODRAFT_285440 [Phytophthora sojae]|hypothetical protein PHYSODRAFT_351217 [Phytophthora sojae]	3	2	348680695;348677732	K6(iTRAQ8plex)	0.936	1.109	0.665	0.00942	0.183	1467	9	25	42	35	13	3510	0	2	521.791	1042.57	1.48
High	PFYALk	hypothetical protein PHYSODRAFT_286485 [Phytophthora sojae]	2	1	348676569	K6(iTRAQ8plex)	1.431	1.114	0.858	0.0038	0.0714	1747	0.077	19	39	32	30	1595	0	2	521.815	1042.62	-0.39
High	PFYALk	hypothetical protein PHYSODRAFT_286485 [Phytophthora sojae]	2	1	348676569	K6(iTRAQ8plex)	1.687	1.046	0.744	0.00411	0.0785	1495	0.0032	30	38	31	43	1412	0	2	521.816	1042.62	0.89
High	FDNLYGcR	hypothetical protein PHYSODRAFT_347096 [Phytophthora sojae]|adenosylhomocysteinase [Phytophthora infestans T30-4]	3	2	348674145;262098595	C7(Carbamidomethyl)				0.000369	0.00565		0.0038	23	30	23	35	217	0	2	522.733	1044.46	1.23
High	FDNLYGcR	hypothetical protein PHYSODRAFT_347096 [Phytophthora sojae]|adenosylhomocysteinase [Phytophthora infestans T30-4]	3	2	348674145;262098595	C7(Carbamidomethyl)				0.00135	0.0239		0.14	22	30	23	19	223	0	2	522.733	1044.46	2.04
High	FDNLYGcR	hypothetical protein PHYSODRAFT_347096 [Phytophthora sojae]|adenosylhomocysteinase [Phytophthora infestans T30-4]	3	2	348674145;262098595	C7(Carbamidomethyl)				0.0035	0.0654	160	0.096	23	30	23	21	223	0	2	522.733	1044.46	2.16
High	aSASQDY	hypothetical protein PHYSODRAFT_322459 [Phytophthora sojae]	1	1	348689021	N-Term(iTRAQ8plex)	0.61	1.836	0.894	0.00294	0.0555		0.018	28	35	28	33	673	0	2	523.26	1045.51	2.64
High	LNPYTLVAR	hypothetical protein PHYSODRAFT_353589 [Phytophthora sojae]	2	1	348688976					0.000166	0.00198		0.07	31	38	31	30	1311	0	2	523.805	1046.6	3.33
High	TLGPVEk	hypothetical protein PHYSODRAFT_286376 [Phytophthora sojae]|luminal-binding protein 3 precursor [Phytophthora infestans T30-4]	2	2	348675936;262099880	K7(iTRAQ8plex)	0.783	1.348	0.666	0.00153	0.0281	3237	0.13	20	41	34	31	2918	0	2	524.322	1047.64	1.16
High	ILVALHIIR	hypothetical protein PHYSODRAFT_253936 [Phytophthora sojae]	1	1	348667848					0.000745	0.0129	404	0.028	26	33	26	29	405	0	2	524.356	1047.71	1.54
High	tEIIIR	40S ribosomal protein S3-3 [Phytophthora infestans T30-4]	3	1	262098117	N-Term(iTRAQ8plex)	1.146	1.022	1.039	0.00644	0.122	1455	1	23	38	31	19	1566	0	3	350.227	1048.67	-1.6
High	tEIIIR	40S ribosomal protein S3-3 [Phytophthora infestans T30-4]	3	1	262098117	N-Term(iTRAQ8plex)	1.27	1.194	0.896	0.00962	0.188	1455	7.5	18	38	31	10	1566	0	2	524.837	1048.67	-0.95
High	ISEPVVSYR	elongation factor 2 [Phytophthora infestans T30-4]	1	1	262099081					0.00421	0.0802	891	3.2	14	36	29	11	811	0	2	525.283	1049.56	-2.98
High	ISEPVVSYR	elongation factor 2 [Phytophthora infestans T30-4]	1	1	262099081					0.000414	0.00646	946	0.02	29	36	29	33	881	0	2	525.285	1049.56	-0.65
High	ISEPVVSYR	elongation factor 2 [Phytophthora infestans T30-4]	1	1	262099081					0.000484	0.0077	1047	4.4	17	36	29	10	967	0	2	525.285	1049.56	0.28
High	iASEGLR	hypothetical protein PHYSODRAFT_285013 [Phytophthora sojae]	2	1	348685181	N-Term(iTRAQ8plex)	1.124	1.136	0.997	0.00312	0.0604	2885	3.1	21	42	35	17	3338	0	3	350.546	1049.62	-1.29
High	aALDSLR	hypothetical protein PHYSODRAFT_355001 [Phytophthora sojae]|conserved hypothetical protein [Phytophthora infestans T30-4]	3	2	348673808;262097555	N-Term(iTRAQ8plex)	1.381	1	1.245	0.00297	0.0561	2982	1.3	28	42	35	21	3452	0	2	525.316	1049.63	-0.14
High	aALDSLR	hypothetical protein PHYSODRAFT_355001 [Phytophthora sojae]|conserved hypothetical protein [Phytophthora infestans T30-4]	3	2	348673808;262097555	N-Term(iTRAQ8plex)	1.113	0.99	1.027	0.00198	0.0382	2900	5.1	17	42	35	15	3331	0	2	525.317	1049.63	0.33
High	iASEGLR	hypothetical protein PHYSODRAFT_285013 [Phytophthora sojae]	2	1	348685181	N-Term(iTRAQ8plex)	0.715	0.701	1.234	0.002	0.0388	2900	4.7	22	42	35	16	3331	0	3	350.547	1049.63	0.37
High	iGAIFAR	hypothetical protein PHYSODRAFT_544729 [Phytophthora sojae]|hypothetical protein PHYSODRAFT_503916 [Phytophthora sojae]|hypothetical protein PHYSODRAFT_502841 [Phytophthora sojae]|hypothetical protein PHYSODRAFT_559773 [Phytophthora sojae]|D-isomer specific 2-hydroxyacid dehydrogenase, putative [Phytophthora infestans T30-4]	6	6	348677149;348677150;348677146;348677155;262103107;262103106	N-Term(iTRAQ8plex)	0.901	1.116	0.798	0.000737	0.0125	1080	1.2	22	36	29	16	919	0	2	526.331	1051.66	-1.32
High	iGALFAR	hypothetical protein PHYSODRAFT_544729 [Phytophthora sojae]|hypothetical protein PHYSODRAFT_503916 [Phytophthora sojae]|hypothetical protein PHYSODRAFT_502841 [Phytophthora sojae]|hypothetical protein PHYSODRAFT_559773 [Phytophthora sojae]|D-isomer specific 2-hydroxyacid dehydrogenase, putative [Phytophthora infestans T30-4]	6	6	348677149;348677150;348677146;348677155;262103107;262103106	N-Term(iTRAQ8plex)	0.901	1.116	0.798	0.000737	0.0125	1080	1.2	22	36	29	16	919	0	2	526.331	1051.66	-1.32
High	iGAIFAR	hypothetical protein PHYSODRAFT_544729 [Phytophthora sojae]|hypothetical protein PHYSODRAFT_503916 [Phytophthora sojae]|hypothetical protein PHYSODRAFT_502841 [Phytophthora sojae]|hypothetical protein PHYSODRAFT_559773 [Phytophthora sojae]|D-isomer specific 2-hydroxyacid dehydrogenase, putative [Phytophthora infestans T30-4]	6	6	348677149;348677150;348677146;348677155;262103107;262103106	N-Term(iTRAQ8plex)	0.587	1.082	0.931	6.7e-05	0.000706	1080	0.033	29	36	29	31	919	0	3	351.223	1051.66	-1.19
High	iGALFAR	hypothetical protein PHYSODRAFT_544729 [Phytophthora sojae]|hypothetical protein PHYSODRAFT_503916 [Phytophthora sojae]|hypothetical protein PHYSODRAFT_502841 [Phytophthora sojae]|hypothetical protein PHYSODRAFT_559773 [Phytophthora sojae]|D-isomer specific 2-hydroxyacid dehydrogenase, putative [Phytophthora infestans T30-4]	6	6	348677149;348677150;348677146;348677155;262103107;262103106	N-Term(iTRAQ8plex)	0.587	1.082	0.931	6.7e-05	0.000706	1080	0.033	29	36	29	31	919	0	3	351.223	1051.66	-1.19
High	iGAIFAR	hypothetical protein PHYSODRAFT_544729 [Phytophthora sojae]|hypothetical protein PHYSODRAFT_503916 [Phytophthora sojae]|hypothetical protein PHYSODRAFT_502841 [Phytophthora sojae]|hypothetical protein PHYSODRAFT_559773 [Phytophthora sojae]|D-isomer specific 2-hydroxyacid dehydrogenase, putative [Phytophthora infestans T30-4]	6	6	348677149;348677150;348677146;348677155;262103107;262103106	N-Term(iTRAQ8plex)	0.502	1.182	0.787	0.000528	0.0085	1080	0.11	29	36	29	26	919	0	2	526.332	1051.66	-0.51
High	iGALFAR	hypothetical protein PHYSODRAFT_544729 [Phytophthora sojae]|hypothetical protein PHYSODRAFT_503916 [Phytophthora sojae]|hypothetical protein PHYSODRAFT_502841 [Phytophthora sojae]|hypothetical protein PHYSODRAFT_559773 [Phytophthora sojae]|D-isomer specific 2-hydroxyacid dehydrogenase, putative [Phytophthora infestans T30-4]	6	6	348677149;348677150;348677146;348677155;262103107;262103106	N-Term(iTRAQ8plex)	0.502	1.182	0.787	0.000528	0.0085	1080	0.11	29	36	29	26	919	0	2	526.332	1051.66	-0.51
High	iGAIFAR	hypothetical protein PHYSODRAFT_544729 [Phytophthora sojae]|hypothetical protein PHYSODRAFT_503916 [Phytophthora sojae]|hypothetical protein PHYSODRAFT_502841 [Phytophthora sojae]|hypothetical protein PHYSODRAFT_559773 [Phytophthora sojae]|D-isomer specific 2-hydroxyacid dehydrogenase, putative [Phytophthora infestans T30-4]	6	6	348677149;348677150;348677146;348677155;262103107;262103106	N-Term(iTRAQ8plex)	0.498	1.052	0.936	0.000805	0.0141	1225	0.35	30	37	30	22	1016	0	2	526.332	1051.66	-0.4
High	iGALFAR	hypothetical protein PHYSODRAFT_544729 [Phytophthora sojae]|hypothetical protein PHYSODRAFT_503916 [Phytophthora sojae]|hypothetical protein PHYSODRAFT_502841 [Phytophthora sojae]|hypothetical protein PHYSODRAFT_559773 [Phytophthora sojae]|D-isomer specific 2-hydroxyacid dehydrogenase, putative [Phytophthora infestans T30-4]	6	6	348677149;348677150;348677146;348677155;262103107;262103106	N-Term(iTRAQ8plex)	0.498	1.052	0.936	0.000805	0.0141	1225	0.35	30	37	30	22	1016	0	2	526.332	1051.66	-0.4
High	iGAIFAR	hypothetical protein PHYSODRAFT_544729 [Phytophthora sojae]|hypothetical protein PHYSODRAFT_503916 [Phytophthora sojae]|hypothetical protein PHYSODRAFT_502841 [Phytophthora sojae]|hypothetical protein PHYSODRAFT_559773 [Phytophthora sojae]|D-isomer specific 2-hydroxyacid dehydrogenase, putative [Phytophthora infestans T30-4]	6	6	348677149;348677150;348677146;348677155;262103107;262103106	N-Term(iTRAQ8plex)	0.867	0.964	0.821	0.000915	0.0159	1225	1.5	20	37	30	15	1016	0	2	526.332	1051.66	-0.4
High	iGALFAR	hypothetical protein PHYSODRAFT_544729 [Phytophthora sojae]|hypothetical protein PHYSODRAFT_503916 [Phytophthora sojae]|hypothetical protein PHYSODRAFT_502841 [Phytophthora sojae]|hypothetical protein PHYSODRAFT_559773 [Phytophthora sojae]|D-isomer specific 2-hydroxyacid dehydrogenase, putative [Phytophthora infestans T30-4]	6	6	348677149;348677150;348677146;348677155;262103107;262103106	N-Term(iTRAQ8plex)	0.867	0.964	0.821	0.000915	0.0159	1225	1.5	20	37	30	15	1016	0	2	526.332	1051.66	-0.4
High	iGAIFAR	hypothetical protein PHYSODRAFT_544729 [Phytophthora sojae]|hypothetical protein PHYSODRAFT_503916 [Phytophthora sojae]|hypothetical protein PHYSODRAFT_502841 [Phytophthora sojae]|hypothetical protein PHYSODRAFT_559773 [Phytophthora sojae]|D-isomer specific 2-hydroxyacid dehydrogenase, putative [Phytophthora infestans T30-4]	6	6	348677149;348677150;348677146;348677155;262103107;262103106	N-Term(iTRAQ8plex)	0.782	0.901	1.035	0.000369	0.00557		2.8	18	37	30	13	1045	0	2	526.332	1051.66	-0.28
High	iGALFAR	hypothetical protein PHYSODRAFT_544729 [Phytophthora sojae]|hypothetical protein PHYSODRAFT_503916 [Phytophthora sojae]|hypothetical protein PHYSODRAFT_502841 [Phytophthora sojae]|hypothetical protein PHYSODRAFT_559773 [Phytophthora sojae]|D-isomer specific 2-hydroxyacid dehydrogenase, putative [Phytophthora infestans T30-4]	6	6	348677149;348677150;348677146;348677155;262103107;262103106	N-Term(iTRAQ8plex)	0.782	0.901	1.035	0.000369	0.00557		2.8	18	37	30	13	1045	0	2	526.332	1051.66	-0.28
High	iGAIFAR	hypothetical protein PHYSODRAFT_544729 [Phytophthora sojae]|hypothetical protein PHYSODRAFT_503916 [Phytophthora sojae]|hypothetical protein PHYSODRAFT_502841 [Phytophthora sojae]|hypothetical protein PHYSODRAFT_559773 [Phytophthora sojae]|D-isomer specific 2-hydroxyacid dehydrogenase, putative [Phytophthora infestans T30-4]	6	6	348677149;348677150;348677146;348677155;262103107;262103106	N-Term(iTRAQ8plex)	0.561	0.959	0.998	0.000484	0.00746	1224	0.3	25	37	30	22	1014	0	2	526.332	1051.66	0.42
High	iGALFAR	hypothetical protein PHYSODRAFT_544729 [Phytophthora sojae]|hypothetical protein PHYSODRAFT_503916 [Phytophthora sojae]|hypothetical protein PHYSODRAFT_502841 [Phytophthora sojae]|hypothetical protein PHYSODRAFT_559773 [Phytophthora sojae]|D-isomer specific 2-hydroxyacid dehydrogenase, putative [Phytophthora infestans T30-4]	6	6	348677149;348677150;348677146;348677155;262103107;262103106	N-Term(iTRAQ8plex)	0.561	0.959	0.998	0.000484	0.00746	1224	0.3	25	37	30	22	1014	0	2	526.332	1051.66	0.42
High	iGAIFAR	hypothetical protein PHYSODRAFT_544729 [Phytophthora sojae]|hypothetical protein PHYSODRAFT_503916 [Phytophthora sojae]|hypothetical protein PHYSODRAFT_502841 [Phytophthora sojae]|hypothetical protein PHYSODRAFT_559773 [Phytophthora sojae]|D-isomer specific 2-hydroxyacid dehydrogenase, putative [Phytophthora infestans T30-4]	6	6	348677149;348677150;348677146;348677155;262103107;262103106	N-Term(iTRAQ8plex)	0.608	1.013	0.794	0.000702	0.0121	1224	1.6	25	37	30	15	1014	0	2	526.332	1051.66	0.42
High	iGALFAR	hypothetical protein PHYSODRAFT_544729 [Phytophthora sojae]|hypothetical protein PHYSODRAFT_503916 [Phytophthora sojae]|hypothetical protein PHYSODRAFT_502841 [Phytophthora sojae]|hypothetical protein PHYSODRAFT_559773 [Phytophthora sojae]|D-isomer specific 2-hydroxyacid dehydrogenase, putative [Phytophthora infestans T30-4]	6	6	348677149;348677150;348677146;348677155;262103107;262103106	N-Term(iTRAQ8plex)	0.608	1.013	0.794	0.000702	0.0121	1224	1.6	25	37	30	15	1014	0	2	526.332	1051.66	0.42
High	iGAIFAR	hypothetical protein PHYSODRAFT_544729 [Phytophthora sojae]|hypothetical protein PHYSODRAFT_503916 [Phytophthora sojae]|hypothetical protein PHYSODRAFT_502841 [Phytophthora sojae]|hypothetical protein PHYSODRAFT_559773 [Phytophthora sojae]|D-isomer specific 2-hydroxyacid dehydrogenase, putative [Phytophthora infestans T30-4]	6	6	348677149;348677150;348677146;348677155;262103107;262103106	N-Term(iTRAQ8plex)	0.737	1.063	0.897	0.000484	0.0076	1054	0.6	26	36	29	18	838	0	2	526.332	1051.66	0.53
High	iGALFAR	hypothetical protein PHYSODRAFT_544729 [Phytophthora sojae]|hypothetical protein PHYSODRAFT_503916 [Phytophthora sojae]|hypothetical protein PHYSODRAFT_502841 [Phytophthora sojae]|hypothetical protein PHYSODRAFT_559773 [Phytophthora sojae]|D-isomer specific 2-hydroxyacid dehydrogenase, putative [Phytophthora infestans T30-4]	6	6	348677149;348677150;348677146;348677155;262103107;262103106	N-Term(iTRAQ8plex)	0.737	1.063	0.897	0.000484	0.0076	1054	0.6	26	36	29	18	838	0	2	526.332	1051.66	0.53
High	iVLDcE	zinc-dependent alcohol dehydrogenase [Phytophthora sojae]|alcohol dehydrogenase, putative [Phytophthora infestans T30-4]	3	3	348679847;348679848;262098734	N-Term(iTRAQ8plex); C5(Carbamidomethyl)	1.316	1.5	0.801	0.00572	0.107		0.016	31	38	31	36	1370	0	2	526.782	1052.56	-2.88
High	iVLDcE	zinc-dependent alcohol dehydrogenase [Phytophthora sojae]|alcohol dehydrogenase, putative [Phytophthora infestans T30-4]	3	3	348679847;348679848;262098734	N-Term(iTRAQ8plex); C5(Carbamidomethyl)	0.864	1.028	0.896	0.00793	0.151		0.018	31	38	31	36	1359	0	2	526.784	1052.56	0.48
High	iVLDcE	zinc-dependent alcohol dehydrogenase [Phytophthora sojae]|alcohol dehydrogenase, putative [Phytophthora infestans T30-4]	3	3	348679847;348679848;262098734	N-Term(iTRAQ8plex); C5(Carbamidomethyl)	0.722	0.813	1.193	0.00913	0.177		0.016	31	38	31	36	1359	0	2	526.784	1052.56	0.83
High	iVLDcE	zinc-dependent alcohol dehydrogenase [Phytophthora sojae]|alcohol dehydrogenase, putative [Phytophthora infestans T30-4]	3	3	348679847;348679848;262098734	N-Term(iTRAQ8plex); C5(Carbamidomethyl)	0.727	0.654	0.962	0.00494	0.094	1321	0.016	31	38	31	36	1359	0	2	526.784	1052.56	1.53
High	iVLDcE	zinc-dependent alcohol dehydrogenase [Phytophthora sojae]|alcohol dehydrogenase, putative [Phytophthora infestans T30-4]	3	3	348679847;348679848;262098734	N-Term(iTRAQ8plex); C5(Carbamidomethyl)	0.765	0.719	1.027	0.000648	0.011		0.018	31	38	31	36	1310	0	2	526.785	1052.56	1.76
High	LFVGNLSFR	conserved hypothetical protein [Phytophthora infestans T30-4]	1	1	262099552					5.7e-05	0.000406	1669	0.017	16	39	32	37	1676	0	2	526.799	1052.59	1.05
High	aAAVNFR	pyridoxal biosynthesis lyase pdxS [Phytophthora infestans T30-4]	1	1	262099832	N-Term(iTRAQ8plex)	0.682	1.087	1.059	0.00193	0.0366	1862	4.6	15	39	32	13	1789	0	2	526.811	1052.61	-1.2
High	PQLIVTLLR	C2 domain-containing protein, putative [Phytophthora infestans T30-4]	2	1	262105829					0.000288	0.00377		0.0033	27	34	27	39	553	0	2	526.846	1052.68	1.02
High	PQLIVTLLR	C2 domain-containing protein, putative [Phytophthora infestans T30-4]	2	1	262105829					5.7e-05	0.000568		0.0026	27	34	27	40	553	0	2	526.846	1052.68	1.48
High	PQLIVTLLR	C2 domain-containing protein, putative [Phytophthora infestans T30-4]	2	1	262105829					0.000128	0.00131		0.003	27	34	27	40	549	0	2	526.847	1052.69	3.11
High	NVGFQFWR	hypothetical protein PHYSODRAFT_481772 [Phytophthora sojae]|UDP-glucose:glycoprotein glucosyltransferase, putative [Phytophthora infestans T30-4]	2	2	348686233;262095477					0.00282	0.0531		0.39	28	35	28	19	673	0	2	527.267	1053.53	0.01
High	lVAQYR	hypothetical protein PHYSODRAFT_310652 [Phytophthora sojae]	1	1	348683278	N-Term(iTRAQ8plex)	1.267	0.923	1.114	0.00734	0.139	1735	6.6	15	39	32	12	1967	0	3	351.883	1053.64	-0.54
High	FGTMcLVAR	hypothetical protein PHYSODRAFT_552348 [Phytophthora sojae]	1	1	348688814	C5(Carbamidomethyl)				4.8e-05	0.00032		0.0037	27	34	27	39	548	0	2	527.763	1054.52	1.01
High	FGTMcLVAR	hypothetical protein PHYSODRAFT_552348 [Phytophthora sojae]	1	1	348688814	C5(Carbamidomethyl)				0.000262	0.00316		0.36	22	34	27	19	599	0	2	527.763	1054.52	2.05
High	mTIEEFIR	conserved hypothetical protein [Phytophthora infestans T30-4]	1	1	262096434	M1(Oxidation)				0.00594	0.112		0.069	28	35	28	27	742	0	2	527.77	1054.53	7.79
High	qHLEEFIR	hypothetical protein PHYSODRAFT_485758 [Phytophthora sojae]	2	0		N-Term(Gln->pyro-Glu)				0.000484	0.00756		0.069	28	35	28	27	742	0	2	527.77	1054.53	0.35
High	LQLFGLHAR	hypothetical protein PHYSODRAFT_351290 [Phytophthora sojae]|ATP synthase subunit O, putative [Phytophthora infestans T30-4]	2	2	348678130;262106703					0	4.03e-05		0.0066	20	38	31	41	1528	0	3	352.21	1054.62	-0.06
High	eIYGIR	hypothetical protein PHYSODRAFT_343844 [Phytophthora sojae]	1	1	348688629	N-Term(iTRAQ8plex)	0.911	0.964	0.988	0.00771	0.147	1593	2.9	18	38	31	14	1474	0	3	352.212	1054.62	1.01
High	yILVSR	hypothetical protein PHYSODRAFT_468741 [Phytophthora sojae]	2	1	348687937	N-Term(iTRAQ8plex)	0.878	1.369	1.074	0.00836	0.161	677	4.1	22	36	29	10	842	0	2	527.831	1054.66	-1.09
High	yLLVSR	hypothetical protein PHYSODRAFT_468741 [Phytophthora sojae]	2	1	348687937	N-Term(iTRAQ8plex)	0.878	1.369	1.074	0.00836	0.161	677	4.1	22	36	29	10	842	0	2	527.831	1054.66	-1.09
High	sEVGSSW	proteasome subunit beta, putative [Phytophthora infestans T30-4]	1	1	262112192	N-Term(iTRAQ8plex)	1.005	1.437	0.881	0.00176	0.0339	951	0.14	28	35	28	24	743	0	2	528.269	1055.53	-0.39
High	sEVGSSW	proteasome subunit beta, putative [Phytophthora infestans T30-4]	1	1	262112192	N-Term(iTRAQ8plex)	0.963	1.194	0.847	0.0023	0.0446		0.14	28	35	28	24	740	0	2	528.269	1055.53	0.3
High	gLVLPPR	hypothetical protein PHYSODRAFT_557759 [Phytophthora sojae]|prolyl-tRNA synthetase, putative [Phytophthora infestans T30-4]	3	2	348682080;262098281	N-Term(iTRAQ8plex)	0.836	1.115	0.883	0.000932	0.0168	716	0.016	22	37	30	35	1043	0	3	352.567	1055.69	-1.06
High	cYLDcGLR	60S ribosomal protein L5 [Phytophthora infestans T30-4]	3	1	262097080	C1(Carbamidomethyl); C5(Carbamidomethyl)				0.0035	0.0652		0.099	20	29	22	19	167	0	2	528.735	1056.46	2.52
High	fAFVIR	hypothetical protein PHYSODRAFT_285152 [Phytophthora sojae]|60S ribosomal protein L7 [Phytophthora infestans T30-4]	2	2	348686313;262095532	N-Term(iTRAQ8plex)	1.713	1.136	1.07	0.00433	0.0822	1101	0.92	16	37	30	17	1005	0	2	528.829	1056.65	-0.66
High	fAFVIR	hypothetical protein PHYSODRAFT_285152 [Phytophthora sojae]|60S ribosomal protein L7 [Phytophthora infestans T30-4]	2	2	348686313;262095532	N-Term(iTRAQ8plex)	1.552	1.259	0.883	0.007	0.131	1161	0.95	17	37	30	17	1044	0	2	528.829	1056.65	-0.43
High	fAFVIR	hypothetical protein PHYSODRAFT_285152 [Phytophthora sojae]|60S ribosomal protein L7 [Phytophthora infestans T30-4]	2	2	348686313;262095532	N-Term(iTRAQ8plex)	1.699	1.344	0.961	0.00719	0.136	1168	0.69	20	37	30	19	1049	0	2	528.829	1056.65	0.03
High	EVVDLVLDR	hypothetical protein PHYSODRAFT_565438 [Phytophthora sojae]|hypothetical protein PHYSODRAFT_288898 [Phytophthora sojae]	4	2	348667656;348667657					0.00028	0.00348	1794	0.84	32	39	32	20	1720	0	2	529.3	1057.59	3.86
High	LTTYAGk	hypothetical protein PHYSODRAFT_354973 [Phytophthora sojae]	1	1	348673536	K7(iTRAQ8plex)	1.237	1.282	0.765	0.00496	0.0943	1225	0.33	14	37	30	22	1127	0	2	529.315	1057.62	2.35
High	LSYDEk	putative transaldolase [Phytophthora sojae]|transaldolase [Phytophthora infestans T30-4]	2	2	348683808;262111352	K6(iTRAQ8plex)	0.571	0.976	0.854	0.00982	0.191	1185	0.057	26	37	30	30	1241	0	2	529.788	1058.57	1.66
High	NNPAFVQLR	hypothetical protein PHYSODRAFT_354996 [Phytophthora sojae]|prohibitin-2 [Phytophthora infestans T30-4]	2	2	348673781;262097528					0.00145	0.0265	1324	0.52	21	38	31	21	1398	0	2	529.792	1058.58	1.91
High	NNPAFVQLR	hypothetical protein PHYSODRAFT_354996 [Phytophthora sojae]|prohibitin-2 [Phytophthora infestans T30-4]	2	2	348673781;262097528					0.000563	0.0092		0.15	31	38	31	27	1398	0	2	529.792	1058.58	2.02
High	IEILcQQR	hypothetical protein PHYSODRAFT_545931 [Phytophthora sojae]|serine hydroxymethyltransferase 1, mitochondrial precursor [Phytophthora infestans T30-4]	2	2	348674959;262105002	C5(Carbamidomethyl)				0.000244	0.00273	1082	0.083	16	37	30	28	1141	0	2	530.285	1059.56	1.02
High	WVATGLAWR	chromodomain protein, putative [Phytophthora infestans T30-4]	1	1	262106138					0.000166	0.00192		1.4	16	38	31	17	1363	0	2	530.29	1059.57	0.16
High	iLQILR	hypothetical protein PHYSODRAFT_285152 [Phytophthora sojae]|60S ribosomal protein L7 [Phytophthora infestans T30-4]	5	2	348686313;262095532	N-Term(iTRAQ8plex)	1.421	1.134	0.842	0.0075	0.142	104	0.33	20	27	20	12	111	0	2	530.362	1059.72	-1.86
High	iLQLLR	hypothetical protein PHYSODRAFT_285152 [Phytophthora sojae]|60S ribosomal protein L7 [Phytophthora infestans T30-4]	5	2	348686313;262095532	N-Term(iTRAQ8plex)	1.421	1.134	0.842	0.00749	0.142	104	0.33	20	27	20	12	111	0	2	530.362	1059.72	-1.86
High	lLQLLR	hypothetical protein PHYSODRAFT_285152 [Phytophthora sojae]|60S ribosomal protein L7 [Phytophthora infestans T30-4]	5	2	348686313;262095532	N-Term(iTRAQ8plex)	1.421	1.134	0.842	0.00749	0.142	104	0.33	20	27	20	12	111	0	2	530.362	1059.72	-1.86
High	iILIQR	pleiotropic drug resistance protein ABC superfamily [Phytophthora sojae]	4	1	348668951	N-Term(iTRAQ8plex)	2.432	1.18	2.296	0.00541	0.101	104	0.3	19	27	20	13	111	0	2	530.363	1059.72	-0.94
High	iILLQR	pleiotropic drug resistance protein ABC superfamily [Phytophthora sojae]	4	1	348668951	N-Term(iTRAQ8plex)	2.432	1.18	2.296	0.00541	0.101	104	0.3	19	27	20	13	111	0	2	530.363	1059.72	-0.94
High	lILLQR	pleiotropic drug resistance protein ABC superfamily [Phytophthora sojae]	4	1	348668951	N-Term(iTRAQ8plex)	2.432	1.18	2.296	0.00541	0.101	104	0.3	19	27	20	13	111	0	2	530.363	1059.72	-0.94
High	lLLLQR	pleiotropic drug resistance protein ABC superfamily [Phytophthora sojae]	4	1	348668951	N-Term(iTRAQ8plex)	2.432	1.18	2.296	0.00541	0.101	104	0.3	19	27	20	13	111	0	2	530.363	1059.72	-0.94
High	iLQILR	hypothetical protein PHYSODRAFT_285152 [Phytophthora sojae]|60S ribosomal protein L7 [Phytophthora infestans T30-4]	5	2	348686313;262095532	N-Term(iTRAQ8plex)	1.498	1.256	0.806	0.0033	0.0624	104	0.32	19	27	20	12	111	0	2	530.363	1059.72	-0.36
High	iLQLLR	hypothetical protein PHYSODRAFT_285152 [Phytophthora sojae]|60S ribosomal protein L7 [Phytophthora infestans T30-4]	5	2	348686313;262095532	N-Term(iTRAQ8plex)	1.498	1.256	0.806	0.00329	0.0624	104	0.32	19	27	20	12	111	0	2	530.363	1059.72	-0.36
High	lLQLLR	hypothetical protein PHYSODRAFT_285152 [Phytophthora sojae]|60S ribosomal protein L7 [Phytophthora infestans T30-4]	5	2	348686313;262095532	N-Term(iTRAQ8plex)	1.498	1.256	0.806	0.00326	0.0624	104	0.32	19	27	20	12	111	0	2	530.363	1059.72	-0.36
High	NLSAPQQFR	hypothetical protein PHYSODRAFT_350632 [Phytophthora sojae]|inositol-3-phosphate synthase, putative [Phytophthora infestans T30-4]	3	2	348681045;262103351					0.000745	0.0127		0.0041	20	37	30	41	1130	0	2	530.781	1060.56	2.01
High	NLSAPQQFR	hypothetical protein PHYSODRAFT_350632 [Phytophthora sojae]|inositol-3-phosphate synthase, putative [Phytophthora infestans T30-4]	3	2	348681045;262103351					0.00107	0.0187		0.2	30	37	30	24	1024	0	2	530.782	1060.56	2.35
High	hLFALR	choline/Carnitine O-acyltransferase, putative [Phytophthora infestans T30-4]|hypothetical protein PHYSODRAFT_543375 [Phytophthora sojae]	3	2	262111587;348679889	N-Term(iTRAQ8plex)	1.886	1.097	1.21	0.00547	0.102	1420	0.83	30	37	30	19	1252	0	3	354.224	1060.66	0.42
High	vVNVLGR	hypothetical protein PHYSODRAFT_284079 [Phytophthora sojae]	1	1	348687452	N-Term(iTRAQ8plex)	0.488	1.051	1.043	0.0012	0.0209	1183	0.31	31	37	31	23	1259	0	2	530.842	1060.68	-1.17
High	vVNVLGR	hypothetical protein PHYSODRAFT_284079 [Phytophthora sojae]	1	1	348687452	N-Term(iTRAQ8plex)	0.753	0.781	1.106	0.00193	0.0364	486	3.1	18	35	28	10	686	0	2	530.842	1060.68	-0.94
High	vVNVLGR	hypothetical protein PHYSODRAFT_284079 [Phytophthora sojae]	1	1	348687452	N-Term(iTRAQ8plex)	0.474	0.974	0.926	0.000813	0.0143	486	0.084	28	35	28	26	685	0	2	530.842	1060.68	-0.6
High	vVNVLGR	hypothetical protein PHYSODRAFT_284079 [Phytophthora sojae]	1	1	348687452	N-Term(iTRAQ8plex)	0.634	1.288	0.848	0.000796	0.0138	486	0.13	28	35	28	24	685	0	2	530.842	1060.68	-0.6
High	vVNVLGR	hypothetical protein PHYSODRAFT_284079 [Phytophthora sojae]	1	1	348687452	N-Term(iTRAQ8plex)	0.895	1.113	0.826	0.000484	0.00709	486	0.83	23	35	28	16	685	0	2	530.842	1060.68	-0.48
High	vVNVLGR	hypothetical protein PHYSODRAFT_284079 [Phytophthora sojae]	1	1	348687452	N-Term(iTRAQ8plex)	0.69	1.067	0.941	0.000915	0.016	486	0.88	23	35	28	16	685	0	2	530.843	1060.68	-0.14
High	vVNVLGR	hypothetical protein PHYSODRAFT_284079 [Phytophthora sojae]	1	1	348687452	N-Term(iTRAQ8plex)	0.818	0.94	1.033	0.000563	0.00941	486	0.21	27	35	28	22	685	0	2	530.843	1060.68	0.21
High	vVNVLGR	hypothetical protein PHYSODRAFT_284079 [Phytophthora sojae]	1	1	348687452	N-Term(iTRAQ8plex)	0.799	1.045	0.909	0.00052	0.00831	486	1.3	21	35	28	14	685	0	2	530.843	1060.68	0.21
High	vAQLVAR	methylmalonate semialdehyde dehydrogenase [acylating], putative [Phytophthora infestans T30-4]	3	1	262105311	N-Term(iTRAQ8plex)	0.952	0.94	0.848	0.00257	0.0494	486	1.8	24	35	28	13	685	0	2	530.843	1060.68	0.32
High	lEIIIR	AP-2 complex subunit beta, putative [Phytophthora infestans T30-4]	3	1	262112410	N-Term(iTRAQ8plex)	1.456	0.856	1.088	0.00256	0.0488	838	1.4	25	35	28	14	663	0	2	530.855	1060.7	-0.03
High	lELLIR	AP-2 complex subunit beta, putative [Phytophthora infestans T30-4]	3	1	262112410	N-Term(iTRAQ8plex)	1.456	0.856	1.088	0.00255	0.0488	838	1.4	25	35	28	14	663	0	2	530.855	1060.7	-0.03
High	lELLLR	AP-2 complex subunit beta, putative [Phytophthora infestans T30-4]	3	1	262112410	N-Term(iTRAQ8plex)	1.456	0.856	1.088	0.00256	0.0488	838	1.4	25	35	28	14	663	0	2	530.855	1060.7	-0.03
High	AIVIFVPFR	40S ribosomal protein S7 [Phytophthora infestans T30-4]	2	1	262104358					0.00145	0.0266	910	0.014	30	37	30	36	1135	0	2	531.329	1061.65	0.93
High	AIVIFVPFR	40S ribosomal protein S7 [Phytophthora infestans T30-4]	2	1	262104358					0.00444	0.0839	783	0.024	29	36	29	33	960	0	2	531.33	1061.65	2.08
High	AIVIFVPFR	40S ribosomal protein S7 [Phytophthora infestans T30-4]	2	1	262104358					0.000414	0.0064		0.055	29	36	29	29	960	0	2	531.33	1061.65	2.31
High	SNLLQFWR	hypothetical protein PHYSODRAFT_542206 [Phytophthora sojae]|glycyl-tRNA synthetase [Phytophthora infestans T30-4]	4	2	348681169;262103408					0.000119	0.00116	953	0.00022	29	36	29	53	797	0	2	532.288	1063.57	0.83
High	iIGFFY	hypothetical protein PHYSODRAFT_285440 [Phytophthora sojae]	1	1	348680695	N-Term(iTRAQ8plex)	1.227	1.208	1.001	0.00871	0.169	1523	0.2	32	39	32	26	1770	0	2	532.31	1063.61	-0.24
High	iIGFFY	hypothetical protein PHYSODRAFT_285440 [Phytophthora sojae]	1	1	348680695	N-Term(iTRAQ8plex)	1.335	1.236	1.029	0.00919	0.178	1502	0.095	32	39	32	30	1750	0	2	532.31	1063.61	0.45
High	iIGFFY	hypothetical protein PHYSODRAFT_285440 [Phytophthora sojae]	1	1	348680695	N-Term(iTRAQ8plex)	1.318	1.105	0.84	0.00575	0.108	1502	0.092	32	39	32	30	1749	0	2	532.31	1063.61	0.57
High	iIGFFY	hypothetical protein PHYSODRAFT_285440 [Phytophthora sojae]	1	1	348680695	N-Term(iTRAQ8plex)	1.118	0.951	1.114	0.00987	0.192	1500	0.094	32	39	32	30	1749	0	2	532.31	1063.61	0.68
High	iIGFFY	hypothetical protein PHYSODRAFT_285440 [Phytophthora sojae]	1	1	348680695	N-Term(iTRAQ8plex)	1.215	1.241	0.887	0.00649	0.123	1668	0.056	21	40	33	33	2004	0	2	532.311	1063.61	1.37
High	gLIVDSR	hypothetical protein PHYSODRAFT_559636 [Phytophthora sojae]	1	1	348676929	N-Term(iTRAQ8plex)	0.827	1.126	0.917	0.00779	0.149	1968	0.017	19	40	33	38	2218	0	2	532.323	1063.64	-1.88
High	gLIVDSR	hypothetical protein PHYSODRAFT_559636 [Phytophthora sojae]	1	1	348676929	N-Term(iTRAQ8plex)	0.604	1.182	1.023	0.00094	0.0171	1865	0.026	17	40	33	36	2133	0	2	532.324	1063.64	-0.73
High	lQLVMR	putative ribosomal protein large subunit [Phytophthora sojae]	3	1	348679572	N-Term(iTRAQ8plex)	0.996	0.85	1.253	0.00541	0.102	1249	0.57	18	38	31	21	1395	0	2	532.333	1063.66	-0.46
High	lQLVMR	putative ribosomal protein large subunit [Phytophthora sojae]	3	1	348679572	N-Term(iTRAQ8plex)	0.995	0.962	1.114	0.00851	0.165	1248	3.2	26	38	31	13	1392	0	2	532.334	1063.66	0.57
High	YGYDDk	hypothetical protein PHYSODRAFT_350197 [Phytophthora sojae]|inorganic pyrophosphatase, putative [Phytophthora infestans T30-4]	2	2	348685964;262106728	K6(iTRAQ8plex)	0.873	1.189	0.923	0.00405	0.0771	617	0.006	27	34	27	37	571	0	2	532.764	1064.52	1.27
High	IYELLEER	membrane alanine aminopeptidase [Phytophthora sojae]	2	2	348680959;348680954					0.000511	0.00811	1064	0.88	28	36	29	17	969	0	2	532.785	1064.56	0.24
High	fYAFGR	elongation factor 2 [Phytophthora infestans T30-4]|hypothetical protein SNOG_06038 [Albugo laibachii Nc14]	2	1	262099081	N-Term(iTRAQ8plex)	1.118	1.349	0.863	0.00444	0.0839		3.5	15	37	30	13	1239	0	2	532.795	1064.58	0.56
High	fYAFGR	elongation factor 2 [Phytophthora infestans T30-4]|hypothetical protein SNOG_06038 [Albugo laibachii Nc14]	2	1	262099081	N-Term(iTRAQ8plex)	1.22	1.606	0.915	0.00542	0.102		3.9	15	37	30	12	1239	0	2	532.795	1064.58	0.56
High	NVIDTAk	hypothetical protein PHYSODRAFT_253833 [Phytophthora sojae]	2	1	348683032	K7(iTRAQ8plex)	0.658	0.854	0.853	0.00608	0.114	2690	0.21	21	41	34	28	2545	0	2	532.817	1064.63	0.53
High	MEELQLFR	putative ATPase [Phytophthora sojae]	3	1	348666230					0.000648	0.011		2.9	17	36	29	12	840	0	2	533.275	1065.54	3.02
High	qcALHVLSR	hypothetical protein PHYSODRAFT_553399 [Phytophthora sojae]	1	1	348690553	N-Term(Gln->pyro-Glu); C2(Carbamidomethyl)				0	0.0001		0.036	29	36	29	31	888	0	2	533.778	1066.55	2.33
High	ESTLHLVLR	hypothetical protein PHYSODRAFT_355036 [Phytophthora sojae]|polyubiquitin putative [Albugo laibachii Nc14]|ubiquitin [Plasmopara viticola]	11	2	348674168;347978998					0.000459	0.00689	1583	0.068	17	39	32	31	1746	0	3	356.545	1067.62	-0.3
High	ESTLHLVLR	hypothetical protein PHYSODRAFT_355036 [Phytophthora sojae]|polyubiquitin putative [Albugo laibachii Nc14]|ubiquitin [Plasmopara viticola]	11	2	348674168;347978998					0.000148	0.00161		0.073	32	39	32	31	1746	0	2	534.314	1067.62	-0.26
High	qIFDSR	hypothetical protein PHYSODRAFT_284295 [Phytophthora sojae]|enolase [Phytophthora infestans T30-4]	4	2	348688731;262108099	N-Term(iTRAQ8plex)	0.415	0.851	0.921	0.00386	0.0732	1733	0.065	29	39	32	31	1607	0	3	357.203	1069.59	-0.78
High	IAAYLSk	hypothetical protein PHYSODRAFT_353859 [Phytophthora sojae]	2	1	348683864	K7(iTRAQ8plex)	0.589	0.659	1.222	0.000563	0.00911	1629	0.09	23	38	31	29	1552	0	2	535.331	1069.66	-0.2
High	lGLHGLR	ADP-ribosylation factor family [Phytophthora infestans T30-4]	2	1	262101645	N-Term(iTRAQ8plex)	1.244	1.076	1.005	0.00121	0.0212	2182	12	16	41	34	10	2681	0	3	357.231	1069.68	-1
High	lGLHGLR	ADP-ribosylation factor family [Phytophthora infestans T30-4]	2	1	262101645	N-Term(iTRAQ8plex)	0.947	1.103	1.014	0.000288	0.0038	2916	1.7	22	42	35	20	3420	0	3	357.231	1069.68	0.11
High	vVAPPER	actin-like protein [Phytophthora infestans T30-4]|actin, partial [Phytophthora sp. H-6/02]	10	1	262105347	N-Term(iTRAQ8plex)	0.794	1.097	0.904	0.000737	0.0123	2156	0.04	24	40	33	34	2170	0	3	357.887	1071.65	-0.51
High	dVDIPGR	hypothetical protein PHYSODRAFT_545408 [Phytophthora sojae]|glutamate synthase, putative [Phytophthora infestans T30-4]	2	2	348674570;262095730	N-Term(iTRAQ8plex)	1.09	1.107	0.95	0.00598	0.113	1378	4.5	15	38	31	11	1263	0	2	538.306	1075.61	0.3
High	eGILALR	hypothetical protein PHYSODRAFT_553558 [Phytophthora sojae]	2	1	348690755	N-Term(iTRAQ8plex)	0.659	1.097	0.905	0.00504	0.0957	1018	1.3	26	36	29	16	998	0	2	538.342	1075.68	-1.65
High	FGDLIVEQR	methionine aminopeptidase, merops subfamily M24 [Phytophthora sojae]|proliferation-associated protein, metalloprotease family M24X, putative [Phytophthora infestans T30-4]	2	2	348670603;262101818					4.8e-05	0.000307	989	0.02	22	37	30	34	1069	0	2	538.792	1076.58	2.6
High	sWNIPR	hypothetical protein PHYSODRAFT_343277 [Phytophthora sojae]|pyruvate, phosphate dikinase, putative [Phytophthora infestans T30-4]	6	2	348664576;262108121	N-Term(iTRAQ8plex)	0.23	0.273	0.967	0.00227	0.0433	1236	0.75	20	38	31	20	1336	0	3	359.543	1076.61	-2.03
High	sWNIPR	hypothetical protein PHYSODRAFT_343277 [Phytophthora sojae]|pyruvate, phosphate dikinase, putative [Phytophthora infestans T30-4]	6	2	348664576;262108121	N-Term(iTRAQ8plex)	0.224	0.427	0.929	0.00536	0.1	1212	3	17	38	31	13	1288	0	3	359.543	1076.61	-0.59
High	sWNIPR	hypothetical protein PHYSODRAFT_343277 [Phytophthora sojae]|pyruvate, phosphate dikinase, putative [Phytophthora infestans T30-4]	6	2	348664576;262108121	N-Term(iTRAQ8plex)	0.195	0.219	1.015	0.00375	0.0708	1219	0.55	22	38	31	21	1289	0	3	359.543	1076.62	0.09
High	sWNIPR	hypothetical protein PHYSODRAFT_343277 [Phytophthora sojae]|pyruvate, phosphate dikinase, putative [Phytophthora infestans T30-4]	6	2	348664576;262108121	N-Term(iTRAQ8plex)	0.345	0.35	0.909	0.0036	0.0674	1221	0.94	21	38	31	18	1292	0	3	359.543	1076.62	0.26
High	sWNIPR	hypothetical protein PHYSODRAFT_343277 [Phytophthora sojae]|pyruvate, phosphate dikinase, putative [Phytophthora infestans T30-4]	6	2	348664576;262108121	N-Term(iTRAQ8plex)	0.201	0.312	0.814	0.0033	0.0629	1088	0.43	17	37	30	21	1152	0	3	359.544	1076.62	1.2
High	nLGEALR	hypothetical protein PHYSODRAFT_354828 [Phytophthora sojae]|pyridoxal biosynthesis lyase pdxS [Phytophthora infestans T30-4]	3	2	348675994;262099832	N-Term(iTRAQ8plex)	0.814	1.03	0.945	0.00821	0.157	1157	1.1	18	38	31	18	1329	0	2	538.821	1076.64	-1.19
High	iAAFVPR	hypothetical protein PHYSODRAFT_355273 [Phytophthora sojae]	2	1	348670702	N-Term(iTRAQ8plex)	0.852	1.138	0.831	0.000166	0.00194	1656	0.027	22	39	32	35	1732	0	3	359.895	1077.67	-1.53
High	iAAFVPR	hypothetical protein PHYSODRAFT_355273 [Phytophthora sojae]	2	1	348670702	N-Term(iTRAQ8plex)	0.862	1.026	0.892	0.000166	0.00198	1660	0.025	23	39	32	35	1746	0	3	359.895	1077.67	-0.93
High	iAAFVPR	hypothetical protein PHYSODRAFT_355273 [Phytophthora sojae]	2	1	348670702	N-Term(iTRAQ8plex)	0.891	1.219	0.803	0.000511	0.00802	1660	0.34	21	39	32	24	1746	0	2	539.339	1077.67	-0.86
High	iAAFVPR	hypothetical protein PHYSODRAFT_355273 [Phytophthora sojae]	2	1	348670702	N-Term(iTRAQ8plex)	0.824	0.971	0.931	0.000932	0.0168	1660	0.58	18	39	32	22	1746	0	2	539.339	1077.67	-0.86
High	iAAFVPR	hypothetical protein PHYSODRAFT_355273 [Phytophthora sojae]	2	1	348670702	N-Term(iTRAQ8plex)	0.897	1.121	0.86	0.000579	0.01	1668	1	18	39	32	19	1774	0	2	539.339	1077.67	-0.52
High	iPFIQR	putative glycosyl hydrolase family 30 protein [Phytophthora sojae]	1	1	348678066	N-Term(iTRAQ8plex)	4.138	0.309	1.23	0.00827	0.159	1668	3.5	18	39	32	14	1774	0	3	359.896	1077.67	-0.07
High	iPFIQR	putative glycosyl hydrolase family 30 protein [Phytophthora sojae]	1	1	348678066	N-Term(iTRAQ8plex)	3.891	0.358	1.241	0.00836	0.161	1668	0.77	23	39	32	21	1774	0	3	359.896	1077.67	-0.07
High	iVAPFAR	hypothetical protein PHYSODRAFT_355228 [Phytophthora sojae]|hypothetical protein PHYSODRAFT_337031 [Phytophthora sojae]	3	2	348672793;348672790	N-Term(iTRAQ8plex)	1.909	0.606	0.971	0.00078	0.0136	1668	1.4	25	39	32	18	1774	0	3	359.896	1077.67	-0.08
High	iAAFVPR	hypothetical protein PHYSODRAFT_355273 [Phytophthora sojae]	2	1	348670702	N-Term(iTRAQ8plex)	0.938	1.268	0.88	0.000511	0.00816	1668	1	17	39	32	19	1774	0	2	539.34	1077.67	0.16
High	iPFIQR	putative glycosyl hydrolase family 30 protein [Phytophthora sojae]	1	1	348678066	N-Term(iTRAQ8plex)	3.876	0.238	1.319	0.00718	0.135	1668	0.37	27	39	32	24	1774	0	3	359.896	1077.67	0.18
High	iAAFVPR	hypothetical protein PHYSODRAFT_355273 [Phytophthora sojae]	2	1	348670702	N-Term(iTRAQ8plex)	0.611	1.109	0.984	0.000666	0.0116	1668	0.99	16	39	32	20	1774	0	2	539.34	1077.67	0.38
High	iAAFVPR	hypothetical protein PHYSODRAFT_355273 [Phytophthora sojae]	2	1	348670702	N-Term(iTRAQ8plex)	0.846	1.196	0.88	0.000176	0.00222	1668	0.029	22	39	32	35	1774	0	3	359.896	1077.67	0.6
High	dSIFHR	hypothetical protein PHYSODRAFT_288960 [Phytophthora sojae]	1	1	348666834	N-Term(iTRAQ8plex)	1.05	1.052	1.054	0.00257	0.0492	1462	1.4	20	38	31	17	1382	0	3	360.203	1078.59	-0.57
High	eVEEIR	conserved hypothetical protein [Phytophthora infestans T30-4]	2	1	262106581	N-Term(iTRAQ8plex)	0.668	0.879	0.824	0.00524	0.0976	2141	9.1	17	40	33	11	2402	0	2	539.806	1078.61	0.61
High	eVEELR	conserved hypothetical protein [Phytophthora infestans T30-4]	2	1	262106581	N-Term(iTRAQ8plex)	0.668	0.879	0.824	0.00524	0.0976	2141	9.1	17	40	33	11	2402	0	2	539.806	1078.61	0.61
High	qWLHEIDR	RecName: Full=Ras-like GTP-binding protein YPT1	5	1	2500076	N-Term(Gln->pyro-Glu)				0.00269	0.0509	569	0.033	28	35	28	30	658	0	2	540.268	1079.53	1.01
High	SGSGFIEVQR	hypothetical protein PHYSODRAFT_537928 [Phytophthora sojae]|prohibitin [Phytophthora infestans T30-4]	2	2	348686858;262100141					5.7e-05	0.000496		0.078	30	37	30	29	1119	0	2	540.277	1079.55	-0.71
High	IDLETGk	hypothetical protein PHYSODRAFT_356144 [Phytophthora sojae]	3	1	348666498	K7(iTRAQ8plex)	0.687	0.853	0.871	0.000235	0.00254	2064	0.006	33	40	33	43	2300	0	2	540.316	1079.62	-0.42
High	iEIADSE	eukaryotic translation initiation factor 2 subunit 3 [Phytophthora infestans T30-4]	2	1	262099221	N-Term(iTRAQ8plex)	1.358	1.027	1.069	0.000244	0.00275		0.00058	31	38	31	50	1279	0	2	540.791	1080.57	1.28
High	fGHLFR	NAD-dependent malic enzyme, putative [Phytophthora infestans T30-4]	1	1	262099187	N-Term(iTRAQ8plex)	1.553	1.949	1.093	0.00179	0.0343		1	22	39	32	19	1775	0	3	360.88	1080.62	-0.9
High	fGHLFR	NAD-dependent malic enzyme, putative [Phytophthora infestans T30-4]	1	1	262099187	N-Term(iTRAQ8plex)	1.135	1.412	1.053	0.000528	0.00855		1.3	21	39	32	18	1777	0	3	360.88	1080.63	0.28
High	fGHLFR	NAD-dependent malic enzyme, putative [Phytophthora infestans T30-4]	1	1	262099187	N-Term(iTRAQ8plex)	0.964	1.109	1.133	0.000396	0.00593		1.2	21	39	32	19	1659	0	3	360.881	1080.63	1.47
High	AFFNQLSVR	hypothetical protein PHYSODRAFT_284055 [Phytophthora sojae]|conserved hypothetical protein [Phytophthora infestans T30-4]	2	2	348687326;262100368					0.000484	0.00776		0.16	34	41	34	30	2944	0	2	541.294	1081.58	2.44
High	ILGPLSPNDR	hypothetical protein PHYSODRAFT_359660 [Phytophthora sojae]	1	1	348686588					0.000865	0.0151		0.0075	15	39	32	41	1762	0	2	541.305	1081.6	2.08
High	iDFLGGR	catalase-peroxidase, putative [Phytophthora infestans T30-4]	1	1	262095434	N-Term(iTRAQ8plex)	1.877	0.313	1.035	0.00822	0.157	1870	3.2	27	39	32	14	1678	0	2	541.318	1081.63	-1
High	fGIGLTLG	voltage-dependent anion-selective channel protein, putative [Phytophthora infestans T30-4]|hypothetical protein PHYSODRAFT_354973 [Phytophthora sojae]	4	2	262100453;348673536	N-Term(iTRAQ8plex)	2.576	1.034	0.951	0.00169	0.0318		0.29	32	39	32	25	1970	0	2	541.331	1081.65	-1.23
High	fGLGLTLG	voltage-dependent anion-selective channel protein, putative [Phytophthora infestans T30-4]|hypothetical protein PHYSODRAFT_354973 [Phytophthora sojae]	4	2	262100453;348673536	N-Term(iTRAQ8plex)	2.576	1.034	0.951	0.00169	0.0318		0.29	32	39	32	25	1970	0	2	541.331	1081.65	-1.23
High	fGIGLTLG	voltage-dependent anion-selective channel protein, putative [Phytophthora infestans T30-4]|hypothetical protein PHYSODRAFT_354973 [Phytophthora sojae]	4	2	262100453;348673536	N-Term(iTRAQ8plex)	2.077	1.339	1.063	0.002	0.0388		0.0098	32	39	32	40	1976	0	2	541.331	1081.65	-0.89
High	fGLGLTLG	voltage-dependent anion-selective channel protein, putative [Phytophthora infestans T30-4]|hypothetical protein PHYSODRAFT_354973 [Phytophthora sojae]	4	2	262100453;348673536	N-Term(iTRAQ8plex)	2.077	1.339	1.063	0.002	0.0388		0.0098	32	39	32	40	1976	0	2	541.331	1081.65	-0.89
High	fGIGLTLG	voltage-dependent anion-selective channel protein, putative [Phytophthora infestans T30-4]|hypothetical protein PHYSODRAFT_354973 [Phytophthora sojae]	4	2	262100453;348673536	N-Term(iTRAQ8plex)	1.42	1.182	1.193	0.000796	0.0139		0.0099	32	39	32	40	1976	0	2	541.331	1081.66	-0.33
High	fGLGLTLG	voltage-dependent anion-selective channel protein, putative [Phytophthora infestans T30-4]|hypothetical protein PHYSODRAFT_354973 [Phytophthora sojae]	4	2	262100453;348673536	N-Term(iTRAQ8plex)	1.42	1.182	1.193	0.000796	0.0139		0.0099	32	39	32	40	1976	0	2	541.331	1081.66	-0.33
High	fGIGLTLG	voltage-dependent anion-selective channel protein, putative [Phytophthora infestans T30-4]|hypothetical protein PHYSODRAFT_354973 [Phytophthora sojae]	4	2	262100453;348673536	N-Term(iTRAQ8plex)	1.574	1.024	1.573	0.00275	0.0517		0.14	32	39	32	29	1976	0	2	541.332	1081.66	-0.1
High	fGLGLTLG	voltage-dependent anion-selective channel protein, putative [Phytophthora infestans T30-4]|hypothetical protein PHYSODRAFT_354973 [Phytophthora sojae]	4	2	262100453;348673536	N-Term(iTRAQ8plex)	1.574	1.024	1.573	0.00275	0.0517		0.14	32	39	32	29	1976	0	2	541.332	1081.66	-0.1
High	fGIGLTLG	voltage-dependent anion-selective channel protein, putative [Phytophthora infestans T30-4]|hypothetical protein PHYSODRAFT_354973 [Phytophthora sojae]	4	2	262100453;348673536	N-Term(iTRAQ8plex)	1.457	0.824	1.237	0.000484	0.00755		0.024	32	39	32	36	1976	0	2	541.332	1081.66	0.01
High	fGLGLTLG	voltage-dependent anion-selective channel protein, putative [Phytophthora infestans T30-4]|hypothetical protein PHYSODRAFT_354973 [Phytophthora sojae]	4	2	262100453;348673536	N-Term(iTRAQ8plex)	1.457	0.824	1.237	0.000484	0.00755		0.024	32	39	32	36	1976	0	2	541.332	1081.66	0.01
High	fGIGLTLG	voltage-dependent anion-selective channel protein, putative [Phytophthora infestans T30-4]|hypothetical protein PHYSODRAFT_354973 [Phytophthora sojae]	4	2	262100453;348673536	N-Term(iTRAQ8plex)	1.267	1.051	1.131	0.00877	0.171		0.12	32	39	32	29	1976	0	2	541.332	1081.66	0.12
High	fGLGLTLG	voltage-dependent anion-selective channel protein, putative [Phytophthora infestans T30-4]|hypothetical protein PHYSODRAFT_354973 [Phytophthora sojae]	4	2	262100453;348673536	N-Term(iTRAQ8plex)	1.267	1.051	1.131	0.00877	0.171		0.12	32	39	32	29	1976	0	2	541.332	1081.66	0.12
High	fGIGLTLG	voltage-dependent anion-selective channel protein, putative [Phytophthora infestans T30-4]|hypothetical protein PHYSODRAFT_354973 [Phytophthora sojae]	4	2	262100453;348673536	N-Term(iTRAQ8plex)	1.881	1.358	1.162	0.00352	0.0656		0.0088	32	39	32	40	1976	0	2	541.332	1081.66	0.24
High	fGLGLTLG	voltage-dependent anion-selective channel protein, putative [Phytophthora infestans T30-4]|hypothetical protein PHYSODRAFT_354973 [Phytophthora sojae]	4	2	262100453;348673536	N-Term(iTRAQ8plex)	1.881	1.358	1.162	0.00352	0.0656		0.0088	32	39	32	40	1976	0	2	541.332	1081.66	0.24
High	fGIGLTLG	voltage-dependent anion-selective channel protein, putative [Phytophthora infestans T30-4]|hypothetical protein PHYSODRAFT_354973 [Phytophthora sojae]	4	2	262100453;348673536	N-Term(iTRAQ8plex)	1.641	1.277	1.226	0.00773	0.147		0.085	32	39	32	31	1981	0	2	541.332	1081.66	0.8
High	fGLGLTLG	voltage-dependent anion-selective channel protein, putative [Phytophthora infestans T30-4]|hypothetical protein PHYSODRAFT_354973 [Phytophthora sojae]	4	2	262100453;348673536	N-Term(iTRAQ8plex)	1.641	1.277	1.226	0.00773	0.147		0.085	32	39	32	31	1981	0	2	541.332	1081.66	0.8
High	fGIGLTLG	voltage-dependent anion-selective channel protein, putative [Phytophthora infestans T30-4]|hypothetical protein PHYSODRAFT_354973 [Phytophthora sojae]	4	2	262100453;348673536	N-Term(iTRAQ8plex)	1.381	1.164	1.311	0.00638	0.12		0.0083	32	39	32	41	1913	0	2	541.332	1081.66	1.03
High	fGLGLTLG	voltage-dependent anion-selective channel protein, putative [Phytophthora infestans T30-4]|hypothetical protein PHYSODRAFT_354973 [Phytophthora sojae]	4	2	262100453;348673536	N-Term(iTRAQ8plex)	1.381	1.164	1.311	0.00638	0.12		0.0083	32	39	32	41	1913	0	2	541.332	1081.66	1.03
High	fGIGLTLG	voltage-dependent anion-selective channel protein, putative [Phytophthora infestans T30-4]|hypothetical protein PHYSODRAFT_354973 [Phytophthora sojae]	4	2	262100453;348673536	N-Term(iTRAQ8plex)	1.884	1.158	1.13	0.00159	0.0294		0.022	32	39	32	36	1913	0	2	541.332	1081.66	1.36
High	fGLGLTLG	voltage-dependent anion-selective channel protein, putative [Phytophthora infestans T30-4]|hypothetical protein PHYSODRAFT_354973 [Phytophthora sojae]	4	2	262100453;348673536	N-Term(iTRAQ8plex)	1.884	1.158	1.13	0.00159	0.0294		0.022	32	39	32	36	1913	0	2	541.332	1081.66	1.36
High	fGIGLTLG	voltage-dependent anion-selective channel protein, putative [Phytophthora infestans T30-4]|hypothetical protein PHYSODRAFT_354973 [Phytophthora sojae]	4	2	262100453;348673536	N-Term(iTRAQ8plex)	1.338	0.931	1.065	0.00172	0.0326		0.19	32	39	32	27	1913	0	2	541.332	1081.66	1.59
High	fGLGLTLG	voltage-dependent anion-selective channel protein, putative [Phytophthora infestans T30-4]|hypothetical protein PHYSODRAFT_354973 [Phytophthora sojae]	4	2	262100453;348673536	N-Term(iTRAQ8plex)	1.338	0.931	1.065	0.00172	0.0326		0.19	32	39	32	27	1913	0	2	541.332	1081.66	1.59
High	LASQLAPILR	50S ribosomal protein L13 [Phytophthora infestans T30-4]	2	1	262107839					0.000537	0.0087	977	0.084	30	37	30	28	1070	0	2	541.34	1081.67	0.37
High	LASQLAPILR	50S ribosomal protein L13 [Phytophthora infestans T30-4]	2	1	262107839					0.00123	0.022	968	1.1	29	37	30	17	1076	0	2	541.341	1081.67	1.16
High	LASQLAPILR	50S ribosomal protein L13 [Phytophthora infestans T30-4]	2	1	262107839					2.5e-05	0.00023	968	0.0073	17	37	30	39	1076	0	2	541.341	1081.67	1.73
High	LSTGYSVLSR	hypothetical protein PHYSODRAFT_286698 [Phytophthora sojae]	1	1	348674011					0.00523	0.0974	1660	7.2	14	39	32	11	1651	0	2	541.795	1082.58	-0.38
High	fVGSDVR	hypothetical protein PHYSODRAFT_545625 [Phytophthora sojae]	1	1	348676284	N-Term(iTRAQ8plex)	1.283	1.182	1.066	0.00216	0.0411	1723	1.4	16	38	31	18	1558	0	3	361.875	1083.61	-0.97
High	TIAEAFk	hypothetical protein PHYSODRAFT_284277 [Phytophthora sojae]	1	1	348688666	K7(iTRAQ8plex)	0.764	0.934	0.887	0.00964	0.189	1861	0.55	32	39	32	22	1779	0	2	542.321	1083.63	-0.56
High	iIGSSFR	60S ribosomal protein L15-1 [Phytophthora infestans T30-4]	2	1	262106006	N-Term(iTRAQ8plex)	1.536	1.226	0.94	0.00401	0.0758	2246	7.1	15	40	33	12	2344	0	2	542.327	1083.65	0.11
High	dMFVLR	eukaryotic translation initiation factor 3 subunit, putative [Phytophthora infestans T30-4]	2	1	262111891	N-Term(iTRAQ8plex)	1.131	0.96	1.166	0.00586	0.11	1497	1.9	28	38	31	15	1287	0	2	542.81	1084.61	0.03
High	eYIISR	hypothetical protein PHYSODRAFT_356091 [Phytophthora sojae]	3	1	348667100	N-Term(iTRAQ8plex)	0.66	0.997	0.973	0.00917	0.178	1560	6	17	39	32	12	1806	0	2	542.819	1084.63	0.91
High	eYILSR	hypothetical protein PHYSODRAFT_356091 [Phytophthora sojae]	3	1	348667100	N-Term(iTRAQ8plex)	0.66	0.997	0.973	0.00917	0.178	1560	6	17	39	32	12	1806	0	2	542.819	1084.63	0.91
High	eYLLSR	hypothetical protein PHYSODRAFT_356091 [Phytophthora sojae]	3	1	348667100	N-Term(iTRAQ8plex)	0.66	0.997	0.973	0.00917	0.178	1560	6	17	39	32	12	1806	0	2	542.819	1084.63	0.91
High	WFGEAAYSR	hypothetical protein PHYSODRAFT_310143 [Phytophthora sojae]|Mitochondrial Protein Translocase (MPT) Family [Phytophthora infestans T30-4]	2	2	348690261;262110731					0.000119	0.0012		0.45	19	32	25	16	331	0	2	543.755	1086.5	1.62
High	FAFETAMNR	3-isopropylmalate dehydrogenase [Phytophthora infestans T30-4]	1	1	262109357					0.00176	0.0338		0.77	24	32	25	13	334	0	2	543.756	1086.5	0.52
High	AQVWQWIR	hypothetical protein PHYSODRAFT_552008 [Phytophthora sojae]|malate synthase [Phytophthora infestans T30-4]|malate synthase, partial [Plasmopara viticola]	6	3	348688469;262107857;375267416					0.00111	0.0193		0.1	15	38	31	29	1517	0	2	543.796	1086.59	1.04
High	AQVWQWIR	hypothetical protein PHYSODRAFT_552008 [Phytophthora sojae]|malate synthase [Phytophthora infestans T30-4]|malate synthase, partial [Plasmopara viticola]	6	3	348688469;262107857;375267416					0.00132	0.0233		1.3	30	38	31	18	1514	0	2	543.797	1086.59	1.26
High	FFFSANAGAR	acetyl-co-A carboxylase [Phytophthora sojae]|acetyl-CoA carboxylase, putative [Phytophthora infestans T30-4]	3	2	348669613;262110753					0.000648	0.0112		0.14	27	34	27	23	531	0	2	544.27	1087.53	0.35
High	FFFSANAGAR	acetyl-co-A carboxylase [Phytophthora sojae]|acetyl-CoA carboxylase, putative [Phytophthora infestans T30-4]	3	2	348669613;262110753					1.2e-05	0.000126	553	0.00025	27	34	27	50	528	0	2	544.27	1087.53	0.47
High	FFFSANAGAR	acetyl-co-A carboxylase [Phytophthora sojae]|acetyl-CoA carboxylase, putative [Phytophthora infestans T30-4]	3	2	348669613;262110753					6.7e-05	0.000649		0.00029	28	35	28	50	636	0	2	544.271	1087.53	2.71
High	iSLVPVR	hypothetical protein PHYSODRAFT_494630 [Phytophthora sojae]|40S ribosomal protein S2 [Phytophthora infestans T30-4]|40S ribosomal protein S2 [Plasmopara viticola]	3	2	348681673;347978988	N-Term(iTRAQ8plex)	1.382	1.193	1.027	0.00057	0.00996	298	0.053	26	33	26	26	408	0	3	363.242	1087.71	-2.34
High	iSLVPVR	hypothetical protein PHYSODRAFT_494630 [Phytophthora sojae]|40S ribosomal protein S2 [Phytophthora infestans T30-4]|40S ribosomal protein S2 [Plasmopara viticola]	3	2	348681673;347978988	N-Term(iTRAQ8plex)	1.305	1.149	0.893	0.00119	0.0205		1.3	24	33	26	12	408	0	2	544.36	1087.71	-0.96
High	iSLVPVR	hypothetical protein PHYSODRAFT_494630 [Phytophthora sojae]|40S ribosomal protein S2 [Phytophthora infestans T30-4]|40S ribosomal protein S2 [Plasmopara viticola]	3	2	348681673;347978988	N-Term(iTRAQ8plex)	1.314	1.129	0.995	0.000166	0.00213	295	0.012	26	33	26	32	405	0	3	363.243	1087.71	-0.41
High	iSLVPVR	hypothetical protein PHYSODRAFT_494630 [Phytophthora sojae]|40S ribosomal protein S2 [Phytophthora infestans T30-4]|40S ribosomal protein S2 [Plasmopara viticola]	3	2	348681673;347978988	N-Term(iTRAQ8plex)	1.244	1.126	0.876	0.000148	0.00156	295	0.064	26	33	26	25	405	0	3	363.243	1087.71	-0.32
High	iSLVPVR	hypothetical protein PHYSODRAFT_494630 [Phytophthora sojae]|40S ribosomal protein S2 [Phytophthora infestans T30-4]|40S ribosomal protein S2 [Plasmopara viticola]	3	2	348681673;347978988	N-Term(iTRAQ8plex)	1.453	1.187	1.079	0.000528	0.00845	295	0.0063	26	33	26	35	405	0	3	363.243	1087.71	0.01
High	iSLVPVR	hypothetical protein PHYSODRAFT_494630 [Phytophthora sojae]|40S ribosomal protein S2 [Phytophthora infestans T30-4]|40S ribosomal protein S2 [Plasmopara viticola]	3	2	348681673;347978988	N-Term(iTRAQ8plex)	1.153	0.905	0.854	0.00135	0.0238	295	0.34	26	33	26	18	405	0	2	544.361	1087.71	0.05
High	iSLVPVR	hypothetical protein PHYSODRAFT_494630 [Phytophthora sojae]|40S ribosomal protein S2 [Phytophthora infestans T30-4]|40S ribosomal protein S2 [Plasmopara viticola]	3	2	348681673;347978988	N-Term(iTRAQ8plex)	1.119	0.947	0.905	0.000252	0.00298	295	0.18	26	33	26	21	405	0	3	363.243	1087.71	0.1
High	iSLVPVR	hypothetical protein PHYSODRAFT_494630 [Phytophthora sojae]|40S ribosomal protein S2 [Phytophthora infestans T30-4]|40S ribosomal protein S2 [Plasmopara viticola]	3	2	348681673;347978988	N-Term(iTRAQ8plex)	1.332	1.086	1.129	0.000252	0.00302	295	0.0018	26	33	26	41	405	0	3	363.243	1087.71	0.27
High	iSLVPVR	hypothetical protein PHYSODRAFT_494630 [Phytophthora sojae]|40S ribosomal protein S2 [Phytophthora infestans T30-4]|40S ribosomal protein S2 [Plasmopara viticola]	3	2	348681673;347978988	N-Term(iTRAQ8plex)	1.202	1.12	0.94	0.000128	0.00149	295	0.043	26	33	26	27	405	0	3	363.243	1087.71	0.52
High	iSLVPVR	hypothetical protein PHYSODRAFT_494630 [Phytophthora sojae]|40S ribosomal protein S2 [Phytophthora infestans T30-4]|40S ribosomal protein S2 [Plasmopara viticola]	3	2	348681673;347978988	N-Term(iTRAQ8plex)	1.253	1.076	0.973	0.00262	0.0499	295	0.24	26	33	26	19	405	0	2	544.361	1087.71	0.61
High	QGVTIINTSR	D-isomer specific 2-hydroxyacid dehydrogenase, putative [Phytophthora infestans T30-4]	1	1	262103106					0	9.52e-05		0.13	18	38	31	27	1386	0	2	544.808	1088.61	2.57
High	VVDLLAPYAK	ATP synthase beta subunit [Phytophthora sojae]|ATP synthase subunit beta, putative [Phytophthora infestans T30-4]	2	2	348670330;262111983					0.0015	0.0274		4.6	24	38	31	12	1375	0	2	544.822	1088.64	1.67
High	gLAPTIGR	hypothetical protein PHYSODRAFT_352008 [Phytophthora sojae]	2	1	348674227	N-Term(iTRAQ8plex)	1.128	1.476	0.68	0.00456	0.0862	941	0.6	30	37	30	19	1060	0	2	544.84	1088.67	-0.07
High	WTVQEAAER	hypothetical protein PHYSODRAFT_557596 [Phytophthora sojae]|6-phosphogluconate dehydrogenase [Phytophthora infestans T30-4]	3	2	348681863;262098442					9.8e-05	0.00109		0.43	25	35	28	19	662	0	2	545.27	1089.53	0.11
High	WTVQEAAER	hypothetical protein PHYSODRAFT_557596 [Phytophthora sojae]|6-phosphogluconate dehydrogenase [Phytophthora infestans T30-4]	3	2	348681863;262098442					0.000148	0.00158		0.12	27	34	27	24	609	0	2	545.272	1089.54	3.24
High	yVLEVY	hypothetical protein PHYSODRAFT_552531 [Phytophthora sojae]|sulfite reductase [NADPH] flavoprotein component, putative [Phytophthora infestans T30-4]	3	2	348689131;262111509	Y1(iTRAQ8plex)	0.395	0.791	0.922	0.00949	0.185		0.0055	31	38	31	41	1408	0	2	545.312	1089.62	2.22
High	yVLEVY	hypothetical protein PHYSODRAFT_552531 [Phytophthora sojae]|sulfite reductase [NADPH] flavoprotein component, putative [Phytophthora infestans T30-4]	3	2	348689131;262111509	N-Term(iTRAQ8plex)	0.395	0.791	0.922	0.00949	0.185		0.0055	31	38	31	41	1408	0	2	545.312	1089.62	2.22
High	yVLEVY	hypothetical protein PHYSODRAFT_552531 [Phytophthora sojae]|sulfite reductase [NADPH] flavoprotein component, putative [Phytophthora infestans T30-4]	3	2	348689131;262111509	Y1(iTRAQ8plex)	1.057	1.308	0.846	0.00509	0.0964		0.11	31	38	31	28	1410	0	2	545.312	1089.62	4.01
High	yVLEVY	hypothetical protein PHYSODRAFT_552531 [Phytophthora sojae]|sulfite reductase [NADPH] flavoprotein component, putative [Phytophthora infestans T30-4]	3	2	348689131;262111509	N-Term(iTRAQ8plex)	1.057	1.308	0.846	0.00509	0.0964		0.11	31	38	31	28	1410	0	2	545.312	1089.62	4.01
High	tDIAPIR	fatty acid synthase subunit alpha, putative [Phytophthora infestans T30-4]|hypothetical protein PHYSODRAFT_359145 [Phytophthora sojae]	2	1	262109741	N-Term(iTRAQ8plex)	0.757	0.837	0.94	0.00894	0.174	997	3.8	18	36	29	11	941	0	2	545.332	1089.66	-1.08
High	tDIAPLR	fatty acid synthase subunit alpha, putative [Phytophthora infestans T30-4]|hypothetical protein PHYSODRAFT_359145 [Phytophthora sojae]	2	1	262109741	N-Term(iTRAQ8plex)	0.757	0.837	0.94	0.00894	0.174	997	3.8	18	36	29	11	941	0	2	545.332	1089.66	-1.08
High	eLAALLR		0	0		N-Term(iTRAQ8plex)	1.081	0.81	1.184	0.00244	0.0475	816	1.5	23	36	29	15	967	0	2	545.35	1089.69	-0.75
High	FIQFDPAPR	serine/threonine-protein phosphatase PP2A [Phytophthora infestans T30-4]	3	1	262103115					0	0.000107	962	0.00087	18	37	30	48	1062	0	2	545.788	1090.57	1.44
High	FIQFDPAPR	serine/threonine-protein phosphatase PP2A [Phytophthora infestans T30-4]	3	1	262103115					0.000423	0.00652	962	0.39	30	37	30	21	1062	0	2	545.789	1090.57	1.55
High	qLAADLHALR	conserved hypothetical protein [Phytophthora infestans T30-4]	2	1	262097353	N-Term(Gln->pyro-Glu)				8.8e-05	0.000932		0.14	30	37	30	26	1157	0	2	545.804	1090.6	0.19
High	lGGAVGASR	electron transfer flavoprotein subunit alpha, mitochondrial precursor [Phytophthora infestans T30-4]|electron transfer flavoprotein subunit alpha putativ [Albugo laibachii Nc14]	3	2	262102403;325190877	N-Term(iTRAQ8plex)	0.792	1.173	0.873	0.00494	0.094	1397	3.2	18	39	32	14	1674	0	2	546.325	1091.64	-3.56
High	tVADLLR	hypothetical protein PHYSODRAFT_553568 [Phytophthora sojae]|LETM1 and EF-hand domain-containing protein 1, putative [Phytophthora infestans T30-4]	2	2	348690770;262105946	N-Term(iTRAQ8plex)	1.657	1.49	0.737	0.00196	0.0381	1579	1.8	24	39	32	17	1845	0	2	546.34	1091.67	-0.2
High	iGMVVIR		0	0		N-Term(iTRAQ8plex)	0.951	1.151	0.823	0.00138	0.0252	833	1	21	36	29	16	827	0	2	546.348	1091.69	-1.85
High	SAISYLPSVR	ATP synthase gamma subunit [Phytophthora sojae]	1	1	348674233					0.00165	0.0304	1697	0.077	23	38	31	30	1479	0	2	546.806	1092.61	0.41
High	SAISYLPSVR	ATP synthase gamma subunit [Phytophthora sojae]	1	1	348674233					0.00201	0.0389		0.057	19	38	31	31	1467	0	2	546.807	1092.61	1.19
High	VMSVLIk	heat shock cognate 70 kDa protein [Phytophthora infestans T30-4]	4	1	262100860	K7(iTRAQ8plex)	0.757	0.677	1.353	0.00813	0.155	399	0.0034	26	33	26	38	450	0	2	547.352	1093.7	0.71
High	iQLFLR		0	0		N-Term(iTRAQ8plex)	0.948	0.785	1.327	0.00397	0.0751	378	0.31	20	33	26	18	417	0	2	547.355	1093.7	-1.33
High	YGGFSTcFR	hypothetical protein PHYSODRAFT_537011 [Phytophthora sojae]|seryl-tRNA synthetase [Phytophthora infestans T30-4]	2	2	348688490;262107877	C7(Carbamidomethyl)				8.8e-05	0.001		0.0034	21	28	21	33	135	0	2	547.74	1094.47	0.25
High	nMILGSR	hypothetical protein PHYSODRAFT_554034 [Phytophthora sojae]	1	1	348687704	N-Term(iTRAQ8plex)	0.755	1.172	1.024	0.00148	0.027	1652	1.4	20	39	32	18	1826	0	2	547.818	1094.63	-1.29
High	TQIISTk	threonyl-tRNA synthase [Phytophthora sojae]|threonyl-tRNA synthetase [Phytophthora infestans T30-4]	3	2	346652138;262101719	K7(iTRAQ8plex)	0.834	0.921	0.866	0.00404	0.0765	1139	0.33	30	37	30	22	1149	0	2	547.84	1094.67	-0.44
High	lFELLR	conserved hypothetical protein [Phytophthora infestans T30-4]	1	1	262106601	N-Term(iTRAQ8plex)	0.475	1.402	0.934	0.0077	0.146	808	0.81	25	36	29	17	898	0	2	547.847	1094.69	-1.45
High	lFELLR	conserved hypothetical protein [Phytophthora infestans T30-4]	1	1	262106601	N-Term(iTRAQ8plex)	0.499	1.351	0.915	0.00368	0.0691	804	0.83	28	36	29	17	898	0	2	547.847	1094.69	-1.01
High	lFELLR	conserved hypothetical protein [Phytophthora infestans T30-4]	1	1	262106601	N-Term(iTRAQ8plex)	0.535	1.575	0.784	0.00655	0.125	1021	2	18	37	30	14	1054	0	2	547.847	1094.69	-0.78
High	lFELLR	conserved hypothetical protein [Phytophthora infestans T30-4]	1	1	262106601	N-Term(iTRAQ8plex)	0.745	1.093	1.016	0.00485	0.0921	1021	2.5	16	37	30	13	1054	0	2	547.847	1094.69	-0.34
High	VFGVDFGAQR	hsp70-like protein [Phytophthora infestans T30-4]	2	1	262105721					0.000148	0.00158	1040	0.0062	29	36	29	39	936	0	2	548.283	1095.56	0.26
High	FAQWLFQR	hypothetical protein PHYSODRAFT_250104 [Phytophthora sojae]	1	1	348667967					1.2e-05	0.000224	1203	9.4e-05	29	37	30	58	1136	0	2	548.291	1095.58	1.62
High	vEQFIR	thioredoxin, putative [Phytophthora infestans T30-4]	1	1	262100051	N-Term(iTRAQ8plex)	0.69	1.057	0.944	0.00356	0.0667	1344	6.7	17	38	31	10	1470	0	2	548.326	1095.65	-1.23
High	vEQFLR	thioredoxin, putative [Phytophthora infestans T30-4]	1	1	262100051	N-Term(iTRAQ8plex)	0.69	1.057	0.944	0.00356	0.0667	1344	6.7	17	38	31	10	1470	0	2	548.326	1095.65	-1.23
High	vEQFIR	thioredoxin, putative [Phytophthora infestans T30-4]	1	1	262100051	N-Term(iTRAQ8plex)	0.711	1.728	0.839	0.00486	0.0923	1344	3.1	23	38	31	14	1470	0	2	548.326	1095.65	-1.12
High	vEQFLR	thioredoxin, putative [Phytophthora infestans T30-4]	1	1	262100051	N-Term(iTRAQ8plex)	0.711	1.728	0.839	0.00486	0.0923	1344	3.1	23	38	31	14	1470	0	2	548.326	1095.65	-1.12
High	QWLHEIDR	RecName: Full=Ras-like GTP-binding protein YPT1	5	1	2500076					0.00137	0.0247		0.23	17	37	30	24	1118	0	3	366.19	1096.56	2.49
High	AFFASQLASR	glu/Leu/Phe/Val dehydrogenase family, putative [Phytophthora infestans T30-4]|hypothetical protein PHYSODRAFT_564655 [Phytophthora sojae]	2	2	262100869;348668898					0.000109	0.00112	1091	0.031	19	41	34	36	2707	0	2	549.291	1097.57	0.14
High	LNTRPLDLR	hypothetical protein PHYSODRAFT_345169 [Phytophthora sojae]	1	1	348686596					0.00547	0.102	1737	1.3	25	37	30	17	1254	0	3	366.553	1097.64	1.6
High	LLQLLVENR	26S proteasome non-ATPase regulatory subunit, putative [Phytophthora infestans T30-4]	2	1	262096242					0	7.95e-06	1548	1.6e-06	23	39	32	77	1705	0	2	549.338	1097.67	0.56
High	LLQLLVENR	26S proteasome non-ATPase regulatory subunit, putative [Phytophthora infestans T30-4]	2	1	262096242					4.8e-05	0.000311	1511	0.04	19	39	32	33	1650	0	2	549.338	1097.67	1.11
High	iDFMIR	hypothetical protein PHYSODRAFT_472086 [Phytophthora sojae]|conserved hypothetical protein [Phytophthora infestans T30-4]	2	2	348687560;262111494	N-Term(iTRAQ8plex)	1.187	0.999	0.997	0.00914	0.177	1708	6.9	23	39	32	11	1646	0	2	549.816	1098.63	-2.54
High	iDFMIR	hypothetical protein PHYSODRAFT_472086 [Phytophthora sojae]|conserved hypothetical protein [Phytophthora infestans T30-4]	2	2	348687560;262111494	N-Term(iTRAQ8plex)	1.289	0.948	1.118	0.00641	0.121	1361	6.3	23	38	31	10	1393	0	2	549.817	1098.63	-1.32
High	iDFMIR	hypothetical protein PHYSODRAFT_472086 [Phytophthora sojae]|conserved hypothetical protein [Phytophthora infestans T30-4]	2	2	348687560;262111494	N-Term(iTRAQ8plex)	1.782	1.074	1.238	0.00849	0.164	1363	1.8	20	38	31	16	1491	0	2	549.817	1098.63	-0.77
High	iDFMIR	hypothetical protein PHYSODRAFT_472086 [Phytophthora sojae]|conserved hypothetical protein [Phytophthora infestans T30-4]	2	2	348687560;262111494	N-Term(iTRAQ8plex)	1.483	1.209	0.994	0.00655	0.125	1363	1.6	20	38	31	17	1491	0	2	549.817	1098.63	-0.54
High	WVLNLLANR	cellulose synthase 3 [Phytophthora capsici]	8	1	376319802					0.000484	0.00782	1413	0.37	31	38	31	23	1500	0	2	549.826	1098.64	1.89
High	AGWAIMASHR	hypothetical protein PHYSODRAFT_284295 [Phytophthora sojae]|enolase, partial [Phytophthora syringae]	6	2	348688731;358246099					7.8e-05	0.000807		0.031	25	35	28	31	735	0	2	550.276	1099.54	-1.95
High	AGWAIMASHR	hypothetical protein PHYSODRAFT_284295 [Phytophthora sojae]|enolase, partial [Phytophthora syringae]	6	2	348688731;358246099					0	3.2e-05	756	0.0015	28	35	28	44	735	0	3	367.187	1099.55	0.79
High	AHVALLAAScS	hypothetical protein PHYSODRAFT_359817 [Phytophthora sojae]|conserved hypothetical protein [Phytophthora infestans T30-4]	2	2	348680025;262098863	C10(Carbamidomethyl)				0.000915	0.0162		0.27	16	36	29	22	889	0	2	550.282	1099.56	-0.39
High	lTGMAFR	hypothetical protein PHYSODRAFT_354375 [Phytophthora sojae]|hypothetical protein PHYSODRAFT_285579 [Phytophthora sojae]|triosephosphate isomerase/glyceraldehyde-3-phosphate dehydrogenase, putative [Phytophthora infestans T30-4]|glyceraldehyde-3-phosphate dehydrogenase [Phytophthora infestans T30-4]	9	3	348681440;262103560;262096599	N-Term(iTRAQ8plex)	0.524	0.924	0.819	0.00207	0.0404	1380	1	31	38	31	18	1326	0	2	550.314	1099.62	-1.89
High	lTGMAFR	hypothetical protein PHYSODRAFT_354375 [Phytophthora sojae]|hypothetical protein PHYSODRAFT_285579 [Phytophthora sojae]|triosephosphate isomerase/glyceraldehyde-3-phosphate dehydrogenase, putative [Phytophthora infestans T30-4]|glyceraldehyde-3-phosphate dehydrogenase [Phytophthora infestans T30-4]	9	3	348681440;262103560;262096599	N-Term(iTRAQ8plex)	0.471	0.934	0.888	0.00533	0.0997	1384	0.72	31	38	31	20	1336	0	3	367.212	1099.62	-1.18
High	lTGMAFR	hypothetical protein PHYSODRAFT_354375 [Phytophthora sojae]|hypothetical protein PHYSODRAFT_285579 [Phytophthora sojae]|triosephosphate isomerase/glyceraldehyde-3-phosphate dehydrogenase, putative [Phytophthora infestans T30-4]|glyceraldehyde-3-phosphate dehydrogenase [Phytophthora infestans T30-4]	9	3	348681440;262103560;262096599	N-Term(iTRAQ8plex)	0.548	0.908	0.995	0.000252	0.00284	1417	1.4	29	38	31	17	1351	0	2	550.315	1099.62	-0.89
High	lTGMAFR	hypothetical protein PHYSODRAFT_354375 [Phytophthora sojae]|hypothetical protein PHYSODRAFT_285579 [Phytophthora sojae]|triosephosphate isomerase/glyceraldehyde-3-phosphate dehydrogenase, putative [Phytophthora infestans T30-4]|glyceraldehyde-3-phosphate dehydrogenase [Phytophthora infestans T30-4]	9	3	348681440;262103560;262096599	N-Term(iTRAQ8plex)	0.391	0.718	0.939	0.000423	0.00652	1416	0.49	31	38	31	21	1338	0	2	550.315	1099.62	-0.78
High	lTGMAFR	hypothetical protein PHYSODRAFT_354375 [Phytophthora sojae]|hypothetical protein PHYSODRAFT_285579 [Phytophthora sojae]|triosephosphate isomerase/glyceraldehyde-3-phosphate dehydrogenase, putative [Phytophthora infestans T30-4]|glyceraldehyde-3-phosphate dehydrogenase [Phytophthora infestans T30-4]	9	3	348681440;262103560;262096599	N-Term(iTRAQ8plex)	0.484	0.868	0.908	0.00135	0.0238	1416	0.32	31	38	31	23	1338	0	3	367.213	1099.62	-0.43
High	lTGMAFR	hypothetical protein PHYSODRAFT_354375 [Phytophthora sojae]|hypothetical protein PHYSODRAFT_285579 [Phytophthora sojae]|triosephosphate isomerase/glyceraldehyde-3-phosphate dehydrogenase, putative [Phytophthora infestans T30-4]|glyceraldehyde-3-phosphate dehydrogenase [Phytophthora infestans T30-4]	9	3	348681440;262103560;262096599	N-Term(iTRAQ8plex)	0.461	0.889	0.919	0.00159	0.0294	1417	0.19	31	38	31	26	1338	0	2	550.315	1099.62	-0.22
High	lTGMAFR	hypothetical protein PHYSODRAFT_354375 [Phytophthora sojae]|hypothetical protein PHYSODRAFT_285579 [Phytophthora sojae]|triosephosphate isomerase/glyceraldehyde-3-phosphate dehydrogenase, putative [Phytophthora infestans T30-4]|glyceraldehyde-3-phosphate dehydrogenase [Phytophthora infestans T30-4]	9	3	348681440;262103560;262096599	N-Term(iTRAQ8plex)	0.458	0.748	1.101	0.000624	0.0106	1417	0.35	16	38	31	23	1338	0	3	367.213	1099.62	-0.09
High	lTGMAFR	hypothetical protein PHYSODRAFT_354375 [Phytophthora sojae]|hypothetical protein PHYSODRAFT_285579 [Phytophthora sojae]|triosephosphate isomerase/glyceraldehyde-3-phosphate dehydrogenase, putative [Phytophthora infestans T30-4]|glyceraldehyde-3-phosphate dehydrogenase [Phytophthora infestans T30-4]	9	3	348681440;262103560;262096599	N-Term(iTRAQ8plex)	0.515	0.813	0.947	0.00236	0.046	1417	1.3	16	38	31	17	1338	0	3	367.213	1099.62	-0.09
High	YIEAATk	hypothetical protein PHYSODRAFT_350735 [Phytophthora sojae]|clathrin heavy chain [Phytophthora infestans T30-4]	2	2	348681570;262103632	K7(iTRAQ8plex)	0.928	1.181	0.813	0.00057	0.00998	1588	0.14	22	38	31	27	1416	0	2	550.319	1099.63	-0.25
High	YMFWQGLR	hypothetical protein PHYSODRAFT_478148 [Phytophthora sojae]|hypothetical protein PHYSODRAFT_556584 [Phytophthora sojae]|fatty acid synthase subunit alpha, putative [Phytophthora infestans T30-4]	5	3	348684155;348684133;262109741					7.8e-05	0.000819	581	0.0097	28	35	28	36	714	0	2	550.772	1100.54	2.4
High	aLLPNLR		0	0		N-Term(iTRAQ8plex)	0.667	0.993	1.093	0.00155	0.0286	404	0.32	26	33	26	18	446	0	3	367.575	1100.71	0.45
High	FIDTSSk	hypothetical protein PHYSODRAFT_284116 [Phytophthora sojae]|60S ribosomal protein L3 [Phytophthora infestans T30-4]	3	2	348687785;262109935	K7(iTRAQ8plex)	0.756	0.967	0.777	0.000252	0.00311	1477	0.0067	19	38	31	40	1391	0	2	551.308	1101.61	-0.05
High	qPEAELk	H - or Na -translocating F-type, V-type and A-type ATPase (F-ATPase) Superfamily [Phytophthora infestans T30-4]	2	1	262102524	N-Term(Gln->pyro-Glu); K7(iTRAQ8plex)	1.201	1.13	1.078	0.00608	0.114	1479	0.1	25	38	31	28	1391	0	2	551.308	1101.61	0.17
High	ePIIIGR	hypothetical protein PHYSODRAFT_507404 [Phytophthora sojae]|isocitrate dehydrogenase, putative [Phytophthora infestans T30-4]	2	2	348675383;262112147	N-Term(iTRAQ8plex)	0.569	0.641	0.806	0.00934	0.18		1.7	28	37	30	15	1164	0	2	551.351	1101.69	0.7
High	LLVEVPk	hypothetical protein PHYSODRAFT_285813 [Phytophthora sojae]	2	1	348676799	K7(iTRAQ8plex)	0.961	0.999	0.917	0.00841	0.163	536	1.7	22	36	29	14	901	0	2	551.363	1101.72	0.69
High	LSGTGVAGATIR	hypothetical protein PHYSODRAFT_554034 [Phytophthora sojae]|phosphoglucomutase [Phytophthora infestans T30-4]	2	2	348687704;262109532					0	9.84e-06		0.025	31	38	31	35	1474	0	2	551.815	1102.62	1.83
High	LSGTGVAGATIR	hypothetical protein PHYSODRAFT_554034 [Phytophthora sojae]|phosphoglucomutase [Phytophthora infestans T30-4]	2	2	348687704;262109532					0	1.35e-06	1479	1.9e-05	31	38	31	66	1480	0	2	551.816	1102.62	2.28
High	lAPAQLW	conserved hypothetical protein [Phytophthora infestans T30-4]	1	1	262100972	N-Term(iTRAQ8plex)	0.688	0.931	0.915	0.00242	0.0472		0.074	21	37	30	29	1258	0	2	551.832	1102.66	-0.07
High	lAPAQLW	conserved hypothetical protein [Phytophthora infestans T30-4]	1	1	262100972	N-Term(iTRAQ8plex)	0.592	0.917	1.043	0.00423	0.0804	1318	0.021	23	37	30	34	1136	0	2	551.832	1102.66	1.15
High	lPLHYR	hypothetical protein PHYSODRAFT_483267 [Phytophthora sojae]	2	1	348686457	N-Term(iTRAQ8plex)	1.068	1.147	1.009	0.00152	0.0278	1679	2.3	15	38	31	15	1553	0	3	368.227	1102.67	-0.03
High	lLGGLAVR	40S ribosomal protein S3-3 [Phytophthora infestans T30-4]	2	1	262098117	N-Term(iTRAQ8plex)	1.335	1.117	1.035	0.000166	0.00217	1808	0.077	31	39	32	30	1614	0	3	368.246	1102.72	-1.74
High	lLGGLAVR	40S ribosomal protein S3-3 [Phytophthora infestans T30-4]	2	1	262098117	N-Term(iTRAQ8plex)	0.972	1.095	0.992	0.00601	0.113	1808	5.5	14	39	32	12	1614	0	2	551.865	1102.72	-1.65
High	lLGGLAVR	40S ribosomal protein S3-3 [Phytophthora infestans T30-4]	2	1	262098117	N-Term(iTRAQ8plex)	1.334	1.216	0.984	1.2e-05	0.000211	1808	0.0038	32	39	32	43	1614	0	3	368.246	1102.72	-1.33
High	lLGGLAVR	40S ribosomal protein S3-3 [Phytophthora infestans T30-4]	2	1	262098117	N-Term(iTRAQ8plex)	1.438	1.245	1	0.000119	0.00121	1808	0.017	32	39	32	37	1614	0	3	368.246	1102.72	-0.5
High	TLDSWVIDR	hypothetical protein PHYSODRAFT_562177 [Phytophthora sojae]	2	1	348673684					0.000128	0.00146		0.44	30	37	30	21	1005	0	2	552.789	1104.57	1.84
High	aAAGILER	phosphoribosylglycinamide synthetase, putative [Phytophthora infestans T30-4]|hypothetical protein PHYSODRAFT_285180 [Phytophthora sojae]	2	2	262101658;348686467	N-Term(iTRAQ8plex)	0.923	1.164	0.93	0.0089	0.174	1760	7.7	16	39	32	11	1920	0	2	552.837	1104.67	-0.22
High	gLAELAAR	dihydrolipoamide succinyltransferase, putative [Phytophthora infestans T30-4]	2	1	262106428	N-Term(iTRAQ8plex)	0.783	0.646	1.016	0.00203	0.0398	1760	0.87	17	39	32	20	1920	0	2	552.838	1104.67	0
High	gLAELAAR	dihydrolipoamide succinyltransferase, putative [Phytophthora infestans T30-4]	2	1	262106428	N-Term(iTRAQ8plex)	1.003	0.852	0.934	0.000369	0.00566	1705	0.7	25	39	32	21	1882	0	2	552.838	1104.67	1.33
High	yHIVLR	hypothetical protein PHYSODRAFT_260821 [Phytophthora sojae]|Annexin (Annexin) Family [Phytophthora infestans T30-4]	6	4	348671600;262107323;262107322;262102222	N-Term(iTRAQ8plex)	0.893	1.55	0.853	0.00193	0.0365	1946	3.4	25	39	32	14	1868	0	3	368.899	1104.68	-1.22
High	yHLVLR	hypothetical protein PHYSODRAFT_260821 [Phytophthora sojae]|Annexin (Annexin) Family [Phytophthora infestans T30-4]	6	4	348671600;262107323;262107322;262102222	N-Term(iTRAQ8plex)	0.893	1.55	0.853	0.00193	0.0365	1946	3.4	25	39	32	14	1868	0	3	368.899	1104.68	-1.22
High	yHIVLR	hypothetical protein PHYSODRAFT_260821 [Phytophthora sojae]|Annexin (Annexin) Family [Phytophthora infestans T30-4]	6	4	348671600;262107323;262107322;262102222	N-Term(iTRAQ8plex)	1.143	0.804	1.001	0.00126	0.0225	1946	3	27	39	32	15	1868	0	3	368.899	1104.68	-0.8
High	yHLVLR	hypothetical protein PHYSODRAFT_260821 [Phytophthora sojae]|Annexin (Annexin) Family [Phytophthora infestans T30-4]	6	4	348671600;262107323;262107322;262102222	N-Term(iTRAQ8plex)	1.143	0.804	1.001	0.00126	0.0225	1946	3	27	39	32	15	1868	0	3	368.899	1104.68	-0.8
High	yHIVLR	hypothetical protein PHYSODRAFT_260821 [Phytophthora sojae]|Annexin (Annexin) Family [Phytophthora infestans T30-4]	6	4	348671600;262107323;262107322;262102222	N-Term(iTRAQ8plex)	0.967	1.954	0.908	0.000484	0.00718	1641	2.5	27	39	32	15	1600	0	3	368.899	1104.68	0.03
High	yHLVLR	hypothetical protein PHYSODRAFT_260821 [Phytophthora sojae]|Annexin (Annexin) Family [Phytophthora infestans T30-4]	6	4	348671600;262107323;262107322;262102222	N-Term(iTRAQ8plex)	0.967	1.954	0.908	0.000484	0.00718	1641	2.5	27	39	32	15	1600	0	3	368.899	1104.68	0.03
High	iSTIVLR	hypothetical protein PHYSODRAFT_553521 [Phytophthora sojae]|T-complex protein 1 subunit theta [Phytophthora infestans T30-4]	2	2	348690719;262105916	N-Term(iTRAQ8plex)	0.878	1.252	0.87	0.00243	0.0472	387	0.16	26	33	26	21	457	0	2	553.365	1105.72	-1
High	dLGDNIR	ATP synthase gamma subunit [Phytophthora sojae]	2	1	348674233	N-Term(iTRAQ8plex)	1.288	1.183	1.103	0.000563	0.00945	1424	1.8	17	38	31	16	1565	0	2	553.809	1106.61	0.33
High	VTSALIAk	hypothetical protein PHYSODRAFT_478148 [Phytophthora sojae]|hypothetical protein PHYSODRAFT_556584 [Phytophthora sojae]|fatty acid synthase subunit alpha, putative [Phytophthora infestans T30-4]	5	3	348684155;348684133;262109741	K8(iTRAQ8plex)	0.801	1	0.785	0.000648	0.0115	722	0.039	28	35	28	29	673	0	2	553.858	1106.71	-0.23
High	iTDEGLR	pyruvate kinase, putative [Phytophthora infestans T30-4]	1	1	262095750	N-Term(iTRAQ8plex)	0.799	1.275	0.782	0.00669	0.127	1892	1.1	25	40	33	20	2157	0	2	554.319	1107.63	-0.12
High	IDLLTYITR	hypothetical protein PHYSODRAFT_314387 [Phytophthora sojae]|cystathionine beta-synthase [Phytophthora infestans T30-4]	2	2	348676868;262102491					0.000166	0.00214	1746	5	16	40	33	13	2188	0	2	554.324	1107.64	-0.4
High	lcEILR		0	0		N-Term(iTRAQ8plex); C2(Carbamidomethyl)	1.006	1.011	1.15	0.00197	0.0381	1460	3.8	23	39	32	14	1792	0	2	554.328	1107.65	-0.62
High	lcELIR		0	0		N-Term(iTRAQ8plex); C2(Carbamidomethyl)	1.006	1.011	1.15	0.00197	0.0381	1460	3.8	23	39	32	14	1792	0	2	554.328	1107.65	-0.62
High	vILTAMR	hypothetical protein PHYSODRAFT_342845 [Phytophthora sojae]	3	1	348665061	N-Term(iTRAQ8plex)	1.296	0.84	1.09	0.00117	0.0203		0.74	24	35	28	17	778	0	2	554.347	1107.69	0.35
High	vILTAMR	hypothetical protein PHYSODRAFT_342845 [Phytophthora sojae]	3	1	348665061	N-Term(iTRAQ8plex)	1.21	0.874	0.935	0.00155	0.0284		0.54	26	35	28	19	778	0	2	554.347	1107.69	0.46
High	VNFTVDQMR	elongation factor 2 [Phytophthora infestans T30-4]	1	1	262099081					0.000215	0.00244		0.037	27	34	27	29	568	0	2	555.275	1109.54	1.28
High	eLGTVMR	RecName: Full=Calmodulin; Short=CaM|calmodulin putative [Albugo laibachii Nc14]	5	2	75326398;325192779	N-Term(iTRAQ8plex)	0.451	1.333	0.976	0.000958	0.0172	1607	0.29	28	39	32	25	1843	0	3	370.548	1109.63	-0.63
High	eLGTVMR	RecName: Full=Calmodulin; Short=CaM|calmodulin putative [Albugo laibachii Nc14]	5	2	75326398;325192779	N-Term(iTRAQ8plex)	0.771	1.06	0.952	0.00373	0.0704	1608	5.5	19	39	32	12	1846	0	2	555.318	1109.63	-0.1
High	lAFDIAR	alpha-actinin-1, putative [Phytophthora infestans T30-4]	1	1	262102471	N-Term(iTRAQ8plex)	0.995	0.994	0.925	0.000648	0.0109	1603	1.7	18	39	32	17	1803	0	2	555.334	1109.66	-1.68
High	QKALFAk	AlNc14C106G6239 [Albugo laibachii Nc14]	1	1	325186404	K7(iTRAQ8plex)	1.652	1.816	0.962	0.00627	0.118	882	0.037	29	36	29	30	838	1	2	555.354	1109.7	2.49
High	IFNYQSPSR	hypothetical protein PHYSODRAFT_323696 [Phytophthora sojae]|cyclopropane-fatty-acyl-phospholipid synthase [Phytophthora infestans T30-4]	2	2	348690475;262105739					0.000288	0.00372	596	0.078	28	35	28	27	700	0	2	556.281	1111.55	1.68
High	LPANLTQAQR	hypothetical protein PHYSODRAFT_557596 [Phytophthora sojae]|6-phosphogluconate dehydrogenase [Phytophthora infestans T30-4]	3	2	348681863;262098442					0	6.52e-06		0.009	33	40	33	41	2055	0	2	556.316	1111.62	2.63
High	tVIMMGR	elongation factor 2 [Phytophthora infestans T30-4]	1	1	262099081	N-Term(iTRAQ8plex)	1.013	1.21	1.06	0.00389	0.0737		2.1	20	39	32	16	1730	0	2	556.318	1111.63	1.02
High	WINNLLPSR	hypothetical protein PHYSODRAFT_285440 [Phytophthora sojae]	3	1	348680695					3.7e-05	0.00025	1554	0.032	24	40	33	35	2163	0	2	556.814	1112.62	0.1
High	WINNLLPSR	hypothetical protein PHYSODRAFT_285440 [Phytophthora sojae]	3	1	348680695					1.2e-05	0.000207	1554	0.0015	31	40	33	49	2163	0	2	556.814	1112.62	0.21
High	WINNLLPSR	hypothetical protein PHYSODRAFT_285440 [Phytophthora sojae]	3	1	348680695					0.000414	0.0064	1549	0.0014	31	40	33	49	2161	0	2	556.815	1112.62	0.87
High	IYDVGNk	hypothetical protein PHYSODRAFT_353730 [Phytophthora sojae]|60S ribosomal protein L10 [Phytophthora sp. P1896]	27	2	348690304;321695629	K7(iTRAQ8plex)	0.868	0.987	0.824	8.8e-05	0.00102	1537	0.0004	33	40	33	54	2144	0	2	556.816	1112.63	0.07
High	VLQAADQVLR	phosphate acetyltransferase [Phytophthora infestans T30-4]	1	1	262104764					0.000244	0.00279		1.4	29	38	31	17	1343	0	2	556.826	1112.64	1.95
High	LLNILMQLR	conserved hypothetical protein [Phytophthora infestans T30-4]	3	1	262108669					0.000166	0.00183	1890	0.13	31	41	34	31	3079	0	2	557.344	1113.68	-0.88
High	LLNILMQLR	conserved hypothetical protein [Phytophthora infestans T30-4]	3	1	262108669					4.8e-05	0.000303	1822	0.12	23	41	34	31	3055	0	2	557.345	1113.68	0.77
High	MLNLLAVLAR	conserved hypothetical protein [Phytophthora infestans T30-4]	1	1	262107491					0	1.66e-05		0.0019	34	41	34	49	3083	0	2	557.346	1113.68	2.73
High	LLNILMQLR	conserved hypothetical protein [Phytophthora infestans T30-4]	3	1	262108669					4.8e-05	0.000321	1955	0.044	30	40	33	34	2332	0	2	557.347	1113.69	4.39
High	GFVASDSk	translation elongation factor 1-alpha, putative [Phytophthora infestans T30-4]|elongation factor 1-alpha, partial [Phytophthora citrophthora]|translation elongation factor 1 alpha [Phytophthora multivora]|translation elongation factor 1-alpha [Phytophthora palmivora]|translation elongation factor 1 alpha, partial [Phytophthora sp. Asparagus 117]|elongation factor 1-alpha, partial [Phytophthora in…	57	5	262110172;349745378;114865156;125742949;59859754	K8(iTRAQ8plex)	0.991	1.668	0.529	0.00222	0.0422	1628	3.6	14	39	32	14	1880	0	2	557.806	1114.61	0.48
High	GFVASDSk	translation elongation factor 1-alpha, putative [Phytophthora infestans T30-4]|elongation factor 1-alpha, partial [Phytophthora citrophthora]|translation elongation factor 1 alpha [Phytophthora multivora]|translation elongation factor 1-alpha [Phytophthora palmivora]|translation elongation factor 1 alpha, partial [Phytophthora sp. Asparagus 117]|elongation factor 1-alpha, partial [Phytophthora in…	57	5	262110172;349745378;114865156;125742949;59859754	K8(iTRAQ8plex)	0.587	0.805	0.712	0.00145	0.0264	1628	0.015	20	39	32	38	1880	0	2	557.806	1114.61	0.81
High	GFVASDSk	translation elongation factor 1-alpha, putative [Phytophthora infestans T30-4]|elongation factor 1-alpha, partial [Phytophthora citrophthora]|translation elongation factor 1 alpha [Phytophthora multivora]|translation elongation factor 1-alpha [Phytophthora palmivora]|translation elongation factor 1 alpha, partial [Phytophthora sp. Asparagus 117]|elongation factor 1-alpha, partial [Phytophthora in…	57	5	262110172;349745378;114865156;125742949;59859754	K8(iTRAQ8plex)	0.589	1.768	0.408	0.00052	0.0083	1628	0.13	21	39	32	29	1882	0	2	557.807	1114.61	1.03
High	IQGIGAGFVPR	hypothetical protein PHYSODRAFT_354912 [Phytophthora sojae]	1	1	348673003					0	7.47e-07	1366	0.00024	32	39	32	55	1650	0	2	557.821	1114.64	-1.25
High	IQGIGAGFVPR	hypothetical protein PHYSODRAFT_354912 [Phytophthora sojae]	1	1	348673003					1.2e-05	0.000129	1503	9.5e-05	25	39	32	60	1708	0	2	557.822	1114.64	-0.16
High	IQGIGAGFVPR	hypothetical protein PHYSODRAFT_354912 [Phytophthora sojae]	1	1	348673003					0	6.45e-06	1353	0.0059	25	38	31	41	1497	0	2	557.823	1114.64	1.81
High	VLITTDLLAR	ATP-dependent RNA helicase eIF4A, putative [Phytophthora infestans T30-4]	3	1	262110700					0.000128	0.00145		0.044	29	36	29	30	920	0	2	557.846	1114.69	2.25
High	VLITTDLLAR	ATP-dependent RNA helicase eIF4A, putative [Phytophthora infestans T30-4]	3	1	262110700					9.8e-05	0.00109		0.07	29	36	29	28	903	0	2	557.847	1114.69	2.68
High	VVISAPPk	hypothetical protein PHYSODRAFT_354375 [Phytophthora sojae]|hypothetical protein PHYSODRAFT_285579 [Phytophthora sojae]|triosephosphate isomerase/glyceraldehyde-3-phosphate dehydrogenase, putative [Phytophthora infestans T30-4]	8	2	348681440;262103560	K8(iTRAQ8plex)	0.508	0.693	0.915	0.00719	0.135	570	0.4	21	34	27	19	628	0	3	372.242	1114.71	-2.07
High	VVISAPPk	hypothetical protein PHYSODRAFT_354375 [Phytophthora sojae]|hypothetical protein PHYSODRAFT_285579 [Phytophthora sojae]|triosephosphate isomerase/glyceraldehyde-3-phosphate dehydrogenase, putative [Phytophthora infestans T30-4]	8	2	348681440;262103560	K8(iTRAQ8plex)	0.521	0.654	0.887	0.000252	0.00292	568	0.00037	27	34	27	49	623	0	2	557.86	1114.71	-0.75
High	VVISAPPk	hypothetical protein PHYSODRAFT_354375 [Phytophthora sojae]|hypothetical protein PHYSODRAFT_285579 [Phytophthora sojae]|triosephosphate isomerase/glyceraldehyde-3-phosphate dehydrogenase, putative [Phytophthora infestans T30-4]	8	2	348681440;262103560	K8(iTRAQ8plex)	0.893	0.937	0.796	0.00104	0.0183	558	0.03	27	34	27	30	610	0	2	557.862	1114.72	1.99
High	qPHYDFGLR	Cytoplasmic dynein 1 heavy chain 1 putative [Albugo laibachii Nc14]|hypothetical protein PHYSODRAFT_349562 [Phytophthora sojae]|dynein heavy chain [Phytophthora infestans T30-4]	4	3	325180764;348690776;262105957	N-Term(Gln->pyro-Glu)				0.000763	0.0131		0.31	20	33	26	18	425	0	2	558.268	1115.53	1.42
High	iIPISLR	ribosomal protein S3 [Phytophthora sojae]	9	1	145932366	N-Term(iTRAQ8plex)	0.845	0.825	0.937	0.00361	0.0678	132	0.18	19	26	19	14	92	0	2	558.375	1115.74	-2.29
High	IVEQEDMPR	hypothetical protein PHYSODRAFT_323195 [Phytophthora sojae]	3	1	348689892					5.7e-05	0.000476	573	0.013	27	34	27	33	508	0	2	558.772	1116.54	1.86
High	LVEQEDMPR	hypothetical protein PHYSODRAFT_323195 [Phytophthora sojae]	3	1	348689892					5.7e-05	0.000476	573	0.013	27	34	27	33	508	0	2	558.772	1116.54	1.86
High	TTLVDLLADR	ATP-binding Cassette (ABC) Superfamily [Phytophthora infestans T30-4]|ABC transporter-like protein [Phytophthora sojae]|hypothetical protein PHYSODRAFT_507730 [Phytophthora sojae]	8	3	262107218;348676544;348676542					0.000323	0.00468	1396	0.054	24	37	30	30	1110	0	2	558.82	1116.63	5.51
High	DPIELVk	pyruvate dehydrogenase E1 alpha subunit [Phytophthora sojae]|pyruvate dehydrogenase E1 component subunit alpha [Phytophthora infestans T30-4]	2	2	348688294;262107701	K7(iTRAQ8plex)	0.638	0.858	0.692	0.00028	0.00353	1749	0.069	19	40	33	32	2076	0	2	559.342	1117.68	-0.22
High	sILDIPR	indigoidine synthase A family protein, putative [Phytophthora infestans T30-4]	2	1	262107579	N-Term(iTRAQ8plex)	1.05	0.918	1.003	0.00154	0.0283	1481	4.3	18	39	32	14	1975	0	2	559.348	1117.69	-0.33
High	IILDLVk	60S ribosomal protein L17-2 [Phytophthora infestans T30-4]	3	1	262107775	K7(iTRAQ8plex)	0.697	0.692	1.044	0.00784	0.15	324	0.36	25	32	25	17	344	0	2	559.378	1117.75	-1.76
High	LLIDIVk	60S ribosomal protein L17-2 [Phytophthora infestans T30-4]	3	1	262107775	K7(iTRAQ8plex)	0.697	0.692	1.044	0.00784	0.15	324	0.36	25	32	25	17	344	0	2	559.378	1117.75	-1.76
High	fVYDDR	phospholipase D-like protein [Phytophthora sojae]|phospholipase D, Pi-PLD-like-1 [Phytophthora infestans T30-4]|phospholipase D, Pi-PLD-like-3 [Phytophthora infestans T30-4]	4	3	348687026;262100225;262100226	N-Term(iTRAQ8plex)	0.994	1.074	1.235	0.00934	0.18	1010	0.32	17	37	30	22	1012	0	2	559.793	1118.58	-0.51
High	fVYDDR	phospholipase D-like protein [Phytophthora sojae]|phospholipase D, Pi-PLD-like-1 [Phytophthora infestans T30-4]|phospholipase D, Pi-PLD-like-3 [Phytophthora infestans T30-4]	4	3	348687026;262100225;262100226	N-Term(iTRAQ8plex)	0.99	1.13	1.044	0.00771	0.147		3.1	25	37	30	12	1072	0	3	373.531	1118.58	0.32
High	lAAVTALR	hypothetical protein PHYSODRAFT_344537 [Phytophthora sojae]	1	1	348683995	N-Term(iTRAQ8plex)	0.885	0.98	0.803	0.00308	0.0595	1854	5.6	16	39	32	12	1610	0	2	559.863	1118.72	-1.22
High	lAAVTALR	hypothetical protein PHYSODRAFT_344537 [Phytophthora sojae]	1	1	348683995	N-Term(iTRAQ8plex)	0.992	1.423	0.636	0.00623	0.117	1828	5.3	18	39	32	12	1598	0	2	559.863	1118.72	-0.68
High	lAAVTALR	hypothetical protein PHYSODRAFT_344537 [Phytophthora sojae]	1	1	348683995	N-Term(iTRAQ8plex)	0.956	1.109	0.816	0.00036	0.00529	1828	0.16	25	39	32	27	1598	0	2	559.863	1118.72	-0.35
High	gGISLLVR	splicing factor, arginine/serine-rich, putative [Phytophthora infestans T30-4]	2	1	262108184	N-Term(iTRAQ8plex)	0.879	1.11	0.909	0.00148	0.0269	778	0.31	29	36	29	21	806	0	2	559.864	1118.72	-0.02
High	eLIIGDR	ATP synthase F0 subunit 1 [Phytophthora sojae]|ATP synthase F1 subunit alpha [Phytophthora ramorum]|ATP synthase F1 subunit alpha [Saprolegnia ferax]	8	3	145932350;145932443;50261318	N-Term(iTRAQ8plex)	1.177	0.998	1.089	0.0017	0.0321	1939	0.55	24	40	33	23	2044	0	2	560.336	1119.67	-1.98
High	eLIIGDR	ATP synthase F0 subunit 1 [Phytophthora sojae]|ATP synthase F1 subunit alpha [Phytophthora ramorum]|ATP synthase F1 subunit alpha [Saprolegnia ferax]	8	3	145932350;145932443;50261318	N-Term(iTRAQ8plex)	0.987	0.931	1.138	0.00537	0.101	1939	0.28	29	40	33	26	2044	0	3	373.893	1119.67	-1.53
High	eLIIGDR	ATP synthase F0 subunit 1 [Phytophthora sojae]|ATP synthase F1 subunit alpha [Phytophthora ramorum]|ATP synthase F1 subunit alpha [Saprolegnia ferax]	8	3	145932350;145932443;50261318	N-Term(iTRAQ8plex)	0.531	0.683	0.972	0.00863	0.167	1939	9.3	18	40	33	10	2044	0	3	373.893	1119.67	-1.45
High	eLIIGDR	ATP synthase F0 subunit 1 [Phytophthora sojae]|ATP synthase F1 subunit alpha [Phytophthora ramorum]|ATP synthase F1 subunit alpha [Saprolegnia ferax]	8	3	145932350;145932443;50261318	N-Term(iTRAQ8plex)	0.816	0.925	1.039	0.00274	0.0515	2054	0.19	29	40	33	27	2126	0	3	373.894	1119.67	-1.12
High	eLIIGDR	ATP synthase F0 subunit 1 [Phytophthora sojae]|ATP synthase F1 subunit alpha [Phytophthora ramorum]|ATP synthase F1 subunit alpha [Saprolegnia ferax]	8	3	145932350;145932443;50261318	N-Term(iTRAQ8plex)	1.037	0.881	1.348	0.000484	0.00709	1947	0.048	33	40	33	33	2046	0	3	373.894	1119.67	-0.47
High	eLIIGDR	ATP synthase F0 subunit 1 [Phytophthora sojae]|ATP synthase F1 subunit alpha [Phytophthora ramorum]|ATP synthase F1 subunit alpha [Saprolegnia ferax]	8	3	145932350;145932443;50261318	N-Term(iTRAQ8plex)	0.863	1.033	1.05	0.00195	0.0371	1947	1.2	17	40	33	19	2046	0	2	560.337	1119.67	-0.35
High	gNVTVIGR	hypothetical protein PHYSODRAFT_485399 [Phytophthora sojae]|argininosuccinate synthase [Phytophthora infestans T30-4]	3	2	348684064;262111123	N-Term(iTRAQ8plex)	0.457	0.648	0.797	0	5.12e-05	1453	0.057	22	39	32	32	1704	0	2	560.343	1119.68	0.52
High	vDLLLSR	enoyl-CoA hydratase/isomerase family, putative [Phytophthora infestans T30-4]	1	1	262110423	N-Term(iTRAQ8plex)	1.188	0.965	1.164	0.00201	0.039	1184	1.1	20	39	32	19	1674	0	2	560.355	1119.7	-1.22
High	vDLLLSR	enoyl-CoA hydratase/isomerase family, putative [Phytophthora infestans T30-4]	1	1	262110423	N-Term(iTRAQ8plex)	0.963	0.902	1.181	0.00174	0.0334	1143	1.2	20	39	32	18	1640	0	2	560.355	1119.7	-0.9
High	iLLMGLR	hypothetical protein PHYSODRAFT_552896 [Phytophthora sojae]	3	1	348689929	N-Term(iTRAQ8plex)	0.962	1.024	0.915	0.00301	0.0566	866	3	25	37	30	12	1029	0	2	560.365	1119.72	-0.54
High	vTAWIAR		0	0		N-Term(iTRAQ8plex)	0.646	0.58	1.038	0.00153	0.0281	2210	4.6	20	40	33	14	2143	0	2	560.841	1120.68	-2.42
High	lVNALMR	40S ribosomal protein S5-2 [Phytophthora infestans T30-4]	2	1	262097341	N-Term(iTRAQ8plex)	1.297	1.218	0.858	0.00137	0.0246	2505	2.8	18	40	33	16	2477	0	2	560.843	1120.68	-1.95
High	lVNALMR	40S ribosomal protein S5-2 [Phytophthora infestans T30-4]	2	1	262097341	N-Term(iTRAQ8plex)	1.495	1.265	0.863	0.00165	0.0304	1787	0.84	18	39	32	20	1801	0	2	560.844	1120.68	-1.4
High	lVNALMR	40S ribosomal protein S5-2 [Phytophthora infestans T30-4]	2	1	262097341	N-Term(iTRAQ8plex)	1.303	1.661	0.658	0.00175	0.0338	1787	2.4	18	39	32	16	1801	0	2	560.844	1120.68	-1.4
High	iVQLGSSI	hypothetical protein PHYSODRAFT_552008 [Phytophthora sojae]|malate synthase [Phytophthora infestans T30-4]	4	2	348688469;262107857	N-Term(iTRAQ8plex)	0.74	2.605	0.275	8.8e-05	0.00087	1964	0.0038	22	40	33	44	2020	0	2	560.846	1120.68	-3.07
High	iVQLGSSI	hypothetical protein PHYSODRAFT_552008 [Phytophthora sojae]|malate synthase [Phytophthora infestans T30-4]	4	2	348688469;262107857	N-Term(iTRAQ8plex)	1.115	1.004	0.967	0.00078	0.0136	1955	0.11	21	39	32	30	1994	0	2	560.848	1120.69	0.63
High	iVQLGSSI	hypothetical protein PHYSODRAFT_552008 [Phytophthora sojae]|malate synthase [Phytophthora infestans T30-4]	4	2	348688469;262107857	N-Term(iTRAQ8plex)	0.951	0.614	1.123	0.00028	0.00338	1955	0.0025	24	39	32	46	1994	0	2	560.848	1120.69	1.06
High	iVQLGSSI	hypothetical protein PHYSODRAFT_552008 [Phytophthora sojae]|malate synthase [Phytophthora infestans T30-4]	4	2	348688469;262107857	N-Term(iTRAQ8plex)	0.685	0.568	0.913	0.00249	0.0483	1933	0.01	24	39	32	40	1948	0	2	560.848	1120.69	1.17
High	iVQLGSSI	hypothetical protein PHYSODRAFT_552008 [Phytophthora sojae]|malate synthase [Phytophthora infestans T30-4]	4	2	348688469;262107857	N-Term(iTRAQ8plex)	1.282	1.088	0.846	0.000252	0.00308	1995	0.0051	21	39	32	43	1989	0	2	560.849	1120.69	1.83
High	sVSQLFH	ribose-phosphate pyrophosphokinase [Phytophthora infestans T30-4]	2	1	262098256	N-Term(iTRAQ8plex)	1.142	1.155	0.938	0.000484	0.00721		0.044	18	39	32	33	1723	0	2	561.316	1121.62	-1.31
High	vGAVSGTLN	putative CBEL-like protein [Phytophthora sojae]	4	1	348688671	N-Term(iTRAQ8plex)	1.139	1.293	0.868	9.8e-05	0.00111		0.017	16	42	35	40	3560	0	2	561.326	1121.64	-2.32
High	vGAVSGTLN	putative CBEL-like protein [Phytophthora sojae]	4	1	348688671	N-Term(iTRAQ8plex)	0.928	1.379	0.92	0.000158	0.00177	2047	0.016	22	42	35	41	3699	0	2	561.327	1121.65	-0.03
High	vGAVSGTLN	putative CBEL-like protein [Phytophthora sojae]	4	1	348688671	N-Term(iTRAQ8plex)	0.56	1.184	0.801	2.5e-05	0.000232	2047	9.4e-05	25	42	35	63	3698	0	2	561.327	1121.65	0.62
High	vGAVSGTLN	putative CBEL-like protein [Phytophthora sojae]	4	1	348688671	N-Term(iTRAQ8plex)	0.537	1.111	0.97	4.8e-05	0.000273	2047	0.00024	23	42	35	59	3698	0	2	561.328	1121.65	0.84
High	vGAVSGTLN	putative CBEL-like protein [Phytophthora sojae]	4	1	348688671	N-Term(iTRAQ8plex)	0.777	1.194	0.965	8.8e-05	0.000868	1969	0.03	19	42	35	38	3615	0	2	561.329	1121.65	2.8
High	fLWPVR	hypothetical protein PHYSODRAFT_302104 [Phytophthora sojae]	2	1	348675829	N-Term(iTRAQ8plex)	2.481	1.146	0.956	0.00519	0.0972	1260	4.1	16	38	31	13	1461	0	2	561.342	1121.68	-0.13
High	dAPGGVFR	hypothetical protein PHYSODRAFT_350735 [Phytophthora sojae]|clathrin heavy chain [Phytophthora infestans T30-4]	2	2	348681570;262103632	N-Term(iTRAQ8plex)	1.181	1.286	0.862	0.000138	0.00155	1866	0.46	32	39	32	23	1799	0	3	374.878	1122.62	-2.17
High	vWNPFR	rRNA 2'-O-methyltransferase fibrillarin, putative [Phytophthora infestans T30-4]|rRNA 2'Omethyltransferase fibrillarin putative [Albugo laibachii Nc14]	3	1	262095570	N-Term(iTRAQ8plex)	0.999	1.175	1.093	0.00281	0.0527	2102	3.2	16	40	33	15	2130	0	3	374.883	1122.64	-0.74
High	FFGFSFESR	P-type ATPase (P-ATPase) Superfamily [Phytophthora infestans T30-4]	1	1	262095792					0.000332	0.00495		0.0022	25	32	25	39	387	0	2	562.264	1123.52	0.24
High	tLDDSIR	hypothetical protein PHYSODRAFT_492501 [Phytophthora sojae]	2	1	348680233	N-Term(iTRAQ8plex)	0.917	0.771	1.061	0.00719	0.135	1939	8.7	23	39	32	11	1971	0	2	562.316	1123.62	-1.35
High	gDLFLVR	putative ATPase [Phytophthora sojae]	3	1	348666230	N-Term(iTRAQ8plex)	0.644	0.838	0.713	0.00469	0.0882		0.35	31	38	31	23	1310	0	2	562.342	1123.68	-0.38
High	iIAAk	DNA ligase, putative [Phytophthora infestans T30-4]|abc transporter [Phytophthora sojae]|40S ribosomal protein S21 [Phytophthora infestans T30-4]|hypothetical protein PHYSODRAFT_467174 [Phytophthora sojae]|ATP-binding cassette sub-family E member 1 [Phytophthora infestans T30-4]|conserved hypothetical protein [Phytophthora infestans T30-4]|dynein heavy chain [Phytophthora infestans T30-4]	10	7	262110231;348690961;262097467;348689900;262111520;262101705;262103485	N-Term(iTRAQ8plex); K5(iTRAQ8plex)	0.805	0.917	1.077	0.00605	0.114	1167	2.6	21	37	30	14	1199	0	3	375.26	1123.77	-0.06
High	iLAAk	DNA ligase, putative [Phytophthora infestans T30-4]|abc transporter [Phytophthora sojae]|40S ribosomal protein S21 [Phytophthora infestans T30-4]|hypothetical protein PHYSODRAFT_467174 [Phytophthora sojae]|ATP-binding cassette sub-family E member 1 [Phytophthora infestans T30-4]|conserved hypothetical protein [Phytophthora infestans T30-4]|dynein heavy chain [Phytophthora infestans T30-4]	10	7	262110231;348690961;262097467;348689900;262111520;262101705;262103485	N-Term(iTRAQ8plex); K5(iTRAQ8plex)	0.805	0.917	1.077	0.00605	0.114	1167	2.6	21	37	30	14	1199	0	3	375.26	1123.77	-0.06
High	lIAAk	DNA ligase, putative [Phytophthora infestans T30-4]|abc transporter [Phytophthora sojae]|40S ribosomal protein S21 [Phytophthora infestans T30-4]|hypothetical protein PHYSODRAFT_467174 [Phytophthora sojae]|ATP-binding cassette sub-family E member 1 [Phytophthora infestans T30-4]|conserved hypothetical protein [Phytophthora infestans T30-4]|dynein heavy chain [Phytophthora infestans T30-4]	10	7	262110231;348690961;262097467;348689900;262111520;262101705;262103485	N-Term(iTRAQ8plex); K5(iTRAQ8plex)	0.805	0.917	1.077	0.00605	0.114	1167	2.6	21	37	30	14	1199	0	3	375.26	1123.77	-0.06
High	lLAAk	DNA ligase, putative [Phytophthora infestans T30-4]|abc transporter [Phytophthora sojae]|40S ribosomal protein S21 [Phytophthora infestans T30-4]|hypothetical protein PHYSODRAFT_467174 [Phytophthora sojae]|ATP-binding cassette sub-family E member 1 [Phytophthora infestans T30-4]|conserved hypothetical protein [Phytophthora infestans T30-4]|dynein heavy chain [Phytophthora infestans T30-4]	10	7	262110231;348690961;262097467;348689900;262111520;262101705;262103485	N-Term(iTRAQ8plex); K5(iTRAQ8plex)	0.805	0.917	1.077	0.00605	0.114	1167	2.6	21	37	30	14	1199	0	3	375.26	1123.77	-0.06
High	iMWSQR	polyadenylate-binding protein, putative [Phytophthora infestans T30-4]|polyadenylate-binding protein 1-B [Phytophthora infestans T30-4]	3	1	262102952	N-Term(iTRAQ8plex)	0.894	1.041	0.988	0.00646	0.123	1668	2.6	17	39	32	15	1615	0	3	375.545	1124.62	1.89
High	VNFTVDQmR	elongation factor 2 [Phytophthora infestans T30-4]	1	1	262099081	M8(Oxidation)				0.00116	0.0199		0.056	27	34	27	27	519	0	2	563.273	1125.54	2.31
High	fLLDGTR	conserved hypothetical protein [Phytophthora infestans T30-4]	2	1	262097641	N-Term(iTRAQ8plex)	0.507	1.1	0.971	0.00283	0.0534	1340	1.9	19	38	31	16	1552	0	2	563.331	1125.66	-1.58
High	lASDFLR	hypothetical protein PHYSODRAFT_323195 [Phytophthora sojae]	2	1	348689892	N-Term(iTRAQ8plex)	1.1	1.129	0.989	0.00151	0.0276	1487	1.6	17	39	32	17	1657	0	2	563.332	1125.66	-1.04
High	lFSALDR	hypothetical protein PHYSODRAFT_347295 [Phytophthora sojae]	2	1	348672108	N-Term(iTRAQ8plex)	0.835	1.177	0.752	0.00294	0.0557	1487	7.9	23	39	32	10	1657	0	2	563.332	1125.66	-1.04
High	lFSALDR	hypothetical protein PHYSODRAFT_347295 [Phytophthora sojae]	2	1	348672108	N-Term(iTRAQ8plex)	0.797	1.152	0.749	0.00171	0.0325	1485	6.2	18	39	32	11	1657	0	2	563.332	1125.66	0.59
High	TILGPIENIR	hypothetical protein PHYSODRAFT_545625 [Phytophthora sojae]|mitochondrial-processing peptidase subunit beta [Phytophthora infestans T30-4]	2	2	348676284;262099589					0.000176	0.00222	1256	0.024	27	38	31	34	1357	0	2	563.335	1125.66	0.18
High	TILGPIENIR	hypothetical protein PHYSODRAFT_545625 [Phytophthora sojae]|mitochondrial-processing peptidase subunit beta [Phytophthora infestans T30-4]	2	2	348676284;262099589					0.00247	0.0481		1.9	22	38	31	16	1330	0	2	563.336	1125.66	1.69
High	TILGPIENIR	hypothetical protein PHYSODRAFT_545625 [Phytophthora sojae]|mitochondrial-processing peptidase subunit beta [Phytophthora infestans T30-4]	2	2	348676284;262099589					0.000563	0.00902	1227	0.0027	22	38	31	44	1330	0	2	563.336	1125.66	2.02
High	vLAHLIR	hypothetical protein PHYSODRAFT_344575 [Phytophthora sojae]|conserved hypothetical protein [Phytophthora infestans T30-4]	2	2	348684137;262109731	N-Term(iTRAQ8plex)	1.283	1.048	1.114	0.000351	0.00517	2058	0.66	31	41	34	23	2781	0	3	375.919	1125.74	0.02
High	vLAHLIR	hypothetical protein PHYSODRAFT_344575 [Phytophthora sojae]|conserved hypothetical protein [Phytophthora infestans T30-4]	2	2	348684137;262109731	N-Term(iTRAQ8plex)	1.312	0.976	1.002	0.000711	0.0122	2055	0.57	30	41	34	24	2766	0	3	375.92	1125.74	3.19
High	LFSYPDTQR	hypothetical protein PHYSODRAFT_559240 [Phytophthora sojae]|catalase [Phytophthora infestans T30-4]	3	2	348678478;262104769					0.00145	0.0262	663	1.4	16	35	28	13	644	0	2	563.781	1126.55	1.52
High	aFEEDVL	hypothetical protein PHYSODRAFT_564720 [Phytophthora sojae]	2	1	348669015	N-Term(iTRAQ8plex)	0.763	0.715	0.962	0.00287	0.0538		0.085	21	38	31	29	1467	0	2	563.801	1126.59	0.37
High	aFEEDVL	hypothetical protein PHYSODRAFT_564720 [Phytophthora sojae]	2	1	348669015	N-Term(iTRAQ8plex)	0.886	0.575	0.957	0.00304	0.0574		0.13	19	38	31	27	1449	0	2	563.802	1126.6	3.3
High	YTPADAGk	hypothetical protein PHYSODRAFT_259407 [Phytophthora sojae]	1	1	348681143	K8(iTRAQ8plex)	0.512	1.264	0.846	0.00446	0.0843	1944	2.9	27	39	32	14	1604	0	2	563.805	1126.6	-1.9
High	LVQQLEAAVR	hypothetical protein PHYSODRAFT_554034 [Phytophthora sojae]|phosphoglucomutase [Phytophthora infestans T30-4]	2	2	348687704;262109532					0	5.93e-06	1668	9e-06	23	38	31	69	1483	0	2	563.833	1126.66	1.57
High	LVQQLEAAVR	hypothetical protein PHYSODRAFT_554034 [Phytophthora sojae]|phosphoglucomutase [Phytophthora infestans T30-4]	2	2	348687704;262109532					0	1.08e-06	1668	1.2e-05	20	38	31	68	1483	0	2	563.834	1126.66	1.79
High	hFHLLR	hypothetical protein PHYSODRAFT_354074 [Phytophthora sojae]	1	1	348685659	N-Term(iTRAQ8plex)	1.228	1.19	0.829	0.00251	0.0486	1814	8.7	20	39	32	10	1851	0	3	376.231	1126.68	0.39
High	AFEEAEk	putative ATPase [Phytophthora sojae]	3	1	348666230	K7(iTRAQ8plex)	0.735	0.863	0.971	0.00496	0.0942	1347	0.11	30	37	30	28	1223	0	2	564.299	1127.59	1.77
High	sDIFGER	hypothetical protein PHYSODRAFT_537835 [Phytophthora sojae]|ketol-acid reductoisomerase [Phytophthora infestans T30-4]	4	1	262106295	N-Term(iTRAQ8plex)	0.698	0.7	0.983	0.00151	0.0274	1430	2.5	27	37	31	14	1259	0	3	376.538	1127.6	-1.6
High	sDIFGER	hypothetical protein PHYSODRAFT_537835 [Phytophthora sojae]|ketol-acid reductoisomerase [Phytophthora infestans T30-4]	4	1	262106295	N-Term(iTRAQ8plex)	0.646	0.739	0.899	0.00934	0.18	1541	2	28	38	31	15	1329	0	2	564.303	1127.6	-1.05
High	fTADITR	hypothetical protein PHYSODRAFT_538644 [Phytophthora sojae]	1	1	348687043	N-Term(iTRAQ8plex)	0.975	0.997	0.976	0.00824	0.157	1696	6.2	24	39	32	12	1748	0	2	564.322	1127.64	0.14
High	mMMQAGR	hypothetical protein PHYSODRAFT_289206 [Phytophthora sojae]|ADP/ATP translocase, putative [Phytophthora infestans T30-4]	3	2	348666131;262110360	N-Term(iTRAQ8plex)	1.19	1.078	0.896	0.000839	0.0149	870	0.68	27	35	28	17	643	0	3	376.859	1128.56	-1.76
High	mMMQAGR	hypothetical protein PHYSODRAFT_289206 [Phytophthora sojae]|ADP/ATP translocase, putative [Phytophthora infestans T30-4]	3	2	348666131;262110360	N-Term(iTRAQ8plex)	1.354	1.076	0.932	0.00189	0.0354	838	0.58	23	34	27	17	628	0	2	564.785	1128.56	-1.04
High	mMMQAGR	hypothetical protein PHYSODRAFT_289206 [Phytophthora sojae]|ADP/ATP translocase, putative [Phytophthora infestans T30-4]	3	2	348666131;262110360	N-Term(iTRAQ8plex)	1.114	0.906	1.102	0.00057	0.00958	897	0.81	23	35	28	16	675	0	2	564.785	1128.56	-0.07
High	DFDASAAk	hypothetical protein PHYSODRAFT_356091 [Phytophthora sojae]	2	1	348667100	K8(iTRAQ8plex)	0.722	0.976	0.779	0.000915	0.0163	1189	0.24	29	36	29	23	934	0	2	564.796	1128.58	-0.08
High	DFDASAAk	hypothetical protein PHYSODRAFT_356091 [Phytophthora sojae]	2	1	348667100	K8(iTRAQ8plex)	0.79	1.43	0.6	0.00171	0.0325		0.26	20	37	30	23	1051	0	2	564.797	1128.59	2.08
High	ADTGLYGk	elongation factor 1-gamma, putative [Phytophthora infestans T30-4]	1	1	262099105	K8(iTRAQ8plex)	0.965	0.716	1.204	0.000883	0.0152		0.097	32	39	32	30	1761	0	2	564.814	1128.62	1.22
High	FAQVTMk	60S ribosomal protein L31, putative [Phytophthora infestans T30-4]	2	1	262102582	K7(iTRAQ8plex)	1.141	0.724	1.19	0.00895	0.175		1.9	21	39	32	16	1590	0	3	376.884	1128.64	-0.3
High	FLGFETIFR	hypothetical protein PHYSODRAFT_523689 [Phytophthora sojae]	2	1	348669654					0.00028	0.00324	1321	0.0051	26	39	32	43	1849	0	2	565.307	1129.61	1.57
High	AIVGVSAEDIR	60S ribosomal protein L24, putative [Phytophthora infestans T30-4]	2	1	262108426					0.000128	0.00152	1663	0.012	26	38	31	38	1526	0	2	565.315	1129.62	1.87
High	DLEEVEELR	hypothetical protein PHYSODRAFT_285374 [Phytophthora sojae]	1	1	348680338					0.000332	0.00503	570	0.0031	28	35	28	40	672	0	2	566.282	1131.56	3.16
High	aYYAALR	hypothetical protein PHYSODRAFT_355317 [Phytophthora sojae]	2	1	348671201	N-Term(iTRAQ8plex)	1.231	1.109	0.969	0.000745	0.0126	1440	4.1	15	38	31	12	1439	0	2	566.326	1131.64	-1.28
High	aYYAALR	hypothetical protein PHYSODRAFT_355317 [Phytophthora sojae]	2	1	348671201	N-Term(iTRAQ8plex)	1.191	1.016	0.955	0.00239	0.0464	1314	1.1	17	38	31	18	1381	0	2	566.327	1131.65	0.45
High	aYYAALR	hypothetical protein PHYSODRAFT_355317 [Phytophthora sojae]	2	1	348671201	N-Term(iTRAQ8plex)	1.206	1.073	0.95	0.00901	0.176		4.4	15	38	31	12	1381	0	2	566.327	1131.65	0.45
High	GYSFTTTAER	actin-like protein [Phytophthora infestans T30-4]|actin, partial [Phytophthora sp. H-6/02]	12	1	262105347					0.000484	0.00735		1	16	38	31	18	1262	0	2	566.768	1132.53	1.24
High	GYSFTTTAER	actin-like protein [Phytophthora infestans T30-4]|actin, partial [Phytophthora sp. H-6/02]	12	1	262105347					0.00187	0.0352		0.13	17	38	31	27	1263	0	2	566.768	1132.53	1.35
High	YLTAAcMFR	hypothetical protein PHYSODRAFT_507388 [Phytophthora sojae]|beta-tubulin, partial [Phytophthora nicotianae x cactorum]|beta-tubulin [Phytophthora katsurae]|beta-tubulin, partial [Thraustotheca clavata]|beta-tubulin, partial [Pythium ultimum var. ultimum]|beta-tubulin, partial [Pythium sp. quercum]|beta-tubulin [Phytophthora sp. 3 EEO-2011]|beta-tubulin, partial [Pseudoperonospora cubensis]	181	7	348676355;387569541;324983099;57903353;299777534;114865193;329763767	C6(Carbamidomethyl)				0.000288	0.00362	404	0.22	17	38	31	25	1274	0	2	566.768	1132.53	1.54
High	YLTAAcMFR	hypothetical protein PHYSODRAFT_507388 [Phytophthora sojae]|beta-tubulin, partial [Phytophthora nicotianae x cactorum]|beta-tubulin [Phytophthora katsurae]|beta-tubulin, partial [Thraustotheca clavata]|beta-tubulin, partial [Pythium ultimum var. ultimum]|beta-tubulin, partial [Pythium sp. quercum]|beta-tubulin [Phytophthora sp. 3 EEO-2011]|beta-tubulin, partial [Pseudoperonospora cubensis]	181	7	348676355;387569541;324983099;57903353;299777534;114865193;329763767	C6(Carbamidomethyl)				0.000323	0.00448		0.67	31	38	31	20	1272	0	2	566.769	1132.53	2.62
High	eTVLPGGR	hypothetical protein PHYSODRAFT_537835 [Phytophthora sojae]|ketol-acid reductoisomerase [Phytophthora infestans T30-4]	3	1	262106295	N-Term(iTRAQ8plex)	0.703	1.01	0.839	0.000484	0.00773	1507	0.6	22	38	31	21	1491	0	3	378.225	1132.66	-1.17
High	eTVLPGGR	hypothetical protein PHYSODRAFT_537835 [Phytophthora sojae]|ketol-acid reductoisomerase [Phytophthora infestans T30-4]	3	1	262106295	N-Term(iTRAQ8plex)	0.467	0.777	0.68	0.00531	0.0984		1.6	16	38	31	17	1491	0	2	566.835	1132.66	-0.78
High	eTVLPGGR	hypothetical protein PHYSODRAFT_537835 [Phytophthora sojae]|ketol-acid reductoisomerase [Phytophthora infestans T30-4]	3	1	262106295	N-Term(iTRAQ8plex)	0.417	0.666	0.781	5.7e-05	0.000599	1468	0.61	16	38	31	21	1451	0	2	566.835	1132.66	-0.57
High	lALQDIR	conserved hypothetical protein [Phytophthora infestans T30-4]	2	1	262104423	N-Term(iTRAQ8plex)	0.853	1.273	0.976	0.00151	0.0275	1431	0.13	32	38	32	28	1586	0	3	378.237	1132.7	-2.98
High	aAVWLLR	hypothetical protein PHYSODRAFT_529901 [Phytophthora sojae]|importin subunit alpha, putative [Phytophthora infestans T30-4]	2	2	348667206;262104246	N-Term(iTRAQ8plex)	1.03	1.141	0.947	0.00115	0.0198	1867	8.8	16	39	32	10	1846	0	2	566.86	1132.71	-1.76
High	aAVWLLR	hypothetical protein PHYSODRAFT_529901 [Phytophthora sojae]|importin subunit alpha, putative [Phytophthora infestans T30-4]	2	2	348667206;262104246	N-Term(iTRAQ8plex)	1.225	1.169	1.039	0.00028	0.00347	1861	2.3	18	39	32	16	1845	0	2	566.861	1132.72	0.51
High	gLLGVTIR		0	0		N-Term(iTRAQ8plex)	1.147	0.92	1.052	0.00279	0.0524	1624	3.5	14	39	32	14	1618	0	2	566.871	1132.73	-1.34
High	vIGTLLGR	eukaryotic translation initiation factor 3 subunit F, putative [Phytophthora infestans T30-4]	2	1	262097298	N-Term(iTRAQ8plex)	1.074	1.246	0.917	0.000196	0.0023	1612	2.4	28	39	32	15	1604	0	2	566.871	1132.74	-0.26
High	vIGTLLGR	eukaryotic translation initiation factor 3 subunit F, putative [Phytophthora infestans T30-4]	2	1	262097298	N-Term(iTRAQ8plex)	0.997	1.057	1.139	5.7e-05	0.000549	1009	0.12	28	35	28	24	662	0	2	566.871	1132.74	0.06
High	vIGTLLGR	eukaryotic translation initiation factor 3 subunit F, putative [Phytophthora infestans T30-4]	2	1	262097298	N-Term(iTRAQ8plex)	0.953	1.109	0.979	0.000166	0.00185	1009	0.28	26	35	28	21	662	0	2	566.872	1132.74	0.49
High	aEQLNVR	60S ribosomal protein L32-1 [Phytophthora infestans T30-4]	2	1	262100682	N-Term(iTRAQ8plex)	1.057	1.284	0.813	0.00137	0.0248	1375	1.8	26	38	31	16	1281	0	3	378.558	1133.66	0.23
High	YELEcAPPR	hypothetical protein PHYSODRAFT_551244 [Phytophthora sojae]|lysyl-tRNA synthetase [Phytophthora infestans T30-4]	2	2	348665985;262097915	C5(Carbamidomethyl)				5.7e-05	0.00038		0.036	26	33	26	28	406	0	2	567.767	1134.53	2.12
High	wMGPLAR	hypothetical protein PHYSODRAFT_284116 [Phytophthora sojae]|60S ribosomal protein L3 [Phytophthora infestans T30-4]	3	2	348687785;262109935	N-Term(iTRAQ8plex)	0.839	0.828	0.921	0.000648	0.0109	1297	1.6	28	37	30	15	1079	0	3	378.883	1134.64	-3.4
High	wMGPLAR	hypothetical protein PHYSODRAFT_284116 [Phytophthora sojae]|60S ribosomal protein L3 [Phytophthora infestans T30-4]	3	2	348687785;262109935	N-Term(iTRAQ8plex)	0.835	0.85	0.774	0.000484	0.00756	1492	0.1	31	38	31	29	1446	0	3	378.884	1134.64	-0.74
High	wMGPLAR	hypothetical protein PHYSODRAFT_284116 [Phytophthora sojae]|60S ribosomal protein L3 [Phytophthora infestans T30-4]	3	2	348687785;262109935	N-Term(iTRAQ8plex)	0.9	0.928	0.904	0.00107	0.0186	1627	3.3	26	38	31	14	1573	0	3	378.885	1134.64	1.04
High	ILVTTDLFGR	DEAD/DEAH box RNA helicase, putative [Phytophthora infestans T30-4]	2	1	262107977					1.2e-05	0.00014	2085	0.0027	19	40	33	46	2161	0	2	567.831	1134.65	2.14
High	iVSVPcR	transketolase [Phytophthora infestans T30-4]	1	1	262103399	N-Term(iTRAQ8plex); C6(Carbamidomethyl)	1.038	1.179	0.939	0.00192	0.0357	2168	1.9	30	40	33	18	2190	0	3	378.891	1134.66	-2.4
High	iVSVPcR	transketolase [Phytophthora infestans T30-4]	1	1	262103399	N-Term(iTRAQ8plex); C6(Carbamidomethyl)	1.065	1.182	1.046	0.000369	0.00532	1918	0.099	19	39	32	30	1926	0	3	378.891	1134.66	-1.03
High	iVSVPcR	transketolase [Phytophthora infestans T30-4]	1	1	262103399	N-Term(iTRAQ8plex); C6(Carbamidomethyl)	1.035	1.264	0.959	0.00193	0.0362	1918	3.3	27	39	32	15	1926	0	2	567.833	1134.66	-0.96
High	iVSVPcR	transketolase [Phytophthora infestans T30-4]	1	1	262103399	N-Term(iTRAQ8plex); C6(Carbamidomethyl)	1.064	1.252	0.994	0.00221	0.042	1918	1.1	32	39	32	19	1926	0	3	378.891	1134.66	-0.87
High	iVSVPcR	transketolase [Phytophthora infestans T30-4]	1	1	262103399	N-Term(iTRAQ8plex); C6(Carbamidomethyl)	1.115	1.101	1.133	0.000307	0.00412	1922	0.021	20	39	32	37	1932	0	3	378.892	1134.66	-0.54
High	ncMFFI	Argonaute3 (AGO3) [Phytophthora infestans T30-4]	1	1	262103099	N-Term(iTRAQ8plex); C2(Carbamidomethyl)	1.257	1.354	1.015	0.00112	0.0194		0.019	28	35	28	32	651	0	2	568.283	1135.56	0.29
High	dAWLAQQ	glycerophosphoryl diester phosphodiesterase, putative [Phytophthora infestans T30-4]	1	1	262104017	N-Term(iTRAQ8plex)	2.2	1.398	1.117	0.00356	0.0667	1231	0.05	30	37	30	30	1103	0	2	568.307	1135.61	1.47
High	iASNAGSIV	60S ribosomal protein L23 [Phytophthora infestans T30-4]	2	1	262103563	N-Term(iTRAQ8plex)	1.327	1.369	1.098	0.00356	0.0667	2105	0.066	17	40	33	32	2176	0	2	568.335	1135.66	-0.27
High	iDVLESR		0	0		N-Term(iTRAQ8plex)	0.967	1.056	1.006	0.0017	0.0321	2077	3.9	17	40	33	14	2162	0	2	568.335	1135.66	-0.05
High	dTVLEVR	H - or Na -translocating F-type, V-type and A-type ATPase (F-ATPase) Superfamily [Phytophthora infestans T30-4]	2	1	262102524	N-Term(iTRAQ8plex)	0.968	1.288	0.997	0.000323	0.00443	2078	0.036	32	40	33	35	2162	0	2	568.335	1135.66	0.16
High	dTVLEVR	H - or Na -translocating F-type, V-type and A-type ATPase (F-ATPase) Superfamily [Phytophthora infestans T30-4]	2	1	262102524	N-Term(iTRAQ8plex)	0.843	1.128	0.973	0.00148	0.0269	2078	0.65	23	40	33	22	2162	0	2	568.335	1135.66	0.38
High	iASNAGSIV	60S ribosomal protein L23 [Phytophthora infestans T30-4]	2	1	262103563	N-Term(iTRAQ8plex)	0.719	1.202	0.997	0.00228	0.0437	2078	0.018	20	40	33	38	2162	0	2	568.335	1135.66	0.59
High	iASNAGSIV	60S ribosomal protein L23 [Phytophthora infestans T30-4]	2	1	262103563	N-Term(iTRAQ8plex)	0.972	1.247	0.87	0.000414	0.0062	2080	0.061	33	40	33	33	2162	0	2	568.336	1135.66	1.13
High	iASNAGSIV	60S ribosomal protein L23 [Phytophthora infestans T30-4]	2	1	262103563	N-Term(iTRAQ8plex)	0.924	1.267	0.7	0.00397	0.0749	2087	1.2	32	40	33	20	2181	0	2	568.336	1135.66	1.99
High	yVPPSLR	hypothetical protein PHYSODRAFT_559962 [Phytophthora sojae]|eukaryotic translation initiation factor 3 subunit G, putative [Phytophthora infestans T30-4]	2	2	348677474;262102893	Y1(iTRAQ8plex)	0.596	1.029	0.992	0.00123	0.0217	1800	0.48	25	39	32	23	1987	0	3	379.231	1135.68	0.46
High	yVPPSLR	hypothetical protein PHYSODRAFT_559962 [Phytophthora sojae]|eukaryotic translation initiation factor 3 subunit G, putative [Phytophthora infestans T30-4]	2	2	348677474;262102893	N-Term(iTRAQ8plex)	0.596	1.029	0.992	0.00145	0.0265	1800	0.6	25	39	32	22	1987	0	3	379.231	1135.68	0.46
High	sTELLIR	hypothetical protein PHYSODRAFT_322070 [Phytophthora sojae]	1	1	348688585	N-Term(iTRAQ8plex)	1.139	1.013	1.138	0.00116	0.02	1322	1	24	38	31	19	1477	0	2	568.352	1135.7	-1.13
High	sTELLIR	hypothetical protein PHYSODRAFT_322070 [Phytophthora sojae]	1	1	348688585	N-Term(iTRAQ8plex)	1.216	1.093	0.954	0.00275	0.0517	1250	0.34	28	38	31	23	1414	0	2	568.353	1135.7	-0.7
High	sTELLIR	hypothetical protein PHYSODRAFT_322070 [Phytophthora sojae]	1	1	348688585	N-Term(iTRAQ8plex)	1.263	1.2	0.993	0.000369	0.00547	1187	0.94	24	38	31	19	1371	0	2	568.353	1135.7	-0.59
High	sTELLIR	hypothetical protein PHYSODRAFT_322070 [Phytophthora sojae]	1	1	348688585	N-Term(iTRAQ8plex)	1.542	1.415	1.082	0.00202	0.0391	1365	0.48	27	39	32	22	1592	0	2	568.354	1135.7	0.91
High	sTELLIR	hypothetical protein PHYSODRAFT_322070 [Phytophthora sojae]	1	1	348688585	N-Term(iTRAQ8plex)	1.115	1.294	0.895	0.00136	0.0241	1386	0.31	29	39	32	24	1616	0	2	568.354	1135.7	1.45
High	TIGVVGTGk	hypothetical protein PHYSODRAFT_503916 [Phytophthora sojae]|hypothetical protein PHYSODRAFT_502841 [Phytophthora sojae]|hypothetical protein PHYSODRAFT_559773 [Phytophthora sojae]|D-isomer specific 2-hydroxyacid dehydrogenase, putative [Phytophthora infestans T30-4]|hypothetical protein PHYSODRAFT_346054 [Phytophthora sojae]	7	6	348677150;348677146;348677155;262103107;262103106;348677147	K9(iTRAQ8plex)	0.487	0.806	0.868	0.0011	0.019	1386	0.063	29	39	32	31	1616	0	2	568.354	1135.7	1.87
High	aVLFLIR	hypothetical protein PHYSODRAFT_260821 [Phytophthora sojae]|Annexin (Annexin) Family [Phytophthora infestans T30-4]	6	3	348671600;262107323;262107322	N-Term(iTRAQ8plex)	1.276	0.518	1.591	0.00145	0.0264	85	0.011	20	27	20	27	102	0	3	379.254	1135.75	-2.28
High	aVLFLIR	hypothetical protein PHYSODRAFT_260821 [Phytophthora sojae]|Annexin (Annexin) Family [Phytophthora infestans T30-4]	6	3	348671600;262107323;262107322	N-Term(iTRAQ8plex)	1.299	0.71	1.073	0.00196	0.0376	83	0.0036	19	26	19	31	96	0	3	379.254	1135.75	-2.12
High	aLLFLVR	hypothetical protein PHYSODRAFT_342845 [Phytophthora sojae]	3	1	348665061	N-Term(iTRAQ8plex)	1.406	0.862	1.001	0.000737	0.0124	83	0.3	19	26	19	12	96	0	2	568.378	1135.75	-1.68
High	aVLFLIR	hypothetical protein PHYSODRAFT_260821 [Phytophthora sojae]|Annexin (Annexin) Family [Phytophthora infestans T30-4]	6	3	348671600;262107323;262107322	N-Term(iTRAQ8plex)	1.202	0.879	1.07	0.000323	0.00477	249	0.43	22	29	22	13	176	0	2	568.378	1135.75	-1.25
High	aLLFLVR	hypothetical protein PHYSODRAFT_342845 [Phytophthora sojae]	3	1	348665061	N-Term(iTRAQ8plex)	1.59	0.8	0.939	0.00094	0.0171	249	0.011	22	29	22	29	176	0	3	379.255	1135.75	-1.24
High	aVLFLIR	hypothetical protein PHYSODRAFT_260821 [Phytophthora sojae]|Annexin (Annexin) Family [Phytophthora infestans T30-4]	6	3	348671600;262107323;262107322	N-Term(iTRAQ8plex)	1.256	0.696	1.176	0.000805	0.0141	249	0.0066	22	29	22	31	176	0	3	379.255	1135.75	-0.91
High	aVLFLIR	hypothetical protein PHYSODRAFT_260821 [Phytophthora sojae]|Annexin (Annexin) Family [Phytophthora infestans T30-4]	6	3	348671600;262107323;262107322	N-Term(iTRAQ8plex)	1.134	0.694	0.972	0.00305	0.0579	249	0.03	22	29	22	25	176	0	3	379.255	1135.75	-0.83
High	aVLFLIR	hypothetical protein PHYSODRAFT_260821 [Phytophthora sojae]|Annexin (Annexin) Family [Phytophthora infestans T30-4]	6	3	348671600;262107323;262107322	N-Term(iTRAQ8plex)	1.316	0.848	1.008	0.000484	0.00718	249	0.024	22	29	22	26	176	0	2	568.378	1135.75	-0.82
High	aVLFLIR	hypothetical protein PHYSODRAFT_260821 [Phytophthora sojae]|Annexin (Annexin) Family [Phytophthora infestans T30-4]	6	3	348671600;262107323;262107322	N-Term(iTRAQ8plex)	1.239	0.729	0.965	0.0026	0.0496	249	0.13	22	29	22	18	176	0	2	568.378	1135.75	-0.82
High	aLLFLVR	hypothetical protein PHYSODRAFT_342845 [Phytophthora sojae]	3	1	348665061	N-Term(iTRAQ8plex)	1.496	1.019	0.889	0.00057	0.00999	249	0.065	22	29	22	21	176	0	2	568.379	1135.75	-0.61
High	aVLFLIR	hypothetical protein PHYSODRAFT_260821 [Phytophthora sojae]|Annexin (Annexin) Family [Phytophthora infestans T30-4]	6	3	348671600;262107323;262107322	N-Term(iTRAQ8plex)	1.301	0.557	1.412	0.000563	0.00949	249	0.0028	22	29	22	35	176	0	3	379.255	1135.75	-0.51
High	aVLFLIR	hypothetical protein PHYSODRAFT_260821 [Phytophthora sojae]|Annexin (Annexin) Family [Phytophthora infestans T30-4]	6	3	348671600;262107323;262107322	N-Term(iTRAQ8plex)	1.423	0.678	1.049	0.000369	0.00562	249	0.02	22	29	22	27	176	0	2	568.379	1135.75	-0.28
High	aLLFLVR	hypothetical protein PHYSODRAFT_342845 [Phytophthora sojae]	3	1	348665061	N-Term(iTRAQ8plex)	1.56	0.722	1.104	0.000369	0.00552	249	0.043	22	29	22	23	176	0	2	568.379	1135.75	-0.28
High	aVLFLIR	hypothetical protein PHYSODRAFT_260821 [Phytophthora sojae]|Annexin (Annexin) Family [Phytophthora infestans T30-4]	6	3	348671600;262107323;262107322	N-Term(iTRAQ8plex)	1.382	0.715	1.152	0.000484	0.00726	249	0.066	22	29	22	21	176	0	2	568.379	1135.75	-0.28
High	aVLFLIR	hypothetical protein PHYSODRAFT_260821 [Phytophthora sojae]|Annexin (Annexin) Family [Phytophthora infestans T30-4]	6	3	348671600;262107323;262107322	N-Term(iTRAQ8plex)	1.534	0.804	1.059	0.000484	0.00754	249	0.32	22	29	22	14	176	0	2	568.379	1135.75	-0.18
High	aLLFLVR	hypothetical protein PHYSODRAFT_342845 [Phytophthora sojae]	3	1	348665061	N-Term(iTRAQ8plex)	1.606	0.854	0.961	0.000288	0.00398	249	0.0046	22	29	22	33	176	0	3	379.255	1135.75	-0.11
High	aLLFLVR	hypothetical protein PHYSODRAFT_342845 [Phytophthora sojae]	3	1	348665061	N-Term(iTRAQ8plex)	1.826	0.995	0.924	0.000128	0.00134	249	0.044	22	29	22	23	176	0	2	568.379	1135.75	-0.07
High	aVLFLIR	hypothetical protein PHYSODRAFT_260821 [Phytophthora sojae]|Annexin (Annexin) Family [Phytophthora infestans T30-4]	6	3	348671600;262107323;262107322	N-Term(iTRAQ8plex)	1.176	0.753	1.125	0.000528	0.00846	249	0.058	22	29	22	22	176	0	2	568.379	1135.75	-0.07
High	aLLFLVR	hypothetical protein PHYSODRAFT_342845 [Phytophthora sojae]	3	1	348665061	N-Term(iTRAQ8plex)	1.252	1	0.926	0.000511	0.00822	249	0.7	18	29	22	11	176	0	2	568.379	1135.75	-0.07
High	aVLFLIR	hypothetical protein PHYSODRAFT_260821 [Phytophthora sojae]|Annexin (Annexin) Family [Phytophthora infestans T30-4]	6	3	348671600;262107323;262107322	N-Term(iTRAQ8plex)	1.321	0.701	1.182	0.000857	0.015	249	0.053	22	29	22	22	176	0	2	568.379	1135.75	0.04
High	aVLFLIR	hypothetical protein PHYSODRAFT_260821 [Phytophthora sojae]|Annexin (Annexin) Family [Phytophthora infestans T30-4]	6	3	348671600;262107323;262107322	N-Term(iTRAQ8plex)	1.311	0.626	1.214	0.00218	0.0415	249	0.078	22	29	22	21	176	0	2	568.379	1135.75	0.36
High	aLLFLVR	hypothetical protein PHYSODRAFT_342845 [Phytophthora sojae]	3	1	348665061	N-Term(iTRAQ8plex)	1.359	0.842	0.935	0.000158	0.00174	249	0.37	22	29	22	14	176	0	2	568.379	1135.75	0.36
High	aVLFLIR	hypothetical protein PHYSODRAFT_260821 [Phytophthora sojae]|Annexin (Annexin) Family [Phytophthora infestans T30-4]	6	3	348671600;262107323;262107322	N-Term(iTRAQ8plex)	1.377	0.828	1.017	0.000351	0.00512	249	0.00035	22	29	22	44	176	0	3	379.255	1135.75	0.46
High	aLLFLVR	hypothetical protein PHYSODRAFT_342845 [Phytophthora sojae]	3	1	348665061	N-Term(iTRAQ8plex)	1.34	0.885	0.987	0.00577	0.109	249	0.17	22	29	22	17	176	0	2	568.379	1135.75	0.58
High	IDGASLEk	hypothetical protein PHYSODRAFT_355187 [Phytophthora sojae]|glucokinase, putative [Phytophthora infestans T30-4]	2	2	348672384;262112522	K8(iTRAQ8plex)	0.611	0.73	1.196	0.000633	0.0107	2347	0.012	33	40	33	40	2434	0	2	568.827	1136.65	1.01
High	TTLSADPk	hypothetical protein PHYSODRAFT_344687 [Phytophthora sojae]|phosphoenolpyruvate carboxykinase [Phytophthora infestans T30-4]	4	2	348684537;262099290	K8(iTRAQ8plex)	0.305	0.717	0.957	0.00444	0.0839	2458	0.0039	25	41	34	45	2547	0	2	568.828	1136.65	2.09
High	TFGTLPWcR	hypothetical protein PHYSODRAFT_335348 [Phytophthora sojae]|methionine aminopeptidase, putative [Phytophthora infestans T30-4]	2	2	348673769;262097521	C8(Carbamidomethyl)				0.000244	0.00264	537	0.13	27	34	27	23	521	0	2	569.279	1137.55	0.47
High	dEVAELSA	hypothetical protein PHYSODRAFT_258933 [Phytophthora sojae]	2	1	348670007	N-Term(iTRAQ8plex)	0.902	1.059	0.84	0.00279	0.0525	1270	0.12	18	37	30	27	1176	0	2	569.302	1137.6	1.66
High	dLEDSVR	amidophosphoribosyltransferase [Phytophthora infestans T30-4]	1	1	262107910	N-Term(iTRAQ8plex)	1.057	1.067	0.905	0.000993	0.0176	1389	3.6	25	38	31	13	1354	0	2	569.306	1137.61	-0.28
High	TMEPVEk	RecName: Full=Heat shock 70 kDa protein|hypothetical protein PHYSODRAFT_344705 [Phytophthora sojae]|heat shock 70 kDa protein [Phytophthora infestans T30-4]	8	3	1170370;348684607;262099341	K7(iTRAQ8plex)	0.824	0.758	0.974	0.00856	0.166	1454	0.22	19	38	31	25	1461	0	2	569.309	1137.61	-2.6
High	TMEPVEk	RecName: Full=Heat shock 70 kDa protein|hypothetical protein PHYSODRAFT_344705 [Phytophthora sojae]|heat shock 70 kDa protein [Phytophthora infestans T30-4]	8	3	1170370;348684607;262099341	K7(iTRAQ8plex)	0.705	1.52	0.476	0.00435	0.0825	1583	1.7	16	38	31	17	1547	0	2	569.311	1137.61	1.91
High	qFQVVGR	hypothetical protein PHYSODRAFT_354168 [Phytophthora sojae]	2	1	348679312	N-Term(iTRAQ8plex)	0.972	1.106	1.033	0.000754	0.013	1651	3.5	26	39	32	14	1602	0	2	569.338	1137.67	0.69
High	iAFITLR	hypothetical protein PHYSODRAFT_345169 [Phytophthora sojae]|aspartyl-tRNA synthetase, putative [Phytophthora infestans T30-4]	2	2	348686596;262101526	N-Term(iTRAQ8plex)	0.778	1.041	0.945	0.00119	0.0204	867	2	18	33	26	11	448	0	2	569.369	1137.73	1.21
High	fANVDIR	hypothetical protein PHYSODRAFT_355047 [Phytophthora sojae]|Rab11 family GTPase putative [Albugo laibachii Nc14]	3	2	348674273;325191836	N-Term(iTRAQ8plex)	1.425	1.182	1.121	0.0009	0.0158	1788	0.19	20	39	32	27	1779	0	3	380.221	1138.65	-2.42
High	fANVDIR	hypothetical protein PHYSODRAFT_355047 [Phytophthora sojae]|Rab11 family GTPase putative [Albugo laibachii Nc14]	3	2	348674273;325191836	N-Term(iTRAQ8plex)	1.175	1.068	0.99	0.000511	0.00815	1804	0.46	18	39	32	23	1801	0	3	380.222	1138.65	-1.45
High	fANVDIR	hypothetical protein PHYSODRAFT_355047 [Phytophthora sojae]|Rab11 family GTPase putative [Albugo laibachii Nc14]	3	2	348674273;325191836	N-Term(iTRAQ8plex)	1.161	1.059	1.002	0.000648	0.0111	1804	0.94	17	39	32	20	1801	0	3	380.222	1138.65	-1.37
High	fANVDIR	hypothetical protein PHYSODRAFT_355047 [Phytophthora sojae]|Rab11 family GTPase putative [Albugo laibachii Nc14]	3	2	348674273;325191836	N-Term(iTRAQ8plex)	1.217	1.009	1.063	0.000648	0.011	1804	0.066	24	39	32	31	1801	0	3	380.222	1138.65	-1.13
High	fANVDIR	hypothetical protein PHYSODRAFT_355047 [Phytophthora sojae]|Rab11 family GTPase putative [Albugo laibachii Nc14]	3	2	348674273;325191836	N-Term(iTRAQ8plex)	1.164	1.255	0.916	0.000252	0.00295	1749	0.053	18	39	32	32	1758	0	3	380.222	1138.65	0.56
High	qGYVIVR	60S ribosomal protein L15-1 [Phytophthora infestans T30-4]	2	1	262106006	N-Term(iTRAQ8plex)	1.065	0.886	0.983	0.00195	0.0373	1452	2.9	14	38	31	14	1396	0	2	569.848	1138.69	-0.39
High	LAVNLIPFPR	hypothetical protein PHYSODRAFT_507388 [Phytophthora sojae]|beta-tubulin, partial [Phytophthora nicotianae x cactorum]|beta-tubulin [Phytophthora katsurae]|beta-tubulin, partial [Thraustotheca clavata]|beta-tubulin, partial [Pythium ultimum var. ultimum]|beta-tubulin, partial [Pythium sp. quercum]|beta-tubulin [Phytophthora sp. 3 EEO-2011]|beta-tubulin, partial [Pseudoperonospora cubensis]	202	7	348676355;387569541;324983099;57903353;299777534;114865193;329763767					0	2.87e-06	1244	0.00083	21	40	33	51	2127	0	2	570.351	1139.69	0.69
High	LAVNLIPFPR	hypothetical protein PHYSODRAFT_507388 [Phytophthora sojae]|beta-tubulin, partial [Phytophthora nicotianae x cactorum]|beta-tubulin [Phytophthora katsurae]|beta-tubulin, partial [Thraustotheca clavata]|beta-tubulin, partial [Pythium ultimum var. ultimum]|beta-tubulin, partial [Pythium sp. quercum]|beta-tubulin [Phytophthora sp. 3 EEO-2011]|beta-tubulin, partial [Pseudoperonospora cubensis]	202	7	348676355;387569541;324983099;57903353;299777534;114865193;329763767					0	5.6e-05	1203	0.012	33	40	33	39	2099	0	2	570.352	1139.7	3.26
High	YAGTPISk	hypothetical protein PHYSODRAFT_549026 [Phytophthora sojae]|ATP-citrate synthase [Phytophthora infestans T30-4]	2	2	348669586;262110768	K8(iTRAQ8plex)	0.824	0.897	0.979	0.0013	0.0226	1831	0.015	22	39	32	38	1726	0	2	570.831	1140.66	-1.36
High	GFSADIVk	putative transaldolase [Phytophthora sojae]	2	1	348683808	K8(iTRAQ8plex)	0.621	0.882	0.766	0.000648	0.0115	1780	0.0042	32	39	32	43	1627	0	2	570.832	1140.66	-0.31
High	VLGYLHALVR	eukaryotic translation initiation factor 3 subunit E-interacting protein, putative [Phytophthora infestans T30-4]	2	1	262108638					0	3.61e-05		0.00086	25	38	31	49	1428	0	3	380.901	1140.69	0.71
High	IIYGGSVk	hypothetical protein PHYSODRAFT_285741 [Phytophthora sojae]|triosephosphate isomerase [Phytophthora infestans T30-4]	2	2	348682731;262101904	K8(iTRAQ8plex)	0.572	0.804	0.978	0.00702	0.132	1619	3.5	17	38	31	13	1369	0	2	570.851	1140.69	0.87
High	sALIDSMT	eukaryotic translation initiation factor 6 [Phytophthora infestans T30-4]|hypothetical protein PHYSODRAFT_322344 [Phytophthora sojae]	2	2	262108195;348688895	N-Term(iTRAQ8plex)	1.559	1.685	0.756	0.00533	0.1		0.16	31	38	31	26	1418	0	2	571.307	1141.61	-0.69
High	sALIDSMT	eukaryotic translation initiation factor 6 [Phytophthora infestans T30-4]|hypothetical protein PHYSODRAFT_322344 [Phytophthora sojae]	2	2	262108195;348688895	N-Term(iTRAQ8plex)	1.34	1.281	0.912	0.00848	0.164		1.8	28	38	31	16	1399	0	2	571.307	1141.61	-0.27
High	sALIDSMT	eukaryotic translation initiation factor 6 [Phytophthora infestans T30-4]|hypothetical protein PHYSODRAFT_322344 [Phytophthora sojae]	2	2	262108195;348688895	N-Term(iTRAQ8plex)	1.071	1.362	0.875	0.00646	0.123		0.6	31	38	31	21	1422	0	2	571.308	1141.61	0.7
High	YGEENVk	glutathione reductase [Phytophthora infestans T30-4]	2	1	262104130	K7(iTRAQ8plex)	1.021	0.827	1.542	0.0045	0.0851	1380	0.045	27	37	31	31	1261	0	2	571.804	1142.6	0.98
High	qLAGLLLk	hypothetical protein PHYSODRAFT_566199 [Phytophthora sojae]	3	1	348666755	N-Term(Gln->pyro-Glu); K8(iTRAQ8plex)	1.131	1.044	0.999	0.00649	0.124	271	0.2	25	32	25	19	350	0	2	571.876	1142.75	0.08
High	qLAGLLLk	hypothetical protein PHYSODRAFT_566199 [Phytophthora sojae]	3	1	348666755	N-Term(Gln->pyro-Glu); K8(iTRAQ8plex)	0.864	1.081	0.986	0.00478	0.091	271	0.013	25	32	25	31	350	0	2	571.876	1142.75	0.29
High	IDYQDYGNR	lysosomal alpha-mannosidase, putative [Phytophthora infestans T30-4]|hypothetical protein PHYSODRAFT_360129 [Phytophthora sojae]	2	2	262098441;348681866					0.000537	0.00881		0.034	22	29	22	24	185	0	2	572.258	1143.51	1.36
High	yLSDDAR	putative aconitate hydratase [Phytophthora sojae]|3-isopropylmalate dehydratase large subunit, putative [Phytophthora infestans T30-4]	2	2	348679584;262110041	Y1(iTRAQ8plex)	0.76	1.53	0.653	0.000288	0.0037	1289	1.6	15	37	30	16	1166	0	3	381.87	1143.6	0.59
High	yLSDDAR	putative aconitate hydratase [Phytophthora sojae]|3-isopropylmalate dehydratase large subunit, putative [Phytophthora infestans T30-4]	2	2	348679584;262110041	N-Term(iTRAQ8plex)	0.76	1.53	0.653	0.000288	0.0037	1289	1.6	15	37	30	16	1166	0	3	381.87	1143.6	0.59
High	GELAQEILDR	60S ribosomal protein L11, putative [Phytophthora infestans T30-4]	1	1	262106421					2.5e-05	0.000234	1563	0.00055	31	38	31	51	1323	0	2	572.305	1143.6	1.62
High	GELAQEILDR	60S ribosomal protein L11, putative [Phytophthora infestans T30-4]	1	1	262106421					6.7e-05	0.000719		0.21	18	38	31	25	1410	0	2	572.305	1143.6	2.58
High	aPFDAYR	hypothetical protein PHYSODRAFT_554034 [Phytophthora sojae]	1	1	348687704	N-Term(iTRAQ8plex)	0.9	1.502	0.737	0.000693	0.0119		0.25	22	38	31	25	1410	0	3	381.874	1143.61	-2.19
High	aPFDAYR	hypothetical protein PHYSODRAFT_554034 [Phytophthora sojae]	1	1	348687704	N-Term(iTRAQ8plex)	0.977	1.593	0.652	0.00148	0.027		4.4	24	38	31	12	1356	0	3	381.875	1143.61	-0.67
High	dFFLAAR	hypothetical protein PHYSODRAFT_330563 [Phytophthora sojae]	2	1	348676676	N-Term(iTRAQ8plex)	0.968	2.094	0.853	0.000414	0.00631	1925	1.7	29	39	32	17	1626	0	2	572.326	1143.65	-0.86
High	dFFLAAR	hypothetical protein PHYSODRAFT_330563 [Phytophthora sojae]	2	1	348676676	N-Term(iTRAQ8plex)	1.112	1.5	0.898	0.00057	0.00962		2.4	28	39	32	15	1627	0	2	572.327	1143.65	-0.22
High	aVNAVPLR	hypothetical protein PHYSODRAFT_341899 [Phytophthora sojae]	1	1	348665865	N-Term(iTRAQ8plex)	1.174	1.269	0.888	0.000666	0.0116	1234	0.37	17	39	32	23	1590	0	2	572.361	1143.71	-0.99
High	aVNAVPLR	hypothetical protein PHYSODRAFT_341899 [Phytophthora sojae]	1	1	348665865	N-Term(iTRAQ8plex)	1.1	1.254	0.704	0.000128	0.00139	1234	0.25	32	39	32	25	1590	0	3	381.91	1143.71	-0.95
High	aVNAVPLR	hypothetical protein PHYSODRAFT_341899 [Phytophthora sojae]	1	1	348665865	N-Term(iTRAQ8plex)	1.035	1.17	0.892	9.8e-05	0.00109	1096	0.06	20	38	31	31	1461	0	3	381.91	1143.72	0.33
High	LPEVAALIYR	hypothetical protein PHYSODRAFT_542471 [Phytophthora sojae]|citrate synthase, mitochondrial precursor [Phytophthora infestans T30-4]	2	2	348681624;262103661					0.000166	0.00189	1466	5.4	24	39	32	12	1665	0	2	572.843	1144.68	4.92
High	lIVIVQR	phospholipase D-like protein [Phytophthora sojae]|phospholipase D, Pi-PLD-like-1 [Phytophthora infestans T30-4]	2	2	348687026;262100225	N-Term(iTRAQ8plex)	1.385	1.21	0.971	0.000307	0.00412	747	0.0025	28	35	28	42	749	0	3	382.261	1144.77	-2.62
High	lIVIVQR	phospholipase D-like protein [Phytophthora sojae]|phospholipase D, Pi-PLD-like-1 [Phytophthora infestans T30-4]	2	2	348687026;262100225	N-Term(iTRAQ8plex)	1.212	1.121	0.942	0.00174	0.0333	747	0.13	28	35	28	25	749	0	3	382.261	1144.77	-2.62
High	lIVIVQR	phospholipase D-like protein [Phytophthora sojae]|phospholipase D, Pi-PLD-like-1 [Phytophthora infestans T30-4]	2	2	348687026;262100225	N-Term(iTRAQ8plex)	1.25	1.024	1.16	0.00203	0.0399	747	3.5	20	35	28	10	749	0	2	572.889	1144.77	-0.9
High	lIVIVQR	phospholipase D-like protein [Phytophthora sojae]|phospholipase D, Pi-PLD-like-1 [Phytophthora infestans T30-4]	2	2	348687026;262100225	N-Term(iTRAQ8plex)	1.221	1.049	1.162	0.000648	0.0111	747	0.082	28	35	28	27	749	0	3	382.262	1144.77	-0.86
High	lIVIVQR	phospholipase D-like protein [Phytophthora sojae]|phospholipase D, Pi-PLD-like-1 [Phytophthora infestans T30-4]	2	2	348687026;262100225	N-Term(iTRAQ8plex)	1.671	1.219	0.999	0.000813	0.0141	747	0.26	28	35	28	22	749	0	2	572.889	1144.77	-0.79
High	lIVIVQR	phospholipase D-like protein [Phytophthora sojae]|phospholipase D, Pi-PLD-like-1 [Phytophthora infestans T30-4]	2	2	348687026;262100225	N-Term(iTRAQ8plex)	1.639	1.482	1.014	0.00175	0.0337	747	1.5	22	35	28	14	749	0	2	572.889	1144.77	-0.79
High	lIVIVQR	phospholipase D-like protein [Phytophthora sojae]|phospholipase D, Pi-PLD-like-1 [Phytophthora infestans T30-4]	2	2	348687026;262100225	N-Term(iTRAQ8plex)	1.753	1.448	0.993	0.000796	0.0139	747	0.0015	28	35	28	44	749	0	3	382.262	1144.77	-0.78
High	lIVIVQR	phospholipase D-like protein [Phytophthora sojae]|phospholipase D, Pi-PLD-like-1 [Phytophthora infestans T30-4]	2	2	348687026;262100225	N-Term(iTRAQ8plex)	1.648	1.348	0.924	0.00196	0.0376	747	0.9	27	35	28	16	749	0	2	572.889	1144.77	-0.26
High	aGMIFFR	hypothetical protein PHYSODRAFT_545931 [Phytophthora sojae]|serine hydroxymethyltransferase 1, mitochondrial precursor [Phytophthora infestans T30-4]	2	2	348674959;262105002	N-Term(iTRAQ8plex)	0.572	1.577	0.909	0.000484	0.00724	1656	0.045	19	38	31	32	1571	0	3	382.552	1145.64	-1.86
High	aGMIFFR	hypothetical protein PHYSODRAFT_545931 [Phytophthora sojae]|serine hydroxymethyltransferase 1, mitochondrial precursor [Phytophthora infestans T30-4]	2	2	348674959;262105002	N-Term(iTRAQ8plex)	0.552	1.479	0.86	0.00418	0.0799		1.9	29	38	31	16	1493	0	2	573.325	1145.64	-1.16
High	aGMIFFR	hypothetical protein PHYSODRAFT_545931 [Phytophthora sojae]|serine hydroxymethyltransferase 1, mitochondrial precursor [Phytophthora infestans T30-4]	2	2	348674959;262105002	N-Term(iTRAQ8plex)	0.702	1.292	0.988	0.00317	0.0611		2.3	28	38	31	15	1493	0	2	573.325	1145.64	-1.16
High	aGMIFFR	hypothetical protein PHYSODRAFT_545931 [Phytophthora sojae]|serine hydroxymethyltransferase 1, mitochondrial precursor [Phytophthora infestans T30-4]	2	2	348674959;262105002	N-Term(iTRAQ8plex)	0.538	1.609	0.83	0.00881	0.172		0.9	31	38	31	19	1493	0	2	573.325	1145.64	-1.05
High	aGMIFFR	hypothetical protein PHYSODRAFT_545931 [Phytophthora sojae]|serine hydroxymethyltransferase 1, mitochondrial precursor [Phytophthora infestans T30-4]	2	2	348674959;262105002	N-Term(iTRAQ8plex)	0.58	1.483	0.877	0.0013	0.0228	1580	0.68	31	38	31	20	1491	0	2	573.326	1145.64	-0.52
High	aGMIFFR	hypothetical protein PHYSODRAFT_545931 [Phytophthora sojae]|serine hydroxymethyltransferase 1, mitochondrial precursor [Phytophthora infestans T30-4]	2	2	348674959;262105002	N-Term(iTRAQ8plex)	0.561	1.498	0.977	0.00575	0.108		1.5	29	38	31	17	1463	0	2	573.326	1145.64	0.12
High	aTFYALR	hypothetical protein PHYSODRAFT_494630 [Phytophthora sojae]|40S ribosomal protein S2 [Phytophthora infestans T30-4]	2	1	348681673	N-Term(iTRAQ8plex)	0.738	0.71	1.002	0.000369	0.00545		0.22	18	38	31	25	1354	0	3	382.558	1145.66	-2
High	aTFYALR	hypothetical protein PHYSODRAFT_494630 [Phytophthora sojae]|40S ribosomal protein S2 [Phytophthora infestans T30-4]	2	1	348681673	N-Term(iTRAQ8plex)	1.189	1.129	1.109	0.00236	0.0458		1.5	16	38	31	17	1504	0	2	573.334	1145.66	-1.51
High	aTFYALR	hypothetical protein PHYSODRAFT_494630 [Phytophthora sojae]|40S ribosomal protein S2 [Phytophthora infestans T30-4]	2	1	348681673	N-Term(iTRAQ8plex)	1.385	1.387	0.859	0.00886	0.172		2.6	14	38	31	15	1513	0	2	573.334	1145.66	-0.87
High	aTFYALR	hypothetical protein PHYSODRAFT_494630 [Phytophthora sojae]|40S ribosomal protein S2 [Phytophthora infestans T30-4]	2	1	348681673	N-Term(iTRAQ8plex)	1.201	1.055	1.07	0.000839	0.0148		1.3	16	38	31	17	1503	0	2	573.334	1145.66	-0.65
High	aTFYALR	hypothetical protein PHYSODRAFT_494630 [Phytophthora sojae]|40S ribosomal protein S2 [Phytophthora infestans T30-4]	2	1	348681673	N-Term(iTRAQ8plex)	1.377	0.991	1.216	0.00932	0.18		0.54	17	38	31	21	1334	0	2	573.335	1145.66	-0.23
High	aTFYALR	hypothetical protein PHYSODRAFT_494630 [Phytophthora sojae]|40S ribosomal protein S2 [Phytophthora infestans T30-4]	2	1	348681673	N-Term(iTRAQ8plex)	1.437	1.251	0.94	0.000128	0.00148		1.2	16	38	31	17	1334	0	2	573.335	1145.66	-0.23
High	aTFYALR	hypothetical protein PHYSODRAFT_494630 [Phytophthora sojae]|40S ribosomal protein S2 [Phytophthora infestans T30-4]	2	1	348681673	N-Term(iTRAQ8plex)	1.165	1.123	0.869	0.00105	0.0185		5.7	15	38	31	11	1334	0	2	573.335	1145.66	0.41
High	aTFYALR	hypothetical protein PHYSODRAFT_494630 [Phytophthora sojae]|40S ribosomal protein S2 [Phytophthora infestans T30-4]	2	1	348681673	N-Term(iTRAQ8plex)	1.844	1.696	1.002	0.000892	0.0152		1.9	28	38	31	15	1281	0	2	573.335	1145.66	0.94
High	aTFYALR	hypothetical protein PHYSODRAFT_494630 [Phytophthora sojae]|40S ribosomal protein S2 [Phytophthora infestans T30-4]	2	1	348681673	N-Term(iTRAQ8plex)	1.224	0.893	0.916	0.00201	0.0389		2.2	27	38	31	15	1278	0	3	382.559	1145.66	0.96
High	lILDVLR	hypothetical protein PHYSODRAFT_250961 [Phytophthora sojae]|glucose-6-phosphate 1-dehydrogenase [Phytophthora infestans T30-4]|glucose6phosphate 1dehydrogenase putative [Albugo laibachii Nc14]	3	3	348676374;262099535;325186515	N-Term(iTRAQ8plex)	0.898	1.041	0.978	0.0033	0.0626	664	1.4	26	34	27	13	611	0	2	573.381	1145.75	-1.33
High	lILDVLR	hypothetical protein PHYSODRAFT_250961 [Phytophthora sojae]|glucose-6-phosphate 1-dehydrogenase [Phytophthora infestans T30-4]|glucose6phosphate 1dehydrogenase putative [Albugo laibachii Nc14]	3	3	348676374;262099535;325186515	N-Term(iTRAQ8plex)	0.867	0.924	1.015	0.000865	0.0151	664	0.44	26	34	27	18	611	0	2	573.381	1145.75	-1.12
High	lILDVLR	hypothetical protein PHYSODRAFT_250961 [Phytophthora sojae]|glucose-6-phosphate 1-dehydrogenase [Phytophthora infestans T30-4]|glucose6phosphate 1dehydrogenase putative [Albugo laibachii Nc14]	3	3	348676374;262099535;325186515	N-Term(iTRAQ8plex)	0.761	0.917	1.045	0.00174	0.0335	663	0.33	27	34	27	20	611	0	2	573.381	1145.76	-0.7
High	lILDVLR	hypothetical protein PHYSODRAFT_250961 [Phytophthora sojae]|glucose-6-phosphate 1-dehydrogenase [Phytophthora infestans T30-4]|glucose6phosphate 1dehydrogenase putative [Albugo laibachii Nc14]	3	3	348676374;262099535;325186515	N-Term(iTRAQ8plex)	0.829	0.997	1.058	0.00112	0.0196	657	0.11	27	34	27	24	609	0	2	573.381	1145.76	-0.27
High	lILDVLR	hypothetical protein PHYSODRAFT_250961 [Phytophthora sojae]|glucose-6-phosphate 1-dehydrogenase [Phytophthora infestans T30-4]|glucose6phosphate 1dehydrogenase putative [Albugo laibachii Nc14]	3	3	348676374;262099535;325186515	N-Term(iTRAQ8plex)	0.868	0.958	1.028	0.000369	0.00547	657	0.38	26	34	27	19	609	0	2	573.381	1145.76	-0.27
High	lILDVLR	hypothetical protein PHYSODRAFT_250961 [Phytophthora sojae]|glucose-6-phosphate 1-dehydrogenase [Phytophthora infestans T30-4]|glucose6phosphate 1dehydrogenase putative [Albugo laibachii Nc14]	3	3	348676374;262099535;325186515	N-Term(iTRAQ8plex)	0.882	1.029	0.923	0.00342	0.0646	657	0.4	26	34	27	19	609	0	2	573.382	1145.76	-0.06
High	lILDVLR	hypothetical protein PHYSODRAFT_250961 [Phytophthora sojae]|glucose-6-phosphate 1-dehydrogenase [Phytophthora infestans T30-4]|glucose6phosphate 1dehydrogenase putative [Albugo laibachii Nc14]	3	3	348676374;262099535;325186515	N-Term(iTRAQ8plex)	0.851	0.85	1.106	0.00104	0.0183	657	0.026	27	34	27	31	609	0	3	382.59	1145.76	0.65
High	DLTGVDEIER	acetyl-co-A carboxylase [Phytophthora sojae]|acetyl-CoA carboxylase, putative [Phytophthora infestans T30-4]	3	2	348669613;262110753					0.00176	0.0339	770	0.011	28	35	28	35	777	0	2	573.789	1146.57	6.92
High	TVDGGLTAEAGR	hypothetical protein PHYSODRAFT_353904 [Phytophthora sojae]	1	1	348684210					0	3.02e-05	909	0.0083	22	39	32	40	1854	0	2	573.793	1146.58	2.54
High	aLGAEIIR	hypothetical protein PHYSODRAFT_314387 [Phytophthora sojae]|cystathionine beta-synthase [Phytophthora infestans T30-4]|hypothetical protein PHYSODRAFT_301616 [Phytophthora sojae]	5	3	348676868;262102491;348674958	N-Term(iTRAQ8plex)	1.018	1.26	0.917	0.000252	0.00304	2023	0.86	26	41	34	22	2747	0	3	382.909	1146.71	-2.1
High	aLGAEIIR	hypothetical protein PHYSODRAFT_314387 [Phytophthora sojae]|cystathionine beta-synthase [Phytophthora infestans T30-4]|hypothetical protein PHYSODRAFT_301616 [Phytophthora sojae]	5	3	348676868;262102491;348674958	N-Term(iTRAQ8plex)	1.162	1.254	0.907	0.00575	0.108	2023	8	17	41	34	12	2747	0	2	573.86	1146.71	-1.87
High	eYFEAAN	hypothetical protein PHYSODRAFT_284684 [Phytophthora sojae]|peroxiredoxin-2 [Phytophthora infestans T30-4]	2	2	348683170;262105205	N-Term(iTRAQ8plex)	0.545	1.215	1.169	0.000984	0.0175		0.00026	28	35	28	51	668	0	2	574.282	1147.56	-0.01
High	eYFEAAN	hypothetical protein PHYSODRAFT_284684 [Phytophthora sojae]|peroxiredoxin-2 [Phytophthora infestans T30-4]	2	2	348683170;262105205	N-Term(iTRAQ8plex)	0.733	1.219	1.012	0.000563	0.00934		0.003	28	35	28	40	668	0	2	574.282	1147.56	-0.01
High	EyFEAAN	hypothetical protein PHYSODRAFT_284684 [Phytophthora sojae]|peroxiredoxin-2 [Phytophthora infestans T30-4]	2	2	348683170;262105205	Y2(iTRAQ8plex)	0.901	1.506	0.803	0.00506	0.0957		0.12	27	35	28	24	668	0	2	574.282	1147.56	0.1
High	eYFEAAN	hypothetical protein PHYSODRAFT_284684 [Phytophthora sojae]|peroxiredoxin-2 [Phytophthora infestans T30-4]	2	2	348683170;262105205	N-Term(iTRAQ8plex)	0.901	1.506	0.803	0.00182	0.0346		0.12	27	35	28	24	668	0	2	574.282	1147.56	0.1
High	LGDVQVYPEK	elongation factor 2 [Phytophthora infestans T30-4]|hypothetical protein PHYSODRAFT_353901 [Phytophthora sojae]	2	2	262099081;348684168					0.000186	0.00225	1147	2.1	27	37	30	14	1072	0	2	574.304	1147.6	0.96
High	dVIPFPR	hypothetical protein PHYSODRAFT_354926 [Phytophthora sojae]	2	1	348673168	N-Term(iTRAQ8plex)	1.13	0.981	1.122	0.00123	0.0215	1672	4.6	16	39	32	13	1683	0	2	574.342	1147.68	-1.44
High	dVIPFPR	hypothetical protein PHYSODRAFT_354926 [Phytophthora sojae]	2	1	348673168	N-Term(iTRAQ8plex)	1.223	1.259	0.863	0.00151	0.0276	1672	0.1	25	39	32	29	1683	0	3	383.23	1147.68	-0.92
High	dVIPFPR	hypothetical protein PHYSODRAFT_354926 [Phytophthora sojae]	2	1	348673168	N-Term(iTRAQ8plex)	1.29	1.188	0.883	0.00137	0.0249	1672	2.5	16	39	32	15	1683	0	2	574.342	1147.68	-0.8
High	dVIPFPR	hypothetical protein PHYSODRAFT_354926 [Phytophthora sojae]	2	1	348673168	N-Term(iTRAQ8plex)	1.223	1.044	0.882	0.00755	0.143	1663	0.11	25	39	32	29	1665	0	3	383.231	1147.68	-0.68
High	dVIPFPR	hypothetical protein PHYSODRAFT_354926 [Phytophthora sojae]	2	1	348673168	N-Term(iTRAQ8plex)	1.18	1.216	0.825	0.00239	0.0464	1621	0.31	25	39	32	24	1618	0	2	574.342	1147.68	-0.27
High	dVIPFPR	hypothetical protein PHYSODRAFT_354926 [Phytophthora sojae]	2	1	348673168	N-Term(iTRAQ8plex)	1.192	1.006	0.697	0.000839	0.0148	1621	0.89	20	39	32	20	1618	0	2	574.343	1147.68	0.05
High	dVIPFPR	hypothetical protein PHYSODRAFT_354926 [Phytophthora sojae]	2	1	348673168	N-Term(iTRAQ8plex)	1.014	1.026	0.824	0.00367	0.0691	1621	0.27	23	39	32	25	1618	0	3	383.231	1147.68	0.12
High	lVDLLDR		0	0		N-Term(iTRAQ8plex)	1.047	1.004	0.985	0.00478	0.09	1487	7.6	19	39	32	11	1805	0	2	574.351	1147.7	-3.15
High	iLLLESR	hypothetical protein PHYSODRAFT_355091 [Phytophthora sojae]	4	1	348671929	N-Term(iTRAQ8plex)	0.98	0.782	1.243	0.000215	0.00245	1055	0.011	25	38	31	37	1263	0	3	383.249	1147.73	-2.29
High	lILIESR	hypothetical protein PHYSODRAFT_355091 [Phytophthora sojae]	4	1	348671929	N-Term(iTRAQ8plex)	0.98	0.782	1.243	0.000215	0.00245	1055	0.011	25	38	31	37	1263	0	3	383.249	1147.73	-2.29
High	iLLLESR	hypothetical protein PHYSODRAFT_355091 [Phytophthora sojae]	4	1	348671929	N-Term(iTRAQ8plex)	1.1	1.135	0.762	0.00104	0.0183	1066	0.2	29	38	31	25	1269	0	2	574.37	1147.73	-1.34
High	lILIESR	hypothetical protein PHYSODRAFT_355091 [Phytophthora sojae]	4	1	348671929	N-Term(iTRAQ8plex)	1.1	1.135	0.762	0.00104	0.0183	1066	0.2	29	38	31	25	1269	0	2	574.37	1147.73	-1.34
High	iLLLESR	hypothetical protein PHYSODRAFT_355091 [Phytophthora sojae]	4	1	348671929	N-Term(iTRAQ8plex)	1.175	1.425	0.926	0.000702	0.0122	1066	1.4	25	38	31	17	1269	0	2	574.37	1147.73	-1.34
High	lILIESR	hypothetical protein PHYSODRAFT_355091 [Phytophthora sojae]	4	1	348671929	N-Term(iTRAQ8plex)	1.175	1.425	0.926	0.000702	0.0122	1066	1.4	25	38	31	17	1269	0	2	574.37	1147.73	-1.34
High	iLLLESR	hypothetical protein PHYSODRAFT_355091 [Phytophthora sojae]	4	1	348671929	N-Term(iTRAQ8plex)	1.126	0.956	0.946	0.000796	0.0137	1066	0.2	26	38	31	25	1269	0	2	574.371	1147.73	-1.13
High	lILIESR	hypothetical protein PHYSODRAFT_355091 [Phytophthora sojae]	4	1	348671929	N-Term(iTRAQ8plex)	1.126	0.956	0.946	0.000796	0.0137	1066	0.2	26	38	31	25	1269	0	2	574.371	1147.73	-1.13
High	iLLLESR	hypothetical protein PHYSODRAFT_355091 [Phytophthora sojae]	4	1	348671929	N-Term(iTRAQ8plex)	1.102	1.089	1.02	0.0033	0.0628	1066	1.2	27	38	31	17	1269	0	2	574.371	1147.73	-0.92
High	lILIESR	hypothetical protein PHYSODRAFT_355091 [Phytophthora sojae]	4	1	348671929	N-Term(iTRAQ8plex)	1.102	1.089	1.02	0.0033	0.0628	1066	1.2	27	38	31	17	1269	0	2	574.371	1147.73	-0.92
High	iLLLESR	hypothetical protein PHYSODRAFT_355091 [Phytophthora sojae]	4	1	348671929	N-Term(iTRAQ8plex)	1.128	1.023	0.846	0.000924	0.0166	1065	0.65	26	38	31	20	1268	0	2	574.371	1147.73	-0.7
High	lILIESR	hypothetical protein PHYSODRAFT_355091 [Phytophthora sojae]	4	1	348671929	N-Term(iTRAQ8plex)	1.128	1.023	0.846	0.000924	0.0166	1065	0.65	26	38	31	20	1268	0	2	574.371	1147.73	-0.7
High	iLLLESR	hypothetical protein PHYSODRAFT_355091 [Phytophthora sojae]	4	1	348671929	N-Term(iTRAQ8plex)	1.106	0.974	0.863	0.0009	0.0155	1193	3.3	22	37	30	13	1231	0	2	574.371	1147.73	-0.28
High	lILIESR	hypothetical protein PHYSODRAFT_355091 [Phytophthora sojae]	4	1	348671929	N-Term(iTRAQ8plex)	1.106	0.974	0.863	0.0009	0.0155	1193	3.3	22	37	30	13	1231	0	2	574.371	1147.73	-0.28
High	YLTAAcmFR	hypothetical protein PHYSODRAFT_507388 [Phytophthora sojae]|beta-tubulin, partial [Phytophthora nicotianae x cactorum]|beta-tubulin [Phytophthora katsurae]|beta-tubulin, partial [Thraustotheca clavata]|beta-tubulin, partial [Pythium ultimum var. ultimum]|beta-tubulin, partial [Pythium sp. quercum]|beta-tubulin [Phytophthora sp. 3 EEO-2011]|beta-tubulin, partial [Pseudoperonospora cubensis]	181	7	348676355;387569541;324983099;57903353;299777534;114865193;329763767	C6(Carbamidomethyl); M7(Oxidation)				0.00334	0.0636		0.49	30	37	30	21	1139	0	2	574.765	1148.52	-0.11
High	nVDEVLR	hypothetical protein PHYSODRAFT_353788 [Phytophthora sojae]|thioredoxin peroxidase, putative [Phytophthora infestans T30-4]|hypothetical protein PHYSODRAFT_284684 [Phytophthora sojae]|hypothetical protein PHYSODRAFT_484706 [Phytophthora sojae]	4	2	262105215;348683170	N-Term(iTRAQ8plex)	1.176	1.005	1.136	0.00113	0.0197	1895	3.2	16	40	33	15	2082	0	2	574.832	1148.66	-1.44
High	nVDEVLR	hypothetical protein PHYSODRAFT_353788 [Phytophthora sojae]|thioredoxin peroxidase, putative [Phytophthora infestans T30-4]|hypothetical protein PHYSODRAFT_284684 [Phytophthora sojae]|hypothetical protein PHYSODRAFT_484706 [Phytophthora sojae]	4	2	262105215;348683170	N-Term(iTRAQ8plex)	1.098	1.175	0.993	0.000915	0.0165	1895	2.1	18	40	33	17	2082	0	2	574.832	1148.66	-1.34
High	nVDEVLR	hypothetical protein PHYSODRAFT_353788 [Phytophthora sojae]|thioredoxin peroxidase, putative [Phytophthora infestans T30-4]|hypothetical protein PHYSODRAFT_284684 [Phytophthora sojae]|hypothetical protein PHYSODRAFT_484706 [Phytophthora sojae]	4	2	262105215;348683170	N-Term(iTRAQ8plex)	0.877	1.033	1.003	0.00137	0.025	1815	1.5	17	40	33	18	2028	0	2	574.832	1148.66	-0.17
High	YTYYEPASR	hypothetical protein PHYSODRAFT_284595 [Phytophthora sojae]	1	1	348690453					0.000215	0.00245		0.00078	24	31	24	42	263	0	2	575.266	1149.52	3.33
High	ncLLGLR	3-isopropylmalate dehydrogenase [Phytophthora infestans T30-4]|putative dehydrogenase [Phytophthora sojae]	2	2	262109357;348668109	N-Term(iTRAQ8plex); C2(Carbamidomethyl)	0.765	1.12	0.944	0.00176	0.0338	2098	8.1	14	40	33	11	2218	0	2	575.338	1149.67	-1.94
High	aFEIIPR	T-complex protein 1 subunit eta [Phytophthora infestans T30-4]	1	1	262099170	N-Term(iTRAQ8plex)	0.968	1.105	1.089	0.000684	0.0119		2.8	22	41	34	17	2892	0	2	575.349	1149.69	-2.09
High	aFEIIPR	T-complex protein 1 subunit eta [Phytophthora infestans T30-4]	1	1	262099170	N-Term(iTRAQ8plex)	0.89	1.097	0.98	8.8e-05	0.000885	1614	0.061	21	41	34	34	2813	0	3	383.903	1149.69	-0.3
High	aFEIIPR	T-complex protein 1 subunit eta [Phytophthora infestans T30-4]	1	1	262099170	N-Term(iTRAQ8plex)	0.879	1.029	1.061	0.000288	0.00361		4.1	17	41	34	15	2813	0	2	575.351	1149.69	0.99
High	EALGDEVVYR	hypothetical protein PHYSODRAFT_530509 [Phytophthora sojae]	1	1	348667135					2.5e-05	0.000243		0.024	20	35	28	31	669	0	2	575.791	1150.57	-0.13
High	TLLWDLFSR	protein transporter Sec31A, putative [Phytophthora infestans T30-4]	2	1	262108001					6.7e-05	0.000681	1809	0.013	16	38	31	38	1486	0	2	575.817	1150.63	1.24
High	VGSMIDFILR	hypothetical protein PITG_17785 [Phytophthora infestans T30-4]	2	1	262108862					9.8e-05	0.00103	1936	0.29	25	38	31	24	1539	0	2	575.82	1150.63	2.86
High	eLDAATAR	protein disulfide-isomerase, putative [Phytophthora infestans T30-4]	1	1	262096188	N-Term(iTRAQ8plex)	1.295	0.813	0.977	0.00116	0.0201	1926	0.49	20	39	32	23	1802	0	2	575.822	1150.64	0.45
High	IFASPLAk	unnamed protein product [Albugo laibachii Nc14]	1	1	325186200	K8(iTRAQ8plex)	1.055	0.941	1.037	0.00203	0.0396	906	1	27	36	29	17	912	0	3	384.243	1150.71	0.14
High	IFASPLAk	unnamed protein product [Albugo laibachii Nc14]	1	1	325186200	K8(iTRAQ8plex)	0.911	0.675	1.346	6.7e-05	0.00069	906	0.022	29	36	29	33	912	0	3	384.243	1150.71	0.14
High	VLSAVVMk	polyadenylate-binding protein, putative [Phytophthora infestans T30-4]|polyadenylate-binding protein 1-B [Phytophthora infestans T30-4]|hypothetical protein PHYSODRAFT_354553 [Phytophthora sojae]	3	2	262102952;348677381	K8(iTRAQ8plex)	0.727	0.663	1.216	0.00828	0.159	746	3.2	14	35	28	10	682	0	3	384.244	1150.72	-0.57
High	VLSAVVMk	polyadenylate-binding protein, putative [Phytophthora infestans T30-4]|polyadenylate-binding protein 1-B [Phytophthora infestans T30-4]|hypothetical protein PHYSODRAFT_354553 [Phytophthora sojae]	3	2	262102952;348677381	K8(iTRAQ8plex)	0.74	0.703	0.973	0.000166	0.00201	746	0.042	28	35	28	29	682	0	2	575.862	1150.72	-0.16
High	qIYEIAk	50S ribosomal protein L11 [Phytophthora infestans T30-4]	1	1	262105324	N-Term(Gln->pyro-Glu); K7(iTRAQ8plex)	0.953	1.631	0.737	0.0074	0.141	1785	0.63	21	39	32	22	1865	0	2	576.336	1151.67	3.22
High	iVALk	nucleoside diphosphate kinase B [Phytophthora infestans T30-4]|hypothetical protein PHYSODRAFT_286691 [Phytophthora sojae]|hypothetical protein PHYSODRAFT_464988 [Phytophthora sojae]	27	3	262097960;348673952;348671103	N-Term(iTRAQ8plex); K5(iTRAQ8plex)	0.552	0.978	1.094	0.00689	0.13	285	0.32	23	30	23	16	236	0	3	384.605	1151.8	1.65
High	lVAIk	nucleoside diphosphate kinase B [Phytophthora infestans T30-4]|hypothetical protein PHYSODRAFT_286691 [Phytophthora sojae]|hypothetical protein PHYSODRAFT_464988 [Phytophthora sojae]	27	3	262097960;348673952;348671103	N-Term(iTRAQ8plex); K5(iTRAQ8plex)	0.552	0.978	1.094	0.00689	0.13	285	0.32	23	30	23	16	236	0	3	384.605	1151.8	1.65
High	lVALk	nucleoside diphosphate kinase B [Phytophthora infestans T30-4]|hypothetical protein PHYSODRAFT_286691 [Phytophthora sojae]|hypothetical protein PHYSODRAFT_464988 [Phytophthora sojae]	27	3	262097960;348673952;348671103	N-Term(iTRAQ8plex); K5(iTRAQ8plex)	0.552	0.978	1.094	0.00689	0.13	285	0.32	23	30	23	16	236	0	3	384.605	1151.8	1.65
High	VAIGQPIISVR	hypothetical protein PHYSODRAFT_353730 [Phytophthora sojae]|60S ribosomal protein L10 [Phytophthora sp. P1896]	31	2	348690304;321695629					0.000493	0.00795	1209	0.36	27	38	31	23	1375	0	2	576.86	1152.71	2.04
High	VAIGQPIISVR	hypothetical protein PHYSODRAFT_353730 [Phytophthora sojae]|60S ribosomal protein L10 [Phytophthora sp. P1896]	31	2	348690304;321695629					0.000166	0.00189	1209	0.011	23	38	31	38	1375	0	2	576.86	1152.71	2.57
High	IINALLALRR	hypothetical protein PHYSODRAFT_318393 [Phytophthora sojae]|conserved hypothetical protein [Phytophthora infestans T30-4]	2	2	348670070;262111839					0	6.76e-05	1550	0.11	22	40	33	30	2026	1	3	384.924	1152.76	-0.5
High	TMQVDAAVYR	hypothetical protein PHYSODRAFT_248886 [Phytophthora sojae]|succinate dehydrogenase flavoprotein subunit, mitochondrial precursor [Phytophthora infestans T30-4]	2	2	348672751;262109887					0.000431	0.00679		0.42	26	35	28	19	682	0	2	577.289	1153.57	4.01
High	TMQVDAAVYR	hypothetical protein PHYSODRAFT_248886 [Phytophthora sojae]|succinate dehydrogenase flavoprotein subunit, mitochondrial precursor [Phytophthora infestans T30-4]	2	2	348672751;262109887					0.00028	0.00333		2.1	15	35	28	12	682	0	2	577.289	1153.57	4.01
High	dDAEMLR	heat shock cognate 70 kDa protein [Phytophthora infestans T30-4]	2	1	262100860	N-Term(iTRAQ8plex)	0.913	0.887	0.995	0.00153	0.028		2.2	25	36	29	13	837	0	2	577.293	1153.58	-2.6
High	qGPNLAGMINR	cytochrome c [Phytophthora infestans T30-4]	1	1	262102247	N-Term(Gln->pyro-Glu)				1.2e-05	0.000196		0.1	26	36	29	26	838	0	2	577.294	1153.58	1.46
High	dDAEMLR	heat shock cognate 70 kDa protein [Phytophthora infestans T30-4]	2	1	262100860	N-Term(iTRAQ8plex)	0.753	0.856	0.821	0.000537	0.00873	1219	0.034	29	36	29	31	872	0	3	385.198	1153.58	-1.39
High	dDAEMLR	heat shock cognate 70 kDa protein [Phytophthora infestans T30-4]	2	1	262100860	N-Term(iTRAQ8plex)	0.873	0.782	0.968	0.00129	0.0226	1165	0.5	25	36	29	19	832	0	2	577.294	1153.58	-0.69
High	dDAEMLR	heat shock cognate 70 kDa protein [Phytophthora infestans T30-4]	2	1	262100860	N-Term(iTRAQ8plex)	0.756	0.769	0.989	0.00627	0.119	1161	2.4	20	36	29	12	830	0	2	577.295	1153.58	-0.48
High	dDAEMLR	heat shock cognate 70 kDa protein [Phytophthora infestans T30-4]	2	1	262100860	N-Term(iTRAQ8plex)	0.762	0.743	1.174	0.000537	0.00888	1284	0.2	28	36	29	24	938	0	2	577.295	1153.58	0.47
High	qGPNLAGMINR	cytochrome c [Phytophthora infestans T30-4]	1	1	262102247	N-Term(Gln->pyro-Glu)				0	7.56e-06	1284	6.8e-05	29	36	29	58	938	0	2	577.295	1153.58	4.21
High	vEPDAYR	hypothetical protein PHYSODRAFT_362097 [Phytophthora sojae]|myosin-like protein [Phytophthora infestans T30-4]	2	2	348669517;262097380	N-Term(iTRAQ8plex)	0.926	1	0.899	0.00537	0.1		2.2	28	38	31	15	1474	0	2	577.311	1153.61	-0.83
High	vAEFLDR	hypothetical protein PHYSODRAFT_545931 [Phytophthora sojae]|serine hydroxymethyltransferase 1, mitochondrial precursor [Phytophthora infestans T30-4]	2	2	348674959;262105002	N-Term(iTRAQ8plex)	0.443	1.451	0.944	0.00765	0.144	1642	0.78	20	39	32	21	1753	0	2	577.328	1153.65	-1.9
High	vAEFLDR	hypothetical protein PHYSODRAFT_545931 [Phytophthora sojae]|serine hydroxymethyltransferase 1, mitochondrial precursor [Phytophthora infestans T30-4]	2	2	348674959;262105002	N-Term(iTRAQ8plex)	0.438	1.445	0.758	0.00247	0.0481	1680	0.35	21	39	32	24	1778	0	2	577.329	1153.65	-1.69
High	vAEFLDR	hypothetical protein PHYSODRAFT_545931 [Phytophthora sojae]|serine hydroxymethyltransferase 1, mitochondrial precursor [Phytophthora infestans T30-4]	2	2	348674959;262105002	N-Term(iTRAQ8plex)	0.585	1.418	0.902	0.00237	0.0461	1714	1.3	19	39	32	18	1804	0	2	577.329	1153.65	-1.48
High	vAEFLDR	hypothetical protein PHYSODRAFT_545931 [Phytophthora sojae]|serine hydroxymethyltransferase 1, mitochondrial precursor [Phytophthora infestans T30-4]	2	2	348674959;262105002	N-Term(iTRAQ8plex)	0.668	1.488	0.999	0.00135	0.024	1712	0.68	19	39	32	21	1805	0	2	577.329	1153.65	-0.53
High	aLDFVER	60S ribosomal protein L8, putative [Phytophthora infestans T30-4]	2	1	262111699	N-Term(iTRAQ8plex)	1.037	0.998	0.991	0.000932	0.0169	1673	0.23	27	39	32	26	1795	0	3	385.222	1153.65	-0.12
High	aLDFVER	60S ribosomal protein L8, putative [Phytophthora infestans T30-4]	2	1	262111699	N-Term(iTRAQ8plex)	1.034	0.85	1.118	0.00174	0.0333	1673	0.22	27	39	32	26	1795	0	3	385.222	1153.65	0.2
High	FAQVAVSk	hypothetical protein PHYSODRAFT_549026 [Phytophthora sojae]|ATP-citrate synthase [Phytophthora infestans T30-4]	2	2	348669586;262110768	K8(iTRAQ8plex)	0.737	0.783	1.05	0.00199	0.0386	1243	0.22	21	37	30	24	1217	0	3	385.234	1153.69	-1.26
High	hVPLDLR	60S ribosomal protein L35 [Phytophthora infestans T30-4]	2	1	262095562	N-Term(iTRAQ8plex)	0.694	0.606	0.929	0.00155	0.0286	1091	2.1	27	37	30	14	1063	0	3	385.238	1153.7	0.36
High	hVPLDLR	60S ribosomal protein L35 [Phytophthora infestans T30-4]	2	1	262095562	N-Term(iTRAQ8plex)	0.974	0.812	0.893	0.000563	0.00921	1083	0.65	15	37	30	19	1060	0	3	385.238	1153.7	0.68
High	tLLAYLR	hypothetical protein PHYSODRAFT_544320 [Phytophthora sojae]	1	1	348678887	N-Term(iTRAQ8plex)	0.96	1.202	1.017	0.00199	0.0385	1192	6.2	23	38	31	10	1327	0	2	577.366	1153.72	-0.31
High	NLGIVGIGQAGR	hypothetical protein PHYSODRAFT_547605 [Phytophthora sojae]	1	1	348671802					0.00028	0.00353		2.5	27	38	31	14	1391	0	2	577.837	1154.67	1.49
High	NLGIVGIGQAGR	hypothetical protein PHYSODRAFT_547605 [Phytophthora sojae]	1	1	348671802					9.8e-05	0.00107		1.2	31	39	32	19	1886	0	2	577.837	1154.67	1.8
High	YADLLQk	hypothetical protein PHYSODRAFT_562373 [Phytophthora sojae]|phosphoenolpyruvate carboxykinase [Phytophthora infestans T30-4]	3	2	348674123;262098605	K7(iTRAQ8plex)	0.347	0.511	0.808	0.000711	0.0122	1761	0.009	19	39	32	40	1720	0	2	577.84	1154.67	-0.31
High	YADLLQk	hypothetical protein PHYSODRAFT_562373 [Phytophthora sojae]|phosphoenolpyruvate carboxykinase [Phytophthora infestans T30-4]	3	2	348674123;262098605	K7(iTRAQ8plex)	0.558	0.664	0.857	0.00262	0.0499	1758	0.16	17	39	32	27	1720	0	2	577.84	1154.67	0.32
High	sVFTQLR	60S ribosomal protein L13, putative [Phytophthora infestans T30-4]	2	1	262110335	N-Term(iTRAQ8plex)	0.809	0.972	0.972	0.00105	0.0184		4.7	14	39	32	13	1904	0	3	385.566	1154.68	-0.2
High	sVFTQLR	60S ribosomal protein L13, putative [Phytophthora infestans T30-4]	2	1	262110335	N-Term(iTRAQ8plex)	1.018	1.219	0.861	0.000166	0.00182	1791	0.034	17	39	32	34	1900	0	3	385.566	1154.68	0.28
High	LVASYGIk	zinc-dependent alcohol dehydrogenase [Phytophthora sojae]|alcohol dehydrogenase, putative [Phytophthora infestans T30-4]	3	3	348679848;262098735;262098734	K8(iTRAQ8plex)	0.904	0.681	0.991	0.000763	0.0131	2163	0.25	32	39	32	26	1844	0	2	577.859	1154.71	0.95
High	YGLTVGLk	60S ribosomal protein L5 [Phytophthora infestans T30-4]	3	1	262097080	K8(iTRAQ8plex)	1.178	1.02	0.792	0.00746	0.142	2163	5.4	25	39	32	12	1844	0	2	577.859	1154.71	0.95
High	sESEIMR	hypothetical protein PHYSODRAFT_523689 [Phytophthora sojae]	2	1	348669654	N-Term(iTRAQ8plex)	1.329	0.847	1.203	0.000176	0.00221		2	14	37	30	15	1141	0	2	578.303	1155.6	0.25
High	FGHAIVAGIDR	hypothetical protein PHYSODRAFT_353474 [Phytophthora sojae]	1	1	348688254					0.00165	0.0306		1.7	29	39	32	17	1601	0	2	578.317	1155.63	-0.93
High	FGHAIVAGIDR	hypothetical protein PHYSODRAFT_353474 [Phytophthora sojae]	1	1	348688254					5.7e-05	0.000526	1429	0.04	25	38	31	33	1436	0	3	385.88	1155.63	-0.21
High	FGHAIVAGIDR	hypothetical protein PHYSODRAFT_353474 [Phytophthora sojae]	1	1	348688254					4.8e-05	0.000345	1420	0.0012	31	38	31	48	1393	0	3	385.881	1155.63	0.59
High	FGHAIVAGIDR	hypothetical protein PHYSODRAFT_353474 [Phytophthora sojae]	1	1	348688254					1.2e-05	0.00017		0.026	25	38	31	35	1492	0	3	385.881	1155.63	1.54
High	LLQPWLETR	hypothetical protein PHYSODRAFT_350735 [Phytophthora sojae]|clathrin heavy chain [Phytophthora infestans T30-4]	2	2	348681570;262103632					0.000484	0.00716		2	28	38	31	16	1479	0	2	578.33	1155.65	0.97
High	NVTGVVPADER	proton pump, proton transport [Phytophthora sojae]	1	1	348679595					0	3.93e-06		0.002	31	38	31	45	1269	0	2	578.803	1156.6	2.22
High	yWQSLR	putative glycosyl hydrolase family 30 protein [Phytophthora sojae]|glucosylceramidase, putative [Phytophthora infestans T30-4]	2	2	348678066;262108963	Y1(iTRAQ8plex)	3.076	0.781	0.924	0.00381	0.0718	1644	4.3	15	39	32	13	1713	0	3	386.218	1156.64	-2.01
High	yWQSLR	putative glycosyl hydrolase family 30 protein [Phytophthora sojae]|glucosylceramidase, putative [Phytophthora infestans T30-4]	2	2	348678066;262108963	N-Term(iTRAQ8plex)	3.076	0.781	0.924	0.00381	0.0718	1644	4.3	15	39	32	13	1713	0	3	386.218	1156.64	-2.01
High	yWQSLR	putative glycosyl hydrolase family 30 protein [Phytophthora sojae]|glucosylceramidase, putative [Phytophthora infestans T30-4]	2	2	348678066;262108963	Y1(iTRAQ8plex)	3.618	0.497	1.029	0.00601	0.113	1667	1.4	22	39	32	18	1719	0	3	386.219	1156.64	0.21
High	yWQSLR	putative glycosyl hydrolase family 30 protein [Phytophthora sojae]|glucosylceramidase, putative [Phytophthora infestans T30-4]	2	2	348678066;262108963	N-Term(iTRAQ8plex)	3.618	0.497	1.029	0.00601	0.113	1667	1.4	22	39	32	18	1719	0	3	386.219	1156.64	0.21
High	aYGVVGISS	superoxide dismutase 2 [Phytophthora infestans T30-4]	1	1	262106782	N-Term(iTRAQ8plex)	0.449	0.664	1.001	0.000563	0.00941	1679	0.00048	32	39	32	52	1639	0	2	578.831	1156.65	1.99
High	aYGVVGISS	superoxide dismutase 2 [Phytophthora infestans T30-4]	1	1	262106782	N-Term(iTRAQ8plex)	0.601	0.721	0.957	0.000196	0.00231	1552	0.002	31	38	31	46	1534	0	2	578.832	1156.66	4
High	qTDGGGVTHFR	pre-mRNA-processing-splicing factor 8 [Phytophthora infestans T30-4]	2	1	262099101	N-Term(Gln->pyro-Glu)				0	3.3e-06		0.0015	24	31	24	40	310	0	2	579.271	1157.53	1.19
High	qQPELAGk	polyadenylate-binding protein, putative [Phytophthora infestans T30-4]|polyadenylate-binding protein 1-B [Phytophthora infestans T30-4]|hypothetical protein PHYSODRAFT_354553 [Phytophthora sojae]	3	2	262102952;348677381	N-Term(Gln->pyro-Glu); K8(iTRAQ8plex)	0.576	0.946	0.857	0.00962	0.188	1776	0.34	14	38	31	23	1402	0	2	579.327	1157.65	0.29
High	qQPELAGk	polyadenylate-binding protein, putative [Phytophthora infestans T30-4]|polyadenylate-binding protein 1-B [Phytophthora infestans T30-4]|hypothetical protein PHYSODRAFT_354553 [Phytophthora sojae]	3	2	262102952;348677381	N-Term(Gln->pyro-Glu); K8(iTRAQ8plex)	0.876	1.347	0.769	0.0011	0.019		2.5	27	38	31	15	1429	0	2	579.328	1157.65	2.08
High	qQPELAGk	polyadenylate-binding protein, putative [Phytophthora infestans T30-4]|polyadenylate-binding protein 1-B [Phytophthora infestans T30-4]|hypothetical protein PHYSODRAFT_354553 [Phytophthora sojae]	3	2	262102952;348677381	N-Term(Gln->pyro-Glu); K8(iTRAQ8plex)	0.975	1.192	1.109	0.00403	0.0764	1805	0.56	15	38	31	21	1352	0	2	579.329	1157.65	2.92
High	fGDFVIR	hypothetical protein PHYSODRAFT_552537 [Phytophthora sojae]	1	1	348689136	N-Term(iTRAQ8plex)	0.436	0.901	0.909	0.00122	0.0214		3.1	26	38	31	14	1394	0	3	386.558	1157.66	-1.12
High	ITITDGLGVIR	hypothetical protein PHYSODRAFT_284984 [Phytophthora sojae]|homoserine dehydrogenase, putative [Phytophthora infestans T30-4]	3	2	348684970;262101093					0.000323	0.00457	1533	0.29	16	39	32	25	1830	0	2	579.349	1157.69	1.14
High	LTITDGLGVIR	hypothetical protein PHYSODRAFT_284984 [Phytophthora sojae]|homoserine dehydrogenase, putative [Phytophthora infestans T30-4]	3	2	348684970;262101093					0.000323	0.00457	1533	0.29	16	39	32	25	1830	0	2	579.349	1157.69	1.14
High	lQGLPAVR	hypothetical protein PHYSODRAFT_286573 [Phytophthora sojae]	1	1	348673410	N-Term(iTRAQ8plex)	0.598	1.21	0.926	6.7e-05	0.000627	776	0.25	29	36	29	23	917	0	3	386.581	1157.73	-1.59
High	aLGVQLPR	hypothetical protein PHYSODRAFT_354933 [Phytophthora sojae]	2	1	348673261	N-Term(iTRAQ8plex)	0.501	1.024	0.86	4.8e-05	0.000343	776	0.012	29	36	29	36	917	0	3	386.581	1157.73	-1.59
High	aIFAk	hypothetical protein PHYSODRAFT_353589 [Phytophthora sojae]|hypothetical protein PHYSODRAFT_338448 [Phytophthora sojae]|AlNc14C106G6239 [Albugo laibachii Nc14]	3	2	348688976;325186404	N-Term(iTRAQ8plex); K5(iTRAQ8plex)	1.063	0.824	1.121	0.00947	0.184	640	0.43	21	34	27	19	628	0	2	579.379	1157.75	0.13
High	aLFAk	hypothetical protein PHYSODRAFT_353589 [Phytophthora sojae]|hypothetical protein PHYSODRAFT_338448 [Phytophthora sojae]|AlNc14C106G6239 [Albugo laibachii Nc14]	3	2	348688976;325186404	N-Term(iTRAQ8plex); K5(iTRAQ8plex)	1.063	0.824	1.121	0.00946	0.184	640	0.43	21	34	27	19	628	0	2	579.379	1157.75	0.13
High	acYSVVR	40S ribosomal protein S3-3 [Phytophthora infestans T30-4]	2	1	262098117	N-Term(iTRAQ8plex); C2(Carbamidomethyl)	1.327	1.461	0.85	0.000252	0.003	1596	0.51	16	38	31	21	1393	0	2	579.816	1158.62	0.03
High	hIQMAVR	hypothetical protein PHYSODRAFT_322459 [Phytophthora sojae]|histone H2A [Phytophthora infestans T30-4]	5	2	348689021;262108269	N-Term(iTRAQ8plex)	1.21	0.998	1.025	0.00179	0.0342	1676	6	23	39	32	11	1601	0	3	386.897	1158.68	2.89
High	lEVAGLPR	hypothetical protein PHYSODRAFT_353129 [Phytophthora sojae]	2	1	348665847	N-Term(iTRAQ8plex)	1.195	1.09	0.899	0.00386	0.0732	755	5.4	23	37	30	11	1224	0	2	579.861	1158.71	-0.27
High	lIIVALGR		0	0		N-Term(iTRAQ8plex)	1.143	0.952	1.065	0.000288	0.00378	52	0.088	16	23	16	14	43	0	2	579.898	1158.79	1.5
High	TVLLWDVASR	conserved hypothetical protein [Phytophthora infestans T30-4]	1	1	262112324					0.000369	0.00545	1606	0.011	17	38	31	38	1432	0	2	580.327	1159.65	-0.44
High	TVLLWDVASR	conserved hypothetical protein [Phytophthora infestans T30-4]	1	1	262112324					0.000563	0.00945	1576	0.009	16	38	31	39	1333	0	2	580.329	1159.65	2.4
High	ALPQNVAPPPR	hypothetical protein PHYSODRAFT_559962 [Phytophthora sojae]|eukaryotic translation initiation factor 3 subunit G, putative [Phytophthora infestans T30-4]	2	2	348677474;262102893					0	4.78e-05		0.067	31	38	31	30	1275	0	2	580.333	1159.66	1.03
High	aVIANLVR	sulfite reductase [NADPH] subunit beta, putative [Phytophthora infestans T30-4]|hypothetical protein PHYSODRAFT_552537 [Phytophthora sojae]	2	2	262109621;348689136	N-Term(iTRAQ8plex)	0.76	0.863	0.877	0.00151	0.0276	1797	1.1	22	39	32	19	1604	0	3	387.252	1159.74	-3.59
High	aVIANLVR	sulfite reductase [NADPH] subunit beta, putative [Phytophthora infestans T30-4]|hypothetical protein PHYSODRAFT_552537 [Phytophthora sojae]	2	2	262109621;348689136	N-Term(iTRAQ8plex)	0.977	0.977	0.902	0.00078	0.0134	1776	1.4	20	38	31	18	1579	0	2	580.376	1159.74	-1.76
High	aVIANLVR	sulfite reductase [NADPH] subunit beta, putative [Phytophthora infestans T30-4]|hypothetical protein PHYSODRAFT_552537 [Phytophthora sojae]	2	2	262109621;348689136	N-Term(iTRAQ8plex)	0.718	0.948	0.974	0.00533	0.0993	1775	3.5	23	38	31	14	1579	0	2	580.377	1159.75	-0.5
High	LYTYPANYR	hypothetical protein PHYSODRAFT_284839 [Phytophthora sojae]	1	1	348684212					9.8e-05	0.00105	903	0.033	29	36	29	31	905	0	2	580.791	1160.58	1.72
High	LYTYPANYR	hypothetical protein PHYSODRAFT_284839 [Phytophthora sojae]	1	1	348684212					6.7e-05	0.000658	879	0.031	29	36	29	31	887	0	2	580.792	1160.58	2.46
High	TMYNAEk	hypothetical protein PHYSODRAFT_285440 [Phytophthora sojae]	1	1	348680695	K7(iTRAQ8plex)	0.931	1.26	0.675	0.00158	0.0292	1181	0.014	30	37	30	36	1133	0	2	580.8	1160.59	0.75
High	DYLHVIASDK	hypothetical protein PHYSODRAFT_353368 [Phytophthora sojae]|60S ribosomal protein L22, putative [Phytophthora infestans T30-4]	2	1	262100327					8.8e-05	0.000874		0.6	30	37	30	20	1115	0	2	580.801	1160.59	0.21
High	SLENFPIGGAR	hypothetical protein PHYSODRAFT_564447 [Phytophthora sojae]|fumarate hydratase, mitochondrial precursor [Phytophthora infestans T30-4]	2	2	348670337;262111992					0.00207	0.0403	1278	0.52	30	37	30	20	1154	0	2	580.808	1160.61	1.87
High	qVLDAAEk	conserved hypothetical protein [Phytophthora infestans T30-4]	1	1	262102983	N-Term(Gln->pyro-Glu); K8(iTRAQ8plex)	0.92	1.399	0.744	0.000405	0.00609	1791	0.05	31	38	31	31	1290	0	2	580.826	1160.65	-0.69
High	qVLDAAEk	conserved hypothetical protein [Phytophthora infestans T30-4]	1	1	262102983	N-Term(Gln->pyro-Glu); K8(iTRAQ8plex)	0.866	1.468	0.706	0.00958	0.187	1696	2.3	27	37	30	14	1219	0	2	580.828	1160.65	2.04
High	qAIIDSVk	hypothetical protein PHYSODRAFT_284579 [Phytophthora sojae]|pyruvate dehydrogenase E1 component subunit beta [Phytophthora infestans T30-4]	2	2	348690266;262110728	N-Term(Gln->pyro-Glu); K8(iTRAQ8plex)	0.808	0.7	1.101	0.0019	0.0355		0.0087	24	37	30	39	1241	0	2	580.845	1160.68	0.15
High	qAIIDSVk	hypothetical protein PHYSODRAFT_284579 [Phytophthora sojae]|pyruvate dehydrogenase E1 component subunit beta [Phytophthora infestans T30-4]	2	2	348690266;262110728	N-Term(Gln->pyro-Glu); K8(iTRAQ8plex)	0.894	0.658	1.159	0.00203	0.0395		0.0079	25	37	30	39	1241	0	2	580.845	1160.68	0.25
High	qAIIDSVk	hypothetical protein PHYSODRAFT_284579 [Phytophthora sojae]|pyruvate dehydrogenase E1 component subunit beta [Phytophthora infestans T30-4]	2	2	348690266;262110728	N-Term(Gln->pyro-Glu); K8(iTRAQ8plex)	0.964	0.639	1.172	0.00189	0.0353		0.0086	24	37	30	39	1241	0	2	580.845	1160.68	0.57
High	qAIIDSVk	hypothetical protein PHYSODRAFT_284579 [Phytophthora sojae]|pyruvate dehydrogenase E1 component subunit beta [Phytophthora infestans T30-4]	2	2	348690266;262110728	N-Term(Gln->pyro-Glu); K8(iTRAQ8plex)	0.885	0.782	1.059	0.00404	0.0767		0.023	22	37	30	34	1248	0	2	580.846	1160.68	1.41
High	qAIIDSVk	hypothetical protein PHYSODRAFT_284579 [Phytophthora sojae]|pyruvate dehydrogenase E1 component subunit beta [Phytophthora infestans T30-4]	2	2	348690266;262110728	N-Term(Gln->pyro-Glu); K8(iTRAQ8plex)	0.878	0.837	1.05	0.00644	0.122	1273	0.4	21	37	30	22	1213	0	2	580.846	1160.68	1.83
High	qAIIDSVk	hypothetical protein PHYSODRAFT_284579 [Phytophthora sojae]|pyruvate dehydrogenase E1 component subunit beta [Phytophthora infestans T30-4]	2	2	348690266;262110728	N-Term(Gln->pyro-Glu); K8(iTRAQ8plex)	0.989	0.74	1.03	0.00736	0.14		0.088	23	37	30	28	1213	0	2	580.846	1160.69	2.46
High	gNLANVIR	ADP/ATP translocase, putative [Phytophthora infestans T30-4]	2	1	262110360	N-Term(iTRAQ8plex)	1.467	1.147	1.144	0.00634	0.12	1594	0.54	17	39	32	22	1732	0	2	580.855	1160.7	-2.07
High	gNLANVIR	ADP/ATP translocase, putative [Phytophthora infestans T30-4]	2	1	262110360	N-Term(iTRAQ8plex)	1.119	1.174	0.867	0.00028	0.00326	1607	0.21	20	39	32	26	1746	0	3	387.573	1160.7	-1.79
High	gNLANVIR	ADP/ATP translocase, putative [Phytophthora infestans T30-4]	2	1	262110360	N-Term(iTRAQ8plex)	1.269	1.097	0.853	0.000675	0.0118	1602	0.089	17	39	32	30	1744	0	2	580.856	1160.7	-0.81
High	gNLANVIR	ADP/ATP translocase, putative [Phytophthora infestans T30-4]	2	1	262110360	N-Term(iTRAQ8plex)	1.143	0.983	1.024	0.00145	0.0261	1602	0.078	16	39	32	30	1744	0	2	580.856	1160.7	-0.7
High	gNLANVIR	ADP/ATP translocase, putative [Phytophthora infestans T30-4]	2	1	262110360	N-Term(iTRAQ8plex)	1.373	1.049	1.073	0.000288	0.00355	1581	0.018	27	39	32	37	1710	0	3	387.573	1160.71	0.1
High	gNLANVIR	ADP/ATP translocase, putative [Phytophthora infestans T30-4]	2	1	262110360	N-Term(iTRAQ8plex)	0.996	1.214	0.988	0.0009	0.0156	1581	0.16	28	39	32	27	1710	0	3	387.573	1160.71	0.26
High	gNLANVIR	ADP/ATP translocase, putative [Phytophthora infestans T30-4]	2	1	262110360	N-Term(iTRAQ8plex)	1.01	1.173	0.897	0.000414	0.00626	1581	1	17	39	32	19	1710	0	3	387.573	1160.71	0.34
High	iAGLDVLR	hypothetical protein PHYSODRAFT_500480 [Phytophthora sojae]|heat shock 70 kDa protein, mitochondrial precursor [Phytophthora infestans T30-4]	2	2	348679135;262106488	N-Term(iTRAQ8plex)	0.702	1.26	1.053	0.000737	0.0124	1607	0.11	23	40	33	30	2204	0	3	387.58	1160.73	-4.22
High	iAGLDVLR	hypothetical protein PHYSODRAFT_500480 [Phytophthora sojae]|heat shock 70 kDa protein, mitochondrial precursor [Phytophthora infestans T30-4]	2	2	348679135;262106488	N-Term(iTRAQ8plex)	0.649	1.45	0.832	0.000648	0.011	1582	0.28	31	40	33	26	2189	0	2	580.868	1160.73	-1.87
High	iAGLDVLR	hypothetical protein PHYSODRAFT_500480 [Phytophthora sojae]|heat shock 70 kDa protein, mitochondrial precursor [Phytophthora infestans T30-4]	2	2	348679135;262106488	N-Term(iTRAQ8plex)	0.79	1.099	0.987	0.00028	0.00323	1582	0.057	27	40	33	33	2189	0	3	387.581	1160.73	-1.07
High	iLDQLVR	hypothetical protein PHYSODRAFT_352502 [Phytophthora sojae]	1	1	348669574	N-Term(iTRAQ8plex)	1.047	1.251	0.828	0.00173	0.0331	1582	1.8	22	40	33	18	2189	0	2	580.868	1160.73	-1.02
High	iAGLDVLR	hypothetical protein PHYSODRAFT_500480 [Phytophthora sojae]|heat shock 70 kDa protein, mitochondrial precursor [Phytophthora infestans T30-4]	2	2	348679135;262106488	N-Term(iTRAQ8plex)	0.762	1.289	0.887	0.000288	0.00369	1582	0.057	25	40	33	33	2189	0	3	387.581	1160.73	-0.91
High	iLDQLVR	hypothetical protein PHYSODRAFT_352502 [Phytophthora sojae]	1	1	348669574	N-Term(iTRAQ8plex)	1.379	1.306	0.959	0.000215	0.00243	1582	0.35	27	40	33	25	2189	0	2	580.868	1160.73	-0.81
High	lAVDAVLR	hypothetical protein PHYSODRAFT_285022 [Phytophthora sojae]	2	1	348685205	N-Term(iTRAQ8plex)	0.804	1.091	1.007	0.00167	0.0312	1582	1.3	19	40	33	19	2189	0	2	580.868	1160.73	-0.82
High	iAGLDVLR	hypothetical protein PHYSODRAFT_500480 [Phytophthora sojae]|heat shock 70 kDa protein, mitochondrial precursor [Phytophthora infestans T30-4]	2	2	348679135;262106488	N-Term(iTRAQ8plex)	0.718	1.31	0.882	6.7e-05	0.000673	1581	0.0055	33	40	33	43	2189	0	3	387.582	1160.73	-0.44
High	lAVDAVLR	hypothetical protein PHYSODRAFT_285022 [Phytophthora sojae]	2	1	348685205	N-Term(iTRAQ8plex)	0.683	1.048	0.991	0.00078	0.0133	1581	0.29	22	40	33	26	2189	0	2	580.869	1160.73	-0.4
High	dVAILAVR		0	0		N-Term(iTRAQ8plex)	1.673	1.358	0.926	0.00207	0.0405	1581	2.2	22	40	33	17	2189	0	2	580.869	1160.73	-0.4
High	LAAAQAALk	hypothetical protein PHYSODRAFT_343277 [Phytophthora sojae]|pyruvate, phosphate dikinase, putative [Phytophthora infestans T30-4]	7	2	348664576;262108121	K9(iTRAQ8plex)	0.346	0.35	0.905	1.2e-05	0.000191	1581	0.003	32	40	33	46	2189	0	2	580.869	1160.73	-0.4
High	dVLLVAAR	hypothetical protein PHYSODRAFT_355873 [Phytophthora sojae]|conserved hypothetical protein [Phytophthora infestans T30-4]	2	2	348668927;262100900	N-Term(iTRAQ8plex)	1.67	0.927	1.081	0.000244	0.0026		4.3	27	40	33	14	2160	0	2	580.869	1160.73	-0.08
High	LAAAQAALk	hypothetical protein PHYSODRAFT_343277 [Phytophthora sojae]|pyruvate, phosphate dikinase, putative [Phytophthora infestans T30-4]	7	2	348664576;262108121	K9(iTRAQ8plex)	0.153	0.13	1.302	0.000307	0.0042	1558	0.015	33	40	33	39	2160	0	3	387.582	1160.73	-0.04
High	dVLLVAAR	hypothetical protein PHYSODRAFT_355873 [Phytophthora sojae]|conserved hypothetical protein [Phytophthora infestans T30-4]	2	2	348668927;262100900	N-Term(iTRAQ8plex)	1.369	0.926	1.025	1.2e-05	0.000173	1558	0.39	20	40	33	24	2160	0	2	580.869	1160.73	0.13
High	dVAILAVR		0	0		N-Term(iTRAQ8plex)	1.563	1.008	1.034	7.8e-05	0.000829	1558	1.4	18	40	33	19	2160	0	2	580.869	1160.73	0.23
High	iAGLDVLR	hypothetical protein PHYSODRAFT_500480 [Phytophthora sojae]|heat shock 70 kDa protein, mitochondrial precursor [Phytophthora infestans T30-4]	2	2	348679135;262106488	N-Term(iTRAQ8plex)	1.039	1.223	0.968	6.7e-05	0.000672	995	0.43	22	38	31	22	1444	0	2	580.869	1160.73	0.55
High	iAGLDVLR	hypothetical protein PHYSODRAFT_500480 [Phytophthora sojae]|heat shock 70 kDa protein, mitochondrial precursor [Phytophthora infestans T30-4]	2	2	348679135;262106488	N-Term(iTRAQ8plex)	0.916	1.171	0.928	0.00599	0.113	1003	3	21	38	31	14	1457	0	2	580.87	1160.73	1.6
High	yAGEDFR	hypothetical protein PHYSODRAFT_284295 [Phytophthora sojae]|enolase [Phytophthora infestans T30-4]	4	2	348688731;262108099	N-Term(iTRAQ8plex)	0.631	1.145	0.916	0.00962	0.188	1094	1.8	26	36	29	14	846	0	3	387.866	1161.58	-1.52
High	yAGEDFR	hypothetical protein PHYSODRAFT_284295 [Phytophthora sojae]|enolase [Phytophthora infestans T30-4]	4	2	348688731;262108099	N-Term(iTRAQ8plex)	0.399	0.782	1.066	0.0023	0.0446	1094	0.12	29	36	29	26	846	0	3	387.866	1161.58	-1.29
High	yAGEDFR	hypothetical protein PHYSODRAFT_284295 [Phytophthora sojae]|enolase [Phytophthora infestans T30-4]	4	2	348688731;262108099	N-Term(iTRAQ8plex)	0.413	0.698	1.088	0.00932	0.18	1094	0.71	29	36	29	18	840	0	3	387.866	1161.58	-0.74
High	vTAYFTR	hypothetical protein PHYSODRAFT_261542 [Phytophthora sojae]|dolichyl-diphosphooligosaccharide-protein glycosyltransferase subunit [Phytophthora infestans T30-4]	2	2	348687786;262109936	N-Term(iTRAQ8plex)	1.645	1.17	0.888	0.0009	0.0157	1601	1.3	30	38	31	17	1463	0	2	581.332	1161.66	-0.89
High	sALTPGGVR	hypothetical protein PHYSODRAFT_545931 [Phytophthora sojae]|serine hydroxymethyltransferase 1, mitochondrial precursor [Phytophthora infestans T30-4]	2	2	348674959;262105002	N-Term(iTRAQ8plex)	0.412	0.931	0.852	0.000915	0.0161	2037	1.1	18	40	33	20	2178	0	3	387.901	1161.69	-1.01
High	vVVITGGGR	hypothetical protein PHYSODRAFT_252686 [Phytophthora sojae]	1	1	348689826	N-Term(iTRAQ8plex)	0.913	0.735	1.091	0.00304	0.0574		8.8	23	40	33	11	2068	0	2	581.366	1161.73	-0.2
High	QNPIVYEGSR	hypothetical protein PHYSODRAFT_344860 [Phytophthora sojae]	1	1	348685247					0.000414	0.00634		0.25	28	36	29	23	884	0	2	581.798	1162.59	2.29
High	gVDVELAR	eukaryotic translation initiation factor 3 subunit E-interacting protein, putative [Phytophthora infestans T30-4]	2	1	262108638	N-Term(iTRAQ8plex)	1.163	1.64	0.614	0.00443	0.0837	2025	5.6	23	42	35	15	3681	0	3	388.227	1162.67	-4.88
High	iLEVDNR	cytochrome oxidase subunit 2 [Phytophthora asparagi]|cytochrome oxidase subunit II [Lagenidium sp. PWL-2010c]|cytochrome c oxidase subunit 2, partial (mitochondrion) [Peronospora stigmaticola]	427	3	312165117;325304845;407079205	N-Term(iTRAQ8plex)	1.901	1.135	0.831	0.00078	0.0135	1917	0.31	17	42	35	28	3526	0	3	388.228	1162.67	-2.75
High	lLEVDNR	cytochrome oxidase subunit 2 [Phytophthora asparagi]|cytochrome oxidase subunit II [Lagenidium sp. PWL-2010c]|cytochrome c oxidase subunit 2, partial (mitochondrion) [Peronospora stigmaticola]	427	3	312165117;325304845;407079205	N-Term(iTRAQ8plex)	1.901	1.135	0.831	0.00078	0.0135	1917	0.31	17	42	35	28	3526	0	3	388.228	1162.67	-2.75
High	iLEVDNR	cytochrome oxidase subunit 2 [Phytophthora asparagi]|cytochrome oxidase subunit II [Lagenidium sp. PWL-2010c]|cytochrome c oxidase subunit 2, partial (mitochondrion) [Peronospora stigmaticola]	427	3	312165117;325304845;407079205	N-Term(iTRAQ8plex)	2.32	1.161	0.831	0.000711	0.0122	2014	0.17	24	42	35	30	3638	0	3	388.229	1162.67	-1.8
High	lLEVDNR	cytochrome oxidase subunit 2 [Phytophthora asparagi]|cytochrome oxidase subunit II [Lagenidium sp. PWL-2010c]|cytochrome c oxidase subunit 2, partial (mitochondrion) [Peronospora stigmaticola]	427	3	312165117;325304845;407079205	N-Term(iTRAQ8plex)	2.32	1.161	0.831	0.000711	0.0122	2014	0.17	24	42	35	30	3638	0	3	388.229	1162.67	-1.8
High	nVDEILR	peroxiredoxin-2 [Phytophthora infestans T30-4]	1	1	262105205	N-Term(iTRAQ8plex)	0.844	1.107	1.081	0.00145	0.0267	2011	1.7	25	42	35	20	3632	0	2	581.84	1162.67	-0.71
High	iLEVDNR	cytochrome oxidase subunit 2 [Phytophthora asparagi]|cytochrome oxidase subunit II [Lagenidium sp. PWL-2010c]|cytochrome c oxidase subunit 2, partial (mitochondrion) [Peronospora stigmaticola]	427	3	312165117;325304845;407079205	N-Term(iTRAQ8plex)	1.549	0.894	0.887	0.000484	0.00706	2008	0.38	30	42	35	27	3632	0	3	388.229	1162.67	-0.46
High	lLEVDNR	cytochrome oxidase subunit 2 [Phytophthora asparagi]|cytochrome oxidase subunit II [Lagenidium sp. PWL-2010c]|cytochrome c oxidase subunit 2, partial (mitochondrion) [Peronospora stigmaticola]	427	3	312165117;325304845;407079205	N-Term(iTRAQ8plex)	1.549	0.894	0.887	0.000484	0.00706	2008	0.38	30	42	35	27	3632	0	3	388.229	1162.67	-0.46
High	vAMAPLTR	hypothetical protein PHYSODRAFT_496544 [Phytophthora sojae]|12-oxophytodienoate reductase, putative [Phytophthora infestans T30-4]	3	2	348679875;262098159	N-Term(iTRAQ8plex)	0.717	1.284	0.885	0.000128	0.00134	1457	0.18	22	41	34	29	3124	0	3	388.235	1162.69	-2.32
High	vAMAPLTR	hypothetical protein PHYSODRAFT_496544 [Phytophthora sojae]|12-oxophytodienoate reductase, putative [Phytophthora infestans T30-4]	3	2	348679875;262098159	N-Term(iTRAQ8plex)	0.613	1.048	0.992	0.00349	0.0649	1439	1.6	32	41	34	20	3154	0	2	581.849	1162.69	-1.1
High	vAMAPLTR	hypothetical protein PHYSODRAFT_496544 [Phytophthora sojae]|12-oxophytodienoate reductase, putative [Phytophthora infestans T30-4]	3	2	348679875;262098159	N-Term(iTRAQ8plex)	0.919	1.16	0.864	0.00788	0.151	1259	6.7	23	38	31	10	1472	0	2	581.85	1162.69	-0.16
High	EGVDVVIk	hypothetical protein PHYSODRAFT_352366 [Phytophthora sojae]|succinyl-CoA ligase beta-chain, mitochondrial precursor [Phytophthora infestans T30-4]	2	2	348670933;262098052	K8(iTRAQ8plex)	1.267	1.197	0.784	0.00153	0.0282	1750	4.6	27	41	34	15	2675	0	2	581.854	1162.7	1.27
High	VADISLADFGR	hypothetical protein PHYSODRAFT_347096 [Phytophthora sojae]|adenosylhomocysteinase [Phytophthora infestans T30-4]	2	2	348674145;262098595					0	5.88e-05	1080	0.031	30	37	30	33	1247	0	2	582.307	1163.61	1.62
High	VADISLADFGR	hypothetical protein PHYSODRAFT_347096 [Phytophthora sojae]|adenosylhomocysteinase [Phytophthora infestans T30-4]	2	2	348674145;262098595					0	1.47e-05	1142	0.00011	31	38	31	58	1311	0	2	582.308	1163.61	2.25
High	eVEEVVR	40S ribosomal protein S14 [Phytophthora infestans T30-4]	2	1	262097042	N-Term(iTRAQ8plex)	0.548	0.783	1.472	0.00057	0.00994	1859	0.27	27	40	33	26	2083	0	3	388.557	1163.66	-1.73
High	eVEEVVR	40S ribosomal protein S14 [Phytophthora infestans T30-4]	2	1	262097042	N-Term(iTRAQ8plex)	0.564	0.849	0.943	0.00144	0.0259	1857	2.4	22	40	33	16	2087	0	2	582.332	1163.66	-0.51
High	eVEEVVR	40S ribosomal protein S14 [Phytophthora infestans T30-4]	2	1	262097042	N-Term(iTRAQ8plex)	0.472	0.869	1.135	0.000537	0.00872	1783	0.84	25	40	33	21	2027	0	2	582.332	1163.66	0.12
High	eVEEVVR	40S ribosomal protein S14 [Phytophthora infestans T30-4]	2	1	262097042	N-Term(iTRAQ8plex)	0.471	0.862	0.974	0.00144	0.0258	1693	0.66	25	39	32	21	1846	0	2	582.334	1163.66	3.26
High	AAYQQWQNR	eukaryotic translation initiation factor 3 subunit H, putative [Phytophthora infestans T30-4]	2	1	262108369					0.000865	0.0151		0.46	24	34	27	18	557	0	2	582.782	1164.56	2.71
High	vYVGGLPR	hypothetical protein PHYSODRAFT_353568 [Phytophthora sojae]	1	1	348688828	N-Term(iTRAQ8plex)	0.55	0.884	0.948	0.00137	0.0248		1	21	39	32	19	1592	0	3	388.906	1164.7	0.34
High	qMSLLLR	ATP synthase F0 subunit 1 [Phytophthora sojae]|ATP synthase F1 subunit alpha [Phytophthora ramorum]|ATP synthase F1 subunit alpha [Saprolegnia ferax]	8	3	145932350;145932443;50261318	N-Term(iTRAQ8plex)	1.247	1.424	0.995	0.00101	0.018	1611	2	17	38	31	16	1554	0	2	582.856	1164.7	-2.47
High	qMSLLLR	ATP synthase F0 subunit 1 [Phytophthora sojae]|ATP synthase F1 subunit alpha [Phytophthora ramorum]|ATP synthase F1 subunit alpha [Saprolegnia ferax]	8	3	145932350;145932443;50261318	N-Term(iTRAQ8plex)	1.618	1.482	1.036	0.00249	0.0482	1610	0.52	19	38	31	22	1554	0	2	582.856	1164.71	-1.74
High	vYVGGLPR	hypothetical protein PHYSODRAFT_353568 [Phytophthora sojae]	1	1	348688828	N-Term(iTRAQ8plex)	0.592	1.057	0.803	0.00776	0.148	1610	2.4	15	38	31	15	1554	0	2	582.856	1164.71	1.16
High	qMSLLLR	ATP synthase F0 subunit 1 [Phytophthora sojae]|ATP synthase F1 subunit alpha [Phytophthora ramorum]|ATP synthase F1 subunit alpha [Saprolegnia ferax]	8	3	145932350;145932443;50261318	N-Term(iTRAQ8plex)	1.458	1.302	0.909	0.000323	0.0044	1609	0.35	20	38	31	23	1554	0	2	582.857	1164.71	-1.43
High	qMSLLLR	ATP synthase F0 subunit 1 [Phytophthora sojae]|ATP synthase F1 subunit alpha [Phytophthora ramorum]|ATP synthase F1 subunit alpha [Saprolegnia ferax]	8	3	145932350;145932443;50261318	N-Term(iTRAQ8plex)	1.068	1.129	1.021	0.000405	0.006	1387	2.4	19	37	30	14	1250	0	2	582.857	1164.71	-0.38
High	tSVLALTR	transketolase [Phytophthora infestans T30-4]|hypothetical protein PHYSODRAFT_259407 [Phytophthora sojae]	2	2	262103399;348681143	N-Term(iTRAQ8plex)	1.14	1.182	0.948	9.8e-05	0.00104	941	0.14	29	36	29	25	953	0	2	582.866	1164.72	-1.26
High	tSVLALTR	transketolase [Phytophthora infestans T30-4]|hypothetical protein PHYSODRAFT_259407 [Phytophthora sojae]	2	2	262103399;348681143	N-Term(iTRAQ8plex)	1.193	1.204	1.004	0.00942	0.183		3.1	25	36	29	12	953	0	2	582.866	1164.72	-1.05
High	tSVLALTR	transketolase [Phytophthora infestans T30-4]|hypothetical protein PHYSODRAFT_259407 [Phytophthora sojae]	2	2	262103399;348681143	N-Term(iTRAQ8plex)	1.134	1.282	1.075	0.00752	0.143	941	1.3	28	36	29	16	953	0	2	582.866	1164.72	-0.74
High	tSVLALTR	transketolase [Phytophthora infestans T30-4]|hypothetical protein PHYSODRAFT_259407 [Phytophthora sojae]	2	2	262103399;348681143	N-Term(iTRAQ8plex)	1.152	1.297	0.919	8.8e-05	0.000865	941	0.09	29	36	29	27	953	0	2	582.866	1164.72	-0.42
High	tSVLALTR	transketolase [Phytophthora infestans T30-4]|hypothetical protein PHYSODRAFT_259407 [Phytophthora sojae]	2	2	262103399;348681143	N-Term(iTRAQ8plex)	0.99	0.961	1.023	0.000745	0.0128		2.9	25	36	29	12	822	0	3	388.914	1164.73	1.45
High	tSVLALTR	transketolase [Phytophthora infestans T30-4]|hypothetical protein PHYSODRAFT_259407 [Phytophthora sojae]	2	2	262103399;348681143	N-Term(iTRAQ8plex)	1.272	1.16	0.988	0.00165	0.0307	872	3.2	23	36	29	11	803	0	2	582.869	1164.73	4.19
High	lPGAAk	glutathione peroxidase, putative [Phytophthora infestans T30-4]	1	1	262109853	N-Term(iTRAQ8plex); K6(iTRAQ8plex)	0.293	0.386	1.124	0.00557	0.105	541	0.16	25	32	25	21	368	0	3	388.924	1164.76	1.28
High	DcVGIAcDTR	proteasome subunit beta type-3, putative [Phytophthora infestans T30-4]	2	1	262096496	C2(Carbamidomethyl); C7(Carbamidomethyl)				0.000307	0.00413		0.069	19	26	19	18	92	0	2	583.752	1166.5	3.49
High	FIAQGPYQSR	hypothetical protein PHYSODRAFT_502439 [Phytophthora sojae]|V-type proton ATPase subunit B, putative [Phytophthora infestans T30-4]	2	2	348676996;262112594					0	0.000104	1066	0.01	26	37	30	37	1046	0	2	583.803	1166.6	2.46
High	FIAQGPYQSR	hypothetical protein PHYSODRAFT_502439 [Phytophthora sojae]|V-type proton ATPase subunit B, putative [Phytophthora infestans T30-4]	2	2	348676996;262112594					5.7e-05	0.000373		0.28	16	37	30	23	1041	0	2	583.803	1166.6	2.98
High	IFGPITSEFR	ribosomal protein L14 [Phytophthora sojae]	6	1	145932330					0	1.06e-05	1668	0.0097	32	39	32	39	1608	0	2	583.813	1166.62	-0.91
High	IFGPITSEFR	ribosomal protein L14 [Phytophthora sojae]	6	1	145932330					2.5e-05	0.000234	1607	0.0032	18	38	31	44	1524	0	2	583.814	1166.62	0.45
High	aAEWVMR	hypothetical protein PHYSODRAFT_288935 [Phytophthora sojae]	1	1	348667860	N-Term(iTRAQ8plex)	0.968	0.88	1.092	0.000252	0.00285	1697	0.14	32	39	32	28	1625	0	2	583.818	1166.63	-1.01
High	aAEWVMR	hypothetical protein PHYSODRAFT_288935 [Phytophthora sojae]	1	1	348667860	N-Term(iTRAQ8plex)	1.174	1.07	1.238	0.00114	0.0198		0.67	32	39	32	21	1625	0	2	583.818	1166.63	-0.7
High	aAEWVMR	hypothetical protein PHYSODRAFT_288935 [Phytophthora sojae]	1	1	348667860	N-Term(iTRAQ8plex)	1.149	0.953	1.065	0.000915	0.0164		0.81	32	39	32	20	1629	0	2	583.818	1166.63	-0.38
High	aAEWVMR	hypothetical protein PHYSODRAFT_288935 [Phytophthora sojae]	1	1	348667860	N-Term(iTRAQ8plex)	1.12	1.068	0.917	0.000128	0.00141		1.2	31	39	32	18	1629	0	2	583.818	1166.63	0.14
High	aAEWVMR	hypothetical protein PHYSODRAFT_288935 [Phytophthora sojae]	1	1	348667860	N-Term(iTRAQ8plex)	1.024	0.937	1.15	0.000387	0.00583		1.8	29	39	32	17	1756	0	2	583.818	1166.63	0.24
High	aAEWVMR	hypothetical protein PHYSODRAFT_288935 [Phytophthora sojae]	1	1	348667860	N-Term(iTRAQ8plex)	0.799	0.787	0.915	0.000166	0.00205		1.3	31	39	32	18	1756	0	3	389.548	1166.63	0.36
High	vNLMLGES	hypothetical protein PHYSODRAFT_297626 [Phytophthora sojae]	1	1	348686487	N-Term(iTRAQ8plex)	1.228	1.314	0.883	0.00304	0.0578	1815	0.13	32	39	32	28	1783	0	2	583.825	1166.64	2.33
High	iSTDASLR	pyrophosphatase [Phytophthora sojae]|unknown putative [Albugo laibachii Nc14]	3	2	348683826;325180357	N-Term(iTRAQ8plex)	1.376	0.82	0.827	0.000176	0.00222	1666	0.038	22	39	32	33	1615	0	3	389.561	1166.67	0.79
High	STIAELTk	ATP synthase F0 subunit 1 [Phytophthora sojae]|ATP synthase F1 subunit alpha [Phytophthora ramorum]	7	2	145932350;145932443	K8(iTRAQ8plex)	0.646	0.772	0.956	0.00192	0.0357	1535	0.015	31	38	31	37	1438	0	2	583.85	1166.69	-0.12
High	mTTELLR	hypothetical protein PHYSODRAFT_354832 [Phytophthora sojae]	2	1	348676013	N-Term(iTRAQ8plex)	0.948	1.059	0.961	0.00975	0.19	1616	2.4	14	38	31	15	1517	0	2	584.339	1167.67	-0.82
High	lSLFEVR	conserved hypothetical protein [Phytophthora infestans T30-4]|hypothetical protein PHYSODRAFT_258410 [Phytophthora sojae]	2	2	262110699;348690312	N-Term(iTRAQ8plex)	1.207	0.945	0.967	0.00108	0.0189	1149	4.7	16	37	30	11	1240	0	2	584.357	1167.71	2.49
High	lFTTLIR	glutathione S-transferase omega-like protein [Phytophthora infestans T30-4]	3	1	262111245	N-Term(iTRAQ8plex)	1.079	1.41	0.827	0.000323	0.00447	1217	0.35	23	38	31	23	1408	0	2	584.374	1167.74	0.71
High	lFTTLIR	glutathione S-transferase omega-like protein [Phytophthora infestans T30-4]	3	1	262111245	N-Term(iTRAQ8plex)	1.172	1.443	0.809	0.00057	0.00989	1216	1.2	20	38	31	18	1407	0	2	584.375	1167.74	1.75
High	qHIIEEFNR	DEAD/DEAH box RNA helicase, putative [Phytophthora infestans T30-4]	2	1	262099613	N-Term(Gln->pyro-Glu)				0.000484	0.00703		0.092	27	34	27	25	543	0	2	584.791	1168.57	-0.7
High	TMRDPVFFR	glutamyl-tRNA synthetase, putative [Phytophthora infestans T30-4]|hypothetical protein PHYSODRAFT_284659 [Phytophthora sojae]	2	2	262104624;348683007					0.000624	0.0104		0.67	22	36	29	18	888	1	3	390.202	1168.59	-0.45
High	gWYLLGR	conserved hypothetical protein [Phytophthora infestans T30-4]	3	1	262100318	N-Term(iTRAQ8plex)	1.391	1.235	1.128	0.000405	0.00605	2139	1.6	16	39	32	18	1780	0	2	584.841	1168.68	-2
High	ADYALIAk	conserved hypothetical protein [Phytophthora infestans T30-4]	1	1	262107306	K8(iTRAQ8plex)	0.816	0.837	0.813	0.00774	0.147	1755	1.7	17	39	32	17	1671	0	2	584.848	1168.69	0.19
High	aLSAFSLR	tyrosine biosynthesis bifunctional enzyme [Phytophthora sojae]|aspartate aminotransferase, putative [Phytophthora infestans T30-4]	2	2	348677468;262102901	N-Term(iTRAQ8plex)	0.878	1.038	1.082	0.00284	0.0534	2080	5.2	17	39	32	12	1809	0	2	584.852	1168.7	-1.39
High	aLSAFSLR	tyrosine biosynthesis bifunctional enzyme [Phytophthora sojae]|aspartate aminotransferase, putative [Phytophthora infestans T30-4]	2	2	348677468;262102901	N-Term(iTRAQ8plex)	1.143	1.364	0.923	0.00366	0.0686	2080	2.7	22	39	32	15	1809	0	2	584.853	1168.7	-1.08
High	lVLPAVPR		0	0		N-Term(iTRAQ8plex)	1.645	0.812	1.188	0.000745	0.0128	1013	1.4	28	37	30	16	1029	0	3	390.262	1168.77	-0.46
High	eIETMSR	hypothetical protein PHYSODRAFT_292762 [Phytophthora sojae]	2	1	348664889	N-Term(iTRAQ8plex)	0.982	1.013	0.903	0.00078	0.0135	1376	1.3	30	38	31	17	1326	0	2	585.31	1169.61	-1.24
High	FVYGSAITVGR	hypothetical protein PHYSODRAFT_541580 [Phytophthora sojae]	1	1	348684158					0.00142	0.0254	1559	0.31	14	38	31	24	1430	0	2	585.321	1169.64	3.56
High	NVAAAYEk	hypothetical protein PHYSODRAFT_260821 [Phytophthora sojae]	2	1	348671600	K8(iTRAQ8plex)	1.44	0.809	0.841	0.00165	0.0301	1658	0.013	31	38	31	38	1574	0	2	585.327	1169.65	0.29
High	vMLYPSR	60S ribosomal protein L35a-4 [Phytophthora infestans T30-4]	3	1	262107664	N-Term(iTRAQ8plex)	0.982	0.888	0.934	0.000423	0.00658	1661	0.27	32	39	32	25	1617	0	3	390.559	1169.66	-3.75
High	vMLYPSR	60S ribosomal protein L35a-4 [Phytophthora infestans T30-4]	3	1	262107664	N-Term(iTRAQ8plex)	1.055	1.07	0.71	0.00949	0.185		8	23	39	32	10	1628	0	2	585.335	1169.66	-3.11
High	vMLYPSR	60S ribosomal protein L35a-4 [Phytophthora infestans T30-4]	3	1	262107664	N-Term(iTRAQ8plex)	1.072	1.043	0.797	0.00057	0.00993	1662	2	29	39	32	16	1632	0	3	390.559	1169.66	-1.95
High	eLFVMAR	hypothetical protein PHYSODRAFT_546373 [Phytophthora sojae]	5	1	348675858	N-Term(iTRAQ8plex)	0.975	0.999	1.076	0.000624	0.0104	1385	1.1	30	38	31	18	1326	0	2	585.336	1169.66	-0.83
High	eLFVMAR	hypothetical protein PHYSODRAFT_546373 [Phytophthora sojae]	5	1	348675858	N-Term(iTRAQ8plex)	1.004	1.075	1.025	0.000648	0.0111	1750	1.8	29	39	32	17	1623	0	2	585.336	1169.67	0.21
High	DAGAIAGLNVLR	heat shock 70 kDa protein [Phytophthora infestans T30-4]|RecName: Full=Heat shock 70 kDa protein|hypothetical protein PHYSODRAFT_482793 [Phytophthora sojae]|hypothetical protein PHYSODRAFT_344705 [Phytophthora sojae]|heat shock protein 70 [Phytophthora infestans T30-4]	12	3	262099341;1170370;348684607					0	1e-05	1754	0.0046	20	39	32	43	1633	0	2	585.337	1169.67	2.79
High	DAGAIAGLNVLR	heat shock 70 kDa protein [Phytophthora infestans T30-4]|RecName: Full=Heat shock 70 kDa protein|hypothetical protein PHYSODRAFT_482793 [Phytophthora sojae]|hypothetical protein PHYSODRAFT_344705 [Phytophthora sojae]|heat shock protein 70 [Phytophthora infestans T30-4]	12	3	262099341;1170370;348684607					0	2.63e-05	1754	0.00019	18	39	32	56	1633	0	2	585.337	1169.67	2.9
High	DAGAIAGLNVLR	heat shock 70 kDa protein [Phytophthora infestans T30-4]|RecName: Full=Heat shock 70 kDa protein|hypothetical protein PHYSODRAFT_482793 [Phytophthora sojae]|hypothetical protein PHYSODRAFT_344705 [Phytophthora sojae]|heat shock protein 70 [Phytophthora infestans T30-4]	12	3	262099341;1170370;348684607					3.7e-05	0.000269	1685	0.28	20	38	31	24	1561	0	2	585.341	1169.67	8.64
High	vIDHLLR		0	0		N-Term(iTRAQ8plex)	0.573	0.605	1	0.000546	0.00897	1055	2.3	20	37	30	14	1163	0	3	390.582	1169.73	0.47
High	vIDHLLR		0	0		N-Term(iTRAQ8plex)	0.992	0.826	1.023	0.00159	0.0295	1125	5.7	22	37	30	10	1203	0	3	390.583	1169.73	2.03
High	QGPNLAGMINR	cytochrome c [Phytophthora infestans T30-4]	1	1	262102247					0	8.34e-05	1131	0.04	30	37	30	32	1229	0	2	585.807	1170.61	1.18
High	gVPPLPSSL	peroxisomal (S)-2-hydroxy-acid oxidase, putative [Phytophthora infestans T30-4]	2	1	262096141	N-Term(iTRAQ8plex)	0.753	0.88	0.94	0.00192	0.0357	1467	0.016	22	38	31	36	1298	0	2	585.855	1170.7	-0.78
High	LASTTFVk	elongation factor 3, putative [Phytophthora infestans T30-4]	1	1	262108110	K8(iTRAQ8plex)	1.133	0.975	0.936	0.000915	0.0159	1467	0.19	17	38	31	25	1298	0	2	585.855	1170.7	-0.67
High	LASTTFVk	elongation factor 3, putative [Phytophthora infestans T30-4]	1	1	262108110	K8(iTRAQ8plex)	1.066	0.849	1.18	0.00232	0.0448	1506	0.15	18	38	31	27	1350	0	2	585.855	1170.7	-0.36
High	gVPPLPSSL	peroxisomal (S)-2-hydroxy-acid oxidase, putative [Phytophthora infestans T30-4]	2	1	262096141	N-Term(iTRAQ8plex)	0.942	0.874	0.994	0.00028	0.00344	1416	0.014	20	37	31	36	1260	0	2	585.855	1170.7	-0.05
High	LASTTFVk	elongation factor 3, putative [Phytophthora infestans T30-4]	1	1	262108110	K8(iTRAQ8plex)	1.12	0.904	1.127	9.8e-05	0.00108	1445	0.0032	31	38	31	43	1291	0	2	585.856	1170.7	1
High	dYLEQAE	hypothetical protein PHYSODRAFT_354471 [Phytophthora sojae]	3	1	348682857	N-Term(iTRAQ8plex)	0.835	0.982	0.983	0.00469	0.0881	823	0.0048	28	35	28	39	757	0	2	586.294	1171.58	1.44
High	dYLEQAE	hypothetical protein PHYSODRAFT_354471 [Phytophthora sojae]	3	1	348682857	N-Term(iTRAQ8plex)	0.762	0.792	1.234	0.0038	0.0716	785	7e-05	28	35	28	57	731	0	2	586.294	1171.58	2.48
High	wFEcIL	hypothetical protein PHYSODRAFT_560168 [Phytophthora sojae]	44	1	348677735	N-Term(iTRAQ8plex); C4(Carbamidomethyl)	2.479	2.823	0.963	0.00263	0.05		0.12	15	37	30	27	1214	0	2	586.309	1171.61	-1.34
High	wFEcLL	hypothetical protein PHYSODRAFT_560168 [Phytophthora sojae]	44	1	348677735	N-Term(iTRAQ8plex); C4(Carbamidomethyl)	2.479	2.823	0.963	0.00263	0.05		0.12	15	37	30	27	1214	0	2	586.309	1171.61	-1.34
High	wFEcIL	hypothetical protein PHYSODRAFT_560168 [Phytophthora sojae]	44	1	348677735	N-Term(iTRAQ8plex); C4(Carbamidomethyl)	1.932	2.311	1.003	0.0063	0.119		0.13	14	37	30	27	1211	0	2	586.309	1171.61	-0.92
High	wFEcLL	hypothetical protein PHYSODRAFT_560168 [Phytophthora sojae]	44	1	348677735	N-Term(iTRAQ8plex); C4(Carbamidomethyl)	1.932	2.311	1.003	0.0063	0.119		0.13	14	37	30	27	1211	0	2	586.309	1171.61	-0.92
High	wFEcIL	hypothetical protein PHYSODRAFT_560168 [Phytophthora sojae]	44	1	348677735	N-Term(iTRAQ8plex); C4(Carbamidomethyl)	1.389	1.697	1.085	0.00165	0.0307		0.12	30	37	30	27	1211	0	2	586.309	1171.61	-0.92
High	wFEcLL	hypothetical protein PHYSODRAFT_560168 [Phytophthora sojae]	44	1	348677735	N-Term(iTRAQ8plex); C4(Carbamidomethyl)	1.389	1.697	1.085	0.00165	0.0307		0.12	30	37	30	27	1211	0	2	586.309	1171.61	-0.92
High	wFEcIL	hypothetical protein PHYSODRAFT_560168 [Phytophthora sojae]	44	1	348677735	N-Term(iTRAQ8plex); C4(Carbamidomethyl)	2.002	2.422	1.055	0.00798	0.153		0.12	30	37	30	27	1250	0	2	586.31	1171.61	-0.19
High	wFEcLL	hypothetical protein PHYSODRAFT_560168 [Phytophthora sojae]	44	1	348677735	N-Term(iTRAQ8plex); C4(Carbamidomethyl)	2.002	2.422	1.055	0.00798	0.153		0.12	30	37	30	27	1250	0	2	586.31	1171.61	-0.19
High	wFEcIL	hypothetical protein PHYSODRAFT_560168 [Phytophthora sojae]	44	1	348677735	N-Term(iTRAQ8plex); C4(Carbamidomethyl)	2.3	2.659	1.073	0.00175	0.0337		0.11	30	37	30	27	1250	0	2	586.31	1171.61	-0.09
High	wFEcLL	hypothetical protein PHYSODRAFT_560168 [Phytophthora sojae]	44	1	348677735	N-Term(iTRAQ8plex); C4(Carbamidomethyl)	2.3	2.659	1.073	0.00175	0.0337		0.11	30	37	30	27	1250	0	2	586.31	1171.61	-0.09
High	wFEcIL	hypothetical protein PHYSODRAFT_560168 [Phytophthora sojae]	44	1	348677735	N-Term(iTRAQ8plex); C4(Carbamidomethyl)	2.199	2.227	1.1	0.00773	0.147		0.13	14	37	30	27	1258	0	2	586.31	1171.61	0.12
High	wFEcLL	hypothetical protein PHYSODRAFT_560168 [Phytophthora sojae]	44	1	348677735	N-Term(iTRAQ8plex); C4(Carbamidomethyl)	2.199	2.227	1.1	0.00773	0.147		0.13	14	37	30	27	1258	0	2	586.31	1171.61	0.12
High	wFEcIL	hypothetical protein PHYSODRAFT_560168 [Phytophthora sojae]	44	1	348677735	N-Term(iTRAQ8plex); C4(Carbamidomethyl)	1.773	2.218	1.051	0.00429	0.0812		0.14	30	37	30	26	1226	0	2	586.31	1171.61	0.54
High	wFEcLL	hypothetical protein PHYSODRAFT_560168 [Phytophthora sojae]	44	1	348677735	N-Term(iTRAQ8plex); C4(Carbamidomethyl)	1.773	2.218	1.051	0.00429	0.0812		0.14	30	37	30	26	1226	0	2	586.31	1171.61	0.54
High	wFEcIL	hypothetical protein PHYSODRAFT_560168 [Phytophthora sojae]	44	1	348677735	N-Term(iTRAQ8plex); C4(Carbamidomethyl)	1.508	2.102	0.942	0.00484	0.0919		0.13	14	37	30	27	1240	0	2	586.31	1171.61	0.74
High	wFEcLL	hypothetical protein PHYSODRAFT_560168 [Phytophthora sojae]	44	1	348677735	N-Term(iTRAQ8plex); C4(Carbamidomethyl)	1.508	2.102	0.942	0.00484	0.0919		0.13	14	37	30	27	1240	0	2	586.31	1171.61	0.74
High	wFEcIL	hypothetical protein PHYSODRAFT_560168 [Phytophthora sojae]	44	1	348677735	N-Term(iTRAQ8plex); C4(Carbamidomethyl)	2.372	2.944	1.02	0.00765	0.144		0.11	31	38	31	28	1296	0	2	586.311	1171.61	2.2
High	wFEcLL	hypothetical protein PHYSODRAFT_560168 [Phytophthora sojae]	44	1	348677735	N-Term(iTRAQ8plex); C4(Carbamidomethyl)	2.372	2.944	1.02	0.00765	0.144		0.11	31	38	31	28	1296	0	2	586.311	1171.61	2.2
High	gINPDVPR	glucosamine-fructose-6-phosphate aminotransferase [isomerizing], putative [Phytophthora infestans T30-4]	3	1	262105604	N-Term(iTRAQ8plex)	1.124	1.248	0.706	0.000351	0.0051		2.6	27	38	31	14	1377	0	3	391.229	1171.67	-0.12
High	FNMSLFEER	putative hydratase [Phytophthora sojae]	1	1	348672210					0.000252	0.00297		0.017	25	32	25	30	355	0	2	586.776	1172.54	3.58
High	LGVQSVDDAIR	ATP-binding Cassette (ABC) Superfamily [Phytophthora infestans T30-4]|ABC transporter lipid exporter ABCA1 family [Phytophthora sojae]	2	2	262096097;348680368					0.000176	0.00222	1784	0.0072	33	40	33	42	2031	0	2	586.818	1172.63	1.84
High	fSVSWSR	glycoside hydrolase, putative [Phytophthora infestans T30-4]|hypothetical protein PHYSODRAFT_559791 [Phytophthora sojae]|beta-glucosidase, putative [Phytophthora infestans T30-4]	10	3	262103094;348677179;262103098	N-Term(iTRAQ8plex)	2.333	1.153	0.835	0.00101	0.018	1818	1.6	17	40	33	18	2191	0	2	586.822	1172.64	0.37
High	qMLTYGR	hypothetical protein PHYSODRAFT_545625 [Phytophthora sojae]|mitochondrial-processing peptidase subunit beta [Phytophthora infestans T30-4]	2	2	348676284;262099589	N-Term(iTRAQ8plex)	1.118	1.104	0.971	0.000915	0.0161		3.7	27	40	33	14	2086	0	2	586.823	1172.64	-0.94
High	qMLTYGR	hypothetical protein PHYSODRAFT_545625 [Phytophthora sojae]|mitochondrial-processing peptidase subunit beta [Phytophthora infestans T30-4]	2	2	348676284;262099589	N-Term(iTRAQ8plex)	1.138	0.854	1.293	0.00153	0.0281		1.5	31	40	33	18	2065	0	2	586.823	1172.64	-0.31
High	qLSALLLk	hypothetical protein PHYSODRAFT_561309 [Phytophthora sojae]	2	1	348675722	N-Term(Gln->pyro-Glu); K8(iTRAQ8plex)	1.261	1.557	0.902	0.00369	0.0693	686	0.31	21	37	30	23	1149	0	2	586.882	1172.76	0.55
High	AYTAAYTPcR	hypothetical protein PHYSODRAFT_537835 [Phytophthora sojae]|ketol-acid reductoisomerase [Phytophthora infestans T30-4]	3	1	262106295	C9(Carbamidomethyl)				0.000196	0.00234		0.0084	24	31	24	32	279	0	2	587.273	1173.54	1.93
High	AYTAAYTPcR	hypothetical protein PHYSODRAFT_537835 [Phytophthora sojae]|ketol-acid reductoisomerase [Phytophthora infestans T30-4]	3	1	262106295	C9(Carbamidomethyl)				0.00333	0.0634	272	0.18	24	31	24	19	270	0	2	587.273	1173.54	2.04
High	AYTAAYTPcR	hypothetical protein PHYSODRAFT_537835 [Phytophthora sojae]|ketol-acid reductoisomerase [Phytophthora infestans T30-4]	3	1	262106295	C9(Carbamidomethyl)				0.00279	0.0524		1.3	16	31	24	10	283	0	2	587.273	1173.54	3.08
High	ELVYFAk	phosphoglycerate kinase [Phytophthora sojae]|phosphoglycerate kinase [Phytophthora infestans T30-4]	2	2	348669512;262097378	K7(iTRAQ8plex)	0.415	0.786	0.748	0.00601	0.114		0.024	30	37	30	34	1172	0	2	587.344	1173.68	-1.41
High	iLFYTGR	hypothetical protein PHYSODRAFT_287141 [Phytophthora sojae]	2	1	348671155	N-Term(iTRAQ8plex)	1.028	0.834	1.253	0.00292	0.055	1360	1.4	29	37	30	16	1119	0	2	587.348	1173.69	-4.74
High	iLFYTGR	hypothetical protein PHYSODRAFT_287141 [Phytophthora sojae]	2	1	348671155	N-Term(iTRAQ8plex)	1.014	1.16	1.009	0.00135	0.0238	1501	2.9	15	38	31	13	1268	0	2	587.35	1173.69	-1.1
High	aAYIYIR	hypothetical protein PHYSODRAFT_350142 [Phytophthora sojae]	1	1	348685677	N-Term(iTRAQ8plex)	1.012	1.058	1.117	0.00036	0.00526	1532	2.7	26	38	31	14	1292	0	2	587.35	1173.69	-0.57
High	aLFHLIR	D-cysteine desulfhydrase, putative [Phytophthora infestans T30-4]	3	1	262100979	N-Term(iTRAQ8plex)	0.869	0.874	0.873	7.8e-05	0.000838	1588	0.17	27	38	31	26	1433	0	3	391.919	1173.74	0.95
High	aLFHLIR	D-cysteine desulfhydrase, putative [Phytophthora infestans T30-4]	3	1	262100979	N-Term(iTRAQ8plex)	1.155	0.867	1.08	0.0023	0.0442	1588	5.1	20	38	31	11	1433	0	3	391.919	1173.74	0.95
High	aLFHLIR	D-cysteine desulfhydrase, putative [Phytophthora infestans T30-4]	3	1	262100979	N-Term(iTRAQ8plex)	1.389	0.891	1.063	0.000166	0.00213	1588	0.091	29	38	31	29	1433	0	3	391.919	1173.74	1.19
High	aLFHLIR	D-cysteine desulfhydrase, putative [Phytophthora infestans T30-4]	3	1	262100979	N-Term(iTRAQ8plex)	0.997	0.823	1.035	0.000176	0.00223	1588	0.094	30	38	31	29	1433	0	3	391.919	1173.74	1.34
High	HYFIEVNPR	putative carboxylase [Phytophthora sojae]|pyruvate carboxylase, mitochondrial precursor [Phytophthora infestans T30-4]	2	2	348670028;262111867					5.7e-05	0.000461		0.27	25	36	29	22	962	0	2	587.804	1174.6	-0.11
High	qIMPEAAk		0	0		N-Term(Gln->pyro-Glu); K8(iTRAQ8plex)	1.395	1.383	0.845	0.00381	0.0718		0.99	32	39	32	19	1613	0	2	587.825	1174.64	-1.18
High	qIMPEAAk		0	0		N-Term(Gln->pyro-Glu); K8(iTRAQ8plex)	1.222	1.439	0.703	0.00895	0.175		0.92	31	38	31	19	1379	0	2	587.828	1174.65	2.97
High	qLTPVSDk	hypothetical protein PHYSODRAFT_319656 [Phytophthora sojae]	2	1	348667280	N-Term(Gln->pyro-Glu); K8(iTRAQ8plex)	1.728	1.95	0.605	0.000754	0.0129		0.098	30	37	30	28	1197	0	2	587.835	1174.66	1.28
High	mVIPAALR	60S ribosomal protein L13, putative [Phytophthora infestans T30-4]	1	1	262103467	N-Term(iTRAQ8plex)	1.484	1.091	1.031	0	0.000104	1047	0.00068	18	37	30	49	1097	0	3	392.246	1174.72	-3.11
High	mVIPAALR	60S ribosomal protein L13, putative [Phytophthora infestans T30-4]	1	1	262103467	N-Term(iTRAQ8plex)	1.473	1.05	1.017	8.8e-05	0.000878	992	0.0006	21	37	30	49	1063	0	3	392.247	1174.73	-2.1
High	gVVMPVIR	hypothetical protein PHYSODRAFT_540021 [Phytophthora sojae]	2	1	348685316	N-Term(iTRAQ8plex)	0.709	1.065	0.987	0.00057	0.00986	992	0.77	30	37	30	18	1063	0	3	392.247	1174.73	-1.94
High	gVVMPVLR	hypothetical protein PHYSODRAFT_540021 [Phytophthora sojae]	2	1	348685316	N-Term(iTRAQ8plex)	0.709	1.065	0.987	0.00057	0.00986	992	0.77	30	37	30	18	1063	0	3	392.247	1174.73	-1.94
High	gVVMPVIR	hypothetical protein PHYSODRAFT_540021 [Phytophthora sojae]	2	1	348685316	N-Term(iTRAQ8plex)	0.981	1.04	0.995	0.00372	0.0701	975	0.83	30	37	30	18	1019	0	2	587.868	1174.73	0.25
High	gVVMPVLR	hypothetical protein PHYSODRAFT_540021 [Phytophthora sojae]	2	1	348685316	N-Term(iTRAQ8plex)	0.981	1.04	0.995	0.00372	0.0701	975	0.83	30	37	30	18	1019	0	2	587.868	1174.73	0.25
High	mVIPAALR	60S ribosomal protein L13, putative [Phytophthora infestans T30-4]	1	1	262103467	N-Term(iTRAQ8plex)	1.324	1.055	1.042	0	7.23e-05	975	0.00066	18	37	30	49	1019	0	3	392.248	1174.73	0.55
High	gVVMPVIR	hypothetical protein PHYSODRAFT_540021 [Phytophthora sojae]	2	1	348685316	N-Term(iTRAQ8plex)	0.828	0.846	1.116	0.000288	0.00391	973	0.51	30	37	30	20	1019	0	3	392.248	1174.73	0.71
High	gVVMPVLR	hypothetical protein PHYSODRAFT_540021 [Phytophthora sojae]	2	1	348685316	N-Term(iTRAQ8plex)	0.828	0.846	1.116	0.000288	0.00391	973	0.51	30	37	30	20	1019	0	3	392.248	1174.73	0.71
High	DGVLcEEVVR	elongation factor 2 [Phytophthora infestans T30-4]	1	1	262099081	C5(Carbamidomethyl)				0.000148	0.00159		0.00026	28	35	28	51	711	0	2	588.29	1175.57	0.62
High	DGVLcEEVVR	elongation factor 2 [Phytophthora infestans T30-4]	1	1	262099081	C5(Carbamidomethyl)				0.000839	0.0148		1.1	18	35	28	15	728	0	2	588.291	1175.57	1.24
High	DGVLcEEVVR	elongation factor 2 [Phytophthora infestans T30-4]	1	1	262099081	C5(Carbamidomethyl)				0.000369	0.00563		0.065	28	35	28	28	761	0	2	588.291	1175.58	2.49
High	aFSFMIR	hypothetical protein PHYSODRAFT_552537 [Phytophthora sojae]	1	1	348689136	N-Term(iTRAQ8plex)	0.647	1.007	1.003	0.000484	0.00766	1911	4.2	25	38	31	12	1381	0	2	588.331	1175.65	0.06
High	aFSFMIR	hypothetical protein PHYSODRAFT_552537 [Phytophthora sojae]	1	1	348689136	N-Term(iTRAQ8plex)	0.634	1.063	0.947	0.000484	0.00725	1911	2.9	16	38	31	14	1381	0	2	588.331	1175.66	0.27
High	lGAGLIDGR	hypothetical protein PHYSODRAFT_471713 [Phytophthora sojae]|5-methlytetrahydropteroyltriglutamate-homocysteine methyltransferease [Phytophthora infestans T30-4]	2	2	348687321;262100355	N-Term(iTRAQ8plex)	0.584	1.244	0.839	0	5.02e-06	1737	0.0021	26	39	32	46	1685	0	3	392.572	1175.7	-2.35
High	lGAGLIDGR	hypothetical protein PHYSODRAFT_471713 [Phytophthora sojae]|5-methlytetrahydropteroyltriglutamate-homocysteine methyltransferease [Phytophthora infestans T30-4]	2	2	348687321;262100355	N-Term(iTRAQ8plex)	0.94	1.201	0.897	4.8e-05	0.000279	1803	0.28	32	39	32	25	1732	0	2	588.355	1175.7	-1.98
High	lGAGLIDGR	hypothetical protein PHYSODRAFT_471713 [Phytophthora sojae]|5-methlytetrahydropteroyltriglutamate-homocysteine methyltransferease [Phytophthora infestans T30-4]	2	2	348687321;262100355	N-Term(iTRAQ8plex)	0.344	1.277	0.729	0.000288	0.00398	1803	0.051	24	39	32	32	1732	0	2	588.355	1175.7	-1.67
High	lGAGLIDGR	hypothetical protein PHYSODRAFT_471713 [Phytophthora sojae]|5-methlytetrahydropteroyltriglutamate-homocysteine methyltransferease [Phytophthora infestans T30-4]	2	2	348687321;262100355	N-Term(iTRAQ8plex)	0.467	1.391	0.789	0.00948	0.184	1798	0.16	25	39	32	27	1729	0	2	588.355	1175.7	-1.46
High	gVQVEALR	glutamyl-tRNA synthetase, putative [Phytophthora infestans T30-4]|hypothetical protein PHYSODRAFT_284659 [Phytophthora sojae]	3	2	262104624;348683007	N-Term(iTRAQ8plex)	0.885	0.984	0.867	0.0012	0.0209	1796	4.4	15	39	32	13	1729	0	3	392.573	1175.7	-1.18
High	lGAGLIDGR	hypothetical protein PHYSODRAFT_471713 [Phytophthora sojae]|5-methlytetrahydropteroyltriglutamate-homocysteine methyltransferease [Phytophthora infestans T30-4]	2	2	348687321;262100355	N-Term(iTRAQ8plex)	0.991	1.103	0.882	0.000666	0.0116		2.7	16	39	32	15	1729	0	2	588.356	1175.7	-1.04
High	lGAGLIDGR	hypothetical protein PHYSODRAFT_471713 [Phytophthora sojae]|5-methlytetrahydropteroyltriglutamate-homocysteine methyltransferease [Phytophthora infestans T30-4]	2	2	348687321;262100355	N-Term(iTRAQ8plex)	0.676	1.638	0.693	0	1.92e-05	1798	0.0037	25	39	32	44	1729	0	3	392.573	1175.7	-0.49
High	TEYELPVLGR	conserved hypothetical protein [Phytophthora infestans T30-4]	1	1	262096302					0.00284	0.0536		2.4	27	37	31	14	1259	0	2	588.819	1176.63	4.2
High	qLESLDGk	glutamate-rich WD repeat-containing protein [Phytophthora infestans T30-4]	2	1	262098425	N-Term(Gln->pyro-Glu); K8(iTRAQ8plex)	1.283	1.453	0.941	0.00778	0.149	1441	2.1	17	38	31	15	1315	0	2	588.823	1176.64	-1.44
High	FLGNTGLLVSR	hypothetical protein PHYSODRAFT_552261 [Phytophthora sojae]|voltage-gated potassium channel subunit beta, putative [Phytophthora infestans T30-4]	2	2	348688709;262108117					0	2.46e-07	1619	3.8e-08	28	39	32	93	1660	0	2	588.841	1176.67	0.24
High	FLGNTGLLVSR	hypothetical protein PHYSODRAFT_552261 [Phytophthora sojae]|voltage-gated potassium channel subunit beta, putative [Phytophthora infestans T30-4]	2	2	348688709;262108117					0	7.86e-06	1556	0.0062	17	38	32	41	1585	0	2	588.841	1176.67	0.97
High	FLGNTGLLVSR	hypothetical protein PHYSODRAFT_552261 [Phytophthora sojae]|voltage-gated potassium channel subunit beta, putative [Phytophthora infestans T30-4]	2	2	348688709;262108117					0	2.15e-06	1568	1.2e-06	25	39	32	78	1604	0	2	588.841	1176.68	1.8
High	FLGNTGLLVSR	hypothetical protein PHYSODRAFT_552261 [Phytophthora sojae]|voltage-gated potassium channel subunit beta, putative [Phytophthora infestans T30-4]	2	2	348688709;262108117					0	3.89e-06	1568	2.4e-05	23	39	32	65	1604	0	2	588.842	1176.68	1.9
High	FLGNTGLLVSR	hypothetical protein PHYSODRAFT_552261 [Phytophthora sojae]|voltage-gated potassium channel subunit beta, putative [Phytophthora infestans T30-4]	2	2	348688709;262108117					0	2.72e-05	1556	0.0031	24	39	32	44	1600	0	2	588.842	1176.68	2.73
High	EELAILGk		0	0		K8(iTRAQ8plex)	1.125	1.882	0.761	0.00594	0.112	1246	0.71	27	38	32	20	1585	0	2	588.861	1176.71	-0.32
High	sVLVEVAR	ribosomal protein S17 putative [Albugo laibachii Nc14]|ribosomal protein S17, putative [Phytophthora infestans T30-4]	2	1	262098670	N-Term(iTRAQ8plex)	1.043	1.162	0.943	0.000288	0.00376	1235	3.8	17	38	31	13	1436	0	2	588.866	1176.72	-0.94
High	sVLVEVAR	ribosomal protein S17 putative [Albugo laibachii Nc14]|ribosomal protein S17, putative [Phytophthora infestans T30-4]	2	1	262098670	N-Term(iTRAQ8plex)	0.814	0.956	0.967	0.00433	0.0824	1417	3.7	17	39	32	13	1636	0	2	588.866	1176.72	-0.43
High	RGFILDGFPR	hypothetical protein PHYSODRAFT_286774 [Phytophthora sojae]|adenylate kinase, putative [Phytophthora infestans T30-4]	6	3	348674473;262105404;262100473					0.000369	0.00546	1583	0.88	15	38	31	19	1418	1	3	393.221	1177.65	1.41
High	gTNTVLLR	60S ribosomal protein L18-2 [Phytophthora infestans T30-4]	1	1	262099211	N-Term(iTRAQ8plex)	1.209	0.845	1.055	0.00101	0.0181	2217	1	15	40	33	21	2316	0	2	589.364	1177.72	-0.22
High	vPILk	dihydrolipoyllysine-residue acetyltransferase component of pyruvate dehydrogenase complex, putative [Phytophthora infestans T30-4]|hypothetical protein PHYSODRAFT_317375 [Phytophthora sojae]	8	2	262112587;348672304	N-Term(iTRAQ8plex); K5(iTRAQ8plex)	0.765	0.862	1.082	0.00816	0.155	96	0.22	18	25	18	12	67	0	3	393.276	1177.81	1.59
High	vPLIk	dihydrolipoyllysine-residue acetyltransferase component of pyruvate dehydrogenase complex, putative [Phytophthora infestans T30-4]|hypothetical protein PHYSODRAFT_317375 [Phytophthora sojae]	8	2	262112587;348672304	N-Term(iTRAQ8plex); K5(iTRAQ8plex)	0.765	0.862	1.082	0.00818	0.155	96	0.22	18	25	18	12	67	0	3	393.276	1177.81	1.59
High	vPLLk	dihydrolipoyllysine-residue acetyltransferase component of pyruvate dehydrogenase complex, putative [Phytophthora infestans T30-4]|hypothetical protein PHYSODRAFT_317375 [Phytophthora sojae]	8	2	262112587;348672304	N-Term(iTRAQ8plex); K5(iTRAQ8plex)	0.765	0.862	1.082	0.00816	0.155	96	0.22	18	25	18	12	67	0	3	393.276	1177.81	1.59
High	aLAMELAR	hypothetical protein PHYSODRAFT_286458 [Phytophthora sojae]|estradiol 17-beta-dehydrogenase, putative [Phytophthora infestans T30-4]	2	2	348676390;262099516	N-Term(iTRAQ8plex)	1.466	1.145	0.923	0.000119	0.00125		0.63	33	40	33	22	2178	0	2	589.847	1178.69	0.01
High	dTALVLSR	hypothetical protein PHYSODRAFT_317226 [Phytophthora sojae]	2	1	348671971	N-Term(iTRAQ8plex)	0.767	0.868	0.872	0.000148	0.00168		1.6	30	39	32	18	1959	0	2	589.855	1178.7	-0.95
High	vVFGPLSR	hypothetical protein PHYSODRAFT_286509 [Phytophthora sojae]	1	1	348673054	N-Term(iTRAQ8plex)	0.695	0.774	1.053	0.000119	0.00127	1460	0.03	15	39	32	34	1633	0	3	393.578	1178.72	-0.94
High	vVFGPLSR	hypothetical protein PHYSODRAFT_286509 [Phytophthora sojae]	1	1	348673054	N-Term(iTRAQ8plex)	0.65	0.679	1.164	1.2e-05	0.000214	1460	0.0042	18	39	32	43	1633	0	3	393.578	1178.72	-0.78
High	vVFGPLSR	hypothetical protein PHYSODRAFT_286509 [Phytophthora sojae]	1	1	348673054	N-Term(iTRAQ8plex)	0.608	0.638	1.131	0.00664	0.127	1469	2.6	13	39	32	15	1643	0	2	589.863	1178.72	-0.33
High	tLMEPER	hypothetical protein PHYSODRAFT_523689 [Phytophthora sojae]	2	1	348669654	N-Term(iTRAQ8plex)	1.255	1.126	0.958	0.000813	0.0143	1557	0.15	25	38	31	27	1428	0	3	393.883	1179.63	-0.79
High	gGDLGPFGR	peptidyl-prolyl cis-trans isomerase, putative [Phytophthora infestans T30-4]	2	1	262103023	N-Term(iTRAQ8plex)	1.103	1.523	0.83	0.000128	0.00154		1.2	19	39	32	19	1745	0	3	393.886	1179.64	-0.01
High	gGDLGPFGR	peptidyl-prolyl cis-trans isomerase, putative [Phytophthora infestans T30-4]	2	1	262103023	N-Term(iTRAQ8plex)	1.065	1.456	1.01	0.000119	0.00125		0.27	21	39	32	25	1742	0	3	393.886	1179.64	1.54
High	ILVNHLVESR	ran-specific GTPase-activating protein, putative [Phytophthora infestans T30-4]	1	1	262100364					0.000252	0.00295	1763	1.8	29	39	32	17	1770	0	3	393.9	1179.69	1.35
High	TSTGLVGLk	hypothetical protein PHYSODRAFT_354988 [Phytophthora sojae]	1	1	348673587	K9(iTRAQ8plex)	0.816	0.948	0.952	0.0016	0.0297	1092	1.5	20	36	29	15	981	0	2	590.369	1179.73	4
High	FENmGAQLVR	hypothetical protein PHYSODRAFT_549587 [Phytophthora sojae]|chaperonin CPN60-1, mitochondrial precursor [Phytophthora infestans T30-4]	3	2	348668926;262100901	M4(Oxidation)				8.8e-05	0.000908		0.39	28	35	28	19	680	0	2	590.791	1180.57	-2.63
High	ISGLIYEETR	AlNc14C10G1266 [Albugo laibachii Nc14]	2	1	325180895					0	5.48e-05	1390	0.018	31	37	31	35	1261	0	2	590.814	1180.62	0.64
High	ISGLIYEETR	AlNc14C10G1266 [Albugo laibachii Nc14]	2	1	325180895					0	5.04e-06	1411	1.8e-05	31	38	31	66	1294	0	2	590.815	1180.62	0.75
High	ISGLIYEETR	AlNc14C10G1266 [Albugo laibachii Nc14]	2	1	325180895					0	1.43e-05	1396	0.0048	31	38	31	41	1280	0	2	590.815	1180.62	1.88
High	ISGLIYEETR	AlNc14C10G1266 [Albugo laibachii Nc14]	2	1	325180895					0.000166	0.00187		0.07	31	38	31	30	1395	0	2	590.815	1180.62	2.19
High	ISGLIYEETR	AlNc14C10G1266 [Albugo laibachii Nc14]	2	1	325180895					0	4.79e-06	1530	3.7e-06	31	38	31	73	1395	0	2	590.815	1180.62	2.3
High	ISGLIYEETR	AlNc14C10G1266 [Albugo laibachii Nc14]	2	1	325180895					0.000484	0.00732		1.1	30	38	31	18	1343	0	2	590.816	1180.62	3.43
High	ISGLIYEETR	AlNc14C10G1266 [Albugo laibachii Nc14]	2	1	325180895					0.00996	0.193		6.2	23	38	31	11	1397	0	2	590.817	1180.63	5.4
High	dIDNLMR	enolase [Phytophthora infestans T30-4]	1	1	262104217	N-Term(iTRAQ8plex)	0.793	0.91	1.041	0.00169	0.0317		4.2	18	38	31	12	1415	0	3	394.214	1180.63	-1.32
High	eLGMAVTR	D-isomer specific 2-hydroxyacid dehydrogenase, putative [Phytophthora infestans T30-4]	1	1	262103106	N-Term(iTRAQ8plex)	0.533	1.014	1.887	1.2e-05	0.000183	2028	0.096	20	39	32	30	1932	0	3	394.226	1180.66	-1.66
High	lELAQFR	ATP synthase F0 subunit 1 [Phytophthora sojae]|ATP synthase F1 subunit alpha [Phytophthora ramorum]|ATP synthase F1 subunit alpha [Saprolegnia ferax]|hypothetical protein PHYSODRAFT_457964 [Phytophthora sojae]	9	3	145932350;145932443;50261318	N-Term(iTRAQ8plex)	1.206	1.031	1.193	0.000915	0.0164	1880	0.32	21	39	32	25	1879	0	3	394.236	1180.69	-3.95
High	lELAQFR	ATP synthase F0 subunit 1 [Phytophthora sojae]|ATP synthase F1 subunit alpha [Phytophthora ramorum]|ATP synthase F1 subunit alpha [Saprolegnia ferax]|hypothetical protein PHYSODRAFT_457964 [Phytophthora sojae]	9	3	145932350;145932443;50261318	N-Term(iTRAQ8plex)	0.973	1.124	1.243	0.000796	0.0139	1792	0.22	21	39	32	26	1781	0	3	394.237	1180.7	-1.23
High	lELAQFR	ATP synthase F0 subunit 1 [Phytophthora sojae]|ATP synthase F1 subunit alpha [Phytophthora ramorum]|ATP synthase F1 subunit alpha [Saprolegnia ferax]|hypothetical protein PHYSODRAFT_457964 [Phytophthora sojae]	9	3	145932350;145932443;50261318	N-Term(iTRAQ8plex)	1.303	1.123	1.172	0.00177	0.0341	1792	0.25	21	39	32	26	1781	0	3	394.237	1180.7	-1.08
High	lELAQFR	ATP synthase F0 subunit 1 [Phytophthora sojae]|ATP synthase F1 subunit alpha [Phytophthora ramorum]|ATP synthase F1 subunit alpha [Saprolegnia ferax]|hypothetical protein PHYSODRAFT_457964 [Phytophthora sojae]	9	3	145932350;145932443;50261318	N-Term(iTRAQ8plex)	0.994	1.174	1.178	0.00239	0.0465	1792	3.2	17	39	32	14	1781	0	2	590.853	1180.7	-0.86
High	lELAQFR	ATP synthase F0 subunit 1 [Phytophthora sojae]|ATP synthase F1 subunit alpha [Phytophthora ramorum]|ATP synthase F1 subunit alpha [Saprolegnia ferax]|hypothetical protein PHYSODRAFT_457964 [Phytophthora sojae]	9	3	145932350;145932443;50261318	N-Term(iTRAQ8plex)	1.276	1.508	1.092	0.000958	0.0172	1821	0.22	20	39	32	26	1791	0	3	394.238	1180.7	-0.61
High	lELAQFR	ATP synthase F0 subunit 1 [Phytophthora sojae]|ATP synthase F1 subunit alpha [Phytophthora ramorum]|ATP synthase F1 subunit alpha [Saprolegnia ferax]|hypothetical protein PHYSODRAFT_457964 [Phytophthora sojae]	9	3	145932350;145932443;50261318	N-Term(iTRAQ8plex)	1.458	1.416	1.157	0.00617	0.116	1821	1.3	25	39	32	18	1791	0	2	590.853	1180.7	-0.24
High	lELAQFR	ATP synthase F0 subunit 1 [Phytophthora sojae]|ATP synthase F1 subunit alpha [Phytophthora ramorum]|ATP synthase F1 subunit alpha [Saprolegnia ferax]|hypothetical protein PHYSODRAFT_457964 [Phytophthora sojae]	9	3	145932350;145932443;50261318	N-Term(iTRAQ8plex)	1.167	1.347	0.962	0.000648	0.0115	1614	0.24	22	39	32	25	1617	0	3	394.238	1180.7	0.94
High	lELAQFR	ATP synthase F0 subunit 1 [Phytophthora sojae]|ATP synthase F1 subunit alpha [Phytophthora ramorum]|ATP synthase F1 subunit alpha [Saprolegnia ferax]|hypothetical protein PHYSODRAFT_457964 [Phytophthora sojae]	9	3	145932350;145932443;50261318	N-Term(iTRAQ8plex)	1.09	1.196	1.059	0.000414	0.00633	1614	0.23	19	39	32	25	1617	0	3	394.238	1180.7	1.4
High	fLNLTLR	hypothetical protein PHYSODRAFT_362097 [Phytophthora sojae]|myosin-like protein [Phytophthora infestans T30-4]	2	2	348669517;262097380	N-Term(iTRAQ8plex)	1.046	1.237	0.842	0.00249	0.0482	942	3.4	16	37	30	12	1046	0	2	590.871	1180.73	-1.07
High	YGFAIVAGIDR	60S ribosomal protein L27 putative [Albugo laibachii Nc14]	1	1	325189767					0.00533	0.0996	1759	0.38	34	41	34	26	2918	0	3	394.552	1181.64	8.36
High	YGFAIVAGIDR	60S ribosomal protein L27 putative [Albugo laibachii Nc14]	1	1	325189767					0.00154	0.0283	1774	0.058	34	41	34	34	2930	0	3	394.552	1181.64	9.37
High	VIPGYGHAVLR	hypothetical protein PHYSODRAFT_542471 [Phytophthora sojae]|citrate synthase, mitochondrial precursor [Phytophthora infestans T30-4]	2	2	348681624;262103661					0.000119	0.00116		2	29	39	32	17	1831	0	3	394.566	1181.68	2.62
High	iIISk	40S ribosomal protein S6 [Phytophthora infestans T30-4]	3	1	262099804	N-Term(iTRAQ8plex); K5(iTRAQ8plex)	1.099	1.021	1.042	0.00681	0.128	266	0.1	22	31	24	21	253	0	3	394.608	1181.81	2.12
High	iILSk	40S ribosomal protein S6 [Phytophthora infestans T30-4]	3	1	262099804	N-Term(iTRAQ8plex); K5(iTRAQ8plex)	1.099	1.021	1.042	0.00681	0.128	266	0.1	22	31	24	21	253	0	3	394.608	1181.81	2.12
High	iLLSk	40S ribosomal protein S6 [Phytophthora infestans T30-4]	3	1	262099804	N-Term(iTRAQ8plex); K5(iTRAQ8plex)	1.099	1.021	1.042	0.00681	0.128	266	0.1	22	31	24	21	253	0	3	394.608	1181.81	2.12
High	lILSk	40S ribosomal protein S6 [Phytophthora infestans T30-4]	3	1	262099804	N-Term(iTRAQ8plex); K5(iTRAQ8plex)	1.099	1.021	1.042	0.00681	0.128	266	0.1	22	31	24	21	253	0	3	394.608	1181.81	2.12
High	lLISk	40S ribosomal protein S6 [Phytophthora infestans T30-4]	3	1	262099804	N-Term(iTRAQ8plex); K5(iTRAQ8plex)	1.099	1.021	1.042	0.00676	0.128	266	0.1	22	31	24	21	253	0	3	394.608	1181.81	2.12
High	lLLSk	40S ribosomal protein S6 [Phytophthora infestans T30-4]	3	1	262099804	N-Term(iTRAQ8plex); K5(iTRAQ8plex)	1.099	1.021	1.042	0.00676	0.128	266	0.1	22	31	24	21	253	0	3	394.608	1181.81	2.12
High	NVAAHLSPAFR	hypothetical protein PHYSODRAFT_353660 [Phytophthora sojae]	1	1	348689614					5.7e-05	0.000461		0.3	31	38	31	24	1536	0	2	591.823	1182.64	0.61
High	VDLLLQVLNR	hypothetical protein PHYSODRAFT_354368 [Phytophthora sojae]	5	1	348681293					0	1.66e-05	2401	0.0098	32	39	32	40	1885	0	2	591.866	1182.73	4.1
High	vPTPLPVR	hypothetical protein PHYSODRAFT_258942 [Phytophthora sojae]	2	1	348670071	N-Term(iTRAQ8plex)	1.919	1.7	0.601	0.000511	0.0081	1706	1.1	32	39	32	19	1954	0	3	394.922	1182.75	0.65
High	vPTPLPVR	hypothetical protein PHYSODRAFT_258942 [Phytophthora sojae]	2	1	348670071	N-Term(iTRAQ8plex)	1.59	1.166	0.87	0.00174	0.0334		0.92	32	39	32	20	1954	0	3	394.922	1182.75	0.8
High	vYFVPVR	hypothetical protein PHYSODRAFT_496117 [Phytophthora sojae]|CAD protein [Phytophthora infestans T30-4]|carbamoyl-phosphate synthase [ammonia], putative [Phytophthora infestans T30-4]	4	2	348680022;262098862	N-Term(iTRAQ8plex)	1.116	0.901	1.197	0.00202	0.0391	1728	7.9	19	39	32	11	1775	0	2	592.361	1183.71	0.26
High	vYFVPVR	hypothetical protein PHYSODRAFT_496117 [Phytophthora sojae]|CAD protein [Phytophthora infestans T30-4]|carbamoyl-phosphate synthase [ammonia], putative [Phytophthora infestans T30-4]	4	2	348680022;262098862	N-Term(iTRAQ8plex)	0.996	0.981	1.035	0.000158	0.00179	1835	0.045	31	39	32	33	1877	0	3	395.243	1183.72	1.03
High	IYYELAQER	2-oxoglutarate dehydrogenase E1 component, putative [Phytophthora infestans T30-4]|hypothetical protein PHYSODRAFT_347669 [Phytophthora sojae]	2	2	262107270;348671428					9.8e-05	0.00108	948	0.23	29	36	29	23	892	0	2	592.8	1184.59	-1.74
High	vLDPIAPR	glutamyl-tRNA synthetase, putative [Phytophthora infestans T30-4]	1	1	262104624	N-Term(iTRAQ8plex)	0.83	1.077	0.871	0.000763	0.0131	1493	0.27	32	39	32	25	1840	0	3	395.581	1184.73	-2.13
High	vLDPIAPR	glutamyl-tRNA synthetase, putative [Phytophthora infestans T30-4]	1	1	262104624	N-Term(iTRAQ8plex)	0.714	0.934	0.903	5.7e-05	0.0004	1907	0.049	16	40	33	34	2271	0	3	395.582	1184.73	-0.27
High	yEGDVADL	homoserine kinase, putative [Phytophthora infestans T30-4]	2	1	262105668	Y1(iTRAQ8plex)	0.719	0.693	0.888	0.000369	0.00535	855	0.0044	29	36	29	40	900	0	2	593.302	1185.6	2.63
High	yEGDVADL	homoserine kinase, putative [Phytophthora infestans T30-4]	2	1	262105668	N-Term(iTRAQ8plex)	0.719	0.693	0.888	0.000369	0.00535	855	0.0044	29	36	29	40	900	0	2	593.302	1185.6	2.63
High	yEGDVADL	homoserine kinase, putative [Phytophthora infestans T30-4]	2	1	262105668	Y1(iTRAQ8plex)	0.638	0.751	0.958	1.2e-05	0.000136	912	9.3e-05	29	36	29	57	924	0	2	593.303	1185.6	3.76
High	yEGDVADL	homoserine kinase, putative [Phytophthora infestans T30-4]	2	1	262105668	N-Term(iTRAQ8plex)	0.638	0.751	0.958	1.2e-05	0.000136	912	9.3e-05	29	36	29	57	924	0	2	593.303	1185.6	3.76
High	VTQTIAYFSR	Mitochondrial Protein Translocase (MPT) Family [Phytophthora infestans T30-4]	2	1	262108178					0.000369	0.00546	1339	0.099	17	38	31	28	1293	0	2	593.318	1185.63	2.36
High	YEELAEk	hypothetical protein PHYSODRAFT_344860 [Phytophthora sojae]|protein disulfide-isomerase, putative [Phytophthora infestans T30-4]	2	2	348685247;262101981	K7(iTRAQ8plex)	0.603	0.731	0.916	0.000484	0.00787		0.0042	20	38	31	42	1359	0	2	593.319	1185.63	0.87
High	vLMHIIR	hypothetical protein PHYSODRAFT_263776 [Phytophthora sojae]|coatomer subunit beta, putative [Phytophthora infestans T30-4]	2	2	348690466;262105729	N-Term(iTRAQ8plex)	1.032	1.124	0.95	0.000563	0.00944	1178	1.5	25	38	31	17	1392	0	3	395.919	1185.74	-1.44
High	vLMHIIR	hypothetical protein PHYSODRAFT_263776 [Phytophthora sojae]|coatomer subunit beta, putative [Phytophthora infestans T30-4]	2	2	348690466;262105729	N-Term(iTRAQ8plex)	1.334	1.335	0.856	0.000288	0.00377	1095	3.7	16	36	29	11	974	0	3	395.921	1185.75	2.49
High	iFGIk	hypothetical protein PHYSODRAFT_469761 [Phytophthora sojae]|conserved hypothetical protein [Phytophthora infestans T30-4]	2	1	262099269	N-Term(iTRAQ8plex); K5(iTRAQ8plex)	0.974	0.858	1.125	0.00794	0.152	293	0.088	22	30	23	21	201	0	3	395.933	1185.78	1.31
High	lFGLk	hypothetical protein PHYSODRAFT_469761 [Phytophthora sojae]|conserved hypothetical protein [Phytophthora infestans T30-4]	2	1	262099269	N-Term(iTRAQ8plex); K5(iTRAQ8plex)	0.974	0.858	1.125	0.00794	0.152	293	0.088	22	30	23	21	201	0	3	395.933	1185.78	1.31
High	FDGSVETk	hypothetical protein PHYSODRAFT_354375 [Phytophthora sojae]|hypothetical protein PHYSODRAFT_285579 [Phytophthora sojae]|triosephosphate isomerase/glyceraldehyde-3-phosphate dehydrogenase, putative [Phytophthora infestans T30-4]	5	2	348681440;262103560	K8(iTRAQ8plex)	0.499	0.618	1.07	0.00122	0.0214	1398	0.036	20	39	32	34	1629	0	2	593.816	1186.63	-0.38
High	FDGSVETk	hypothetical protein PHYSODRAFT_354375 [Phytophthora sojae]|hypothetical protein PHYSODRAFT_285579 [Phytophthora sojae]|triosephosphate isomerase/glyceraldehyde-3-phosphate dehydrogenase, putative [Phytophthora infestans T30-4]	5	2	348681440;262103560	K8(iTRAQ8plex)	0.49	0.547	1.029	0	1.98e-05	1345	1.3e-05	21	39	32	68	1599	0	2	593.817	1186.63	0.44
High	FDGSVETk	hypothetical protein PHYSODRAFT_354375 [Phytophthora sojae]|hypothetical protein PHYSODRAFT_285579 [Phytophthora sojae]|triosephosphate isomerase/glyceraldehyde-3-phosphate dehydrogenase, putative [Phytophthora infestans T30-4]	5	2	348681440;262103560	K8(iTRAQ8plex)	0.42	0.483	1.14	0	5.85e-05	1502	5.3e-05	21	39	32	62	1729	0	2	593.817	1186.63	0.75
High	FDGSVETk	hypothetical protein PHYSODRAFT_354375 [Phytophthora sojae]|hypothetical protein PHYSODRAFT_285579 [Phytophthora sojae]|triosephosphate isomerase/glyceraldehyde-3-phosphate dehydrogenase, putative [Phytophthora infestans T30-4]	5	2	348681440;262103560	K8(iTRAQ8plex)	0.389	0.622	0.835	0	2.69e-05	1502	1.4e-05	21	39	32	68	1729	0	2	593.817	1186.63	0.96
High	FDGSVETk	hypothetical protein PHYSODRAFT_354375 [Phytophthora sojae]|hypothetical protein PHYSODRAFT_285579 [Phytophthora sojae]|triosephosphate isomerase/glyceraldehyde-3-phosphate dehydrogenase, putative [Phytophthora infestans T30-4]	5	2	348681440;262103560	K8(iTRAQ8plex)	0.657	0.731	0.932	0.0098	0.191	1500	5.5	16	39	32	12	1729	0	2	593.817	1186.63	1.37
High	FDGSVETk	hypothetical protein PHYSODRAFT_354375 [Phytophthora sojae]|hypothetical protein PHYSODRAFT_285579 [Phytophthora sojae]|triosephosphate isomerase/glyceraldehyde-3-phosphate dehydrogenase, putative [Phytophthora infestans T30-4]	5	2	348681440;262103560	K8(iTRAQ8plex)	0.305	0.642	0.699	0	7.87e-05	1500	0.0035	18	39	32	44	1729	0	2	593.817	1186.63	1.47
High	iNFDFNI	cytochrome oxidase subunit 2 [Phytophthora asparagi]	56	1	312165117	N-Term(iTRAQ8plex)	4.271	1.203	0.934	0.00438	0.0829		0.091	32	39	32	30	1885	0	2	593.825	1186.64	1.58
High	iNFDFNI	cytochrome oxidase subunit 2 [Phytophthora asparagi]	56	1	312165117	N-Term(iTRAQ8plex)	3.488	0.841	1.287	0.00373	0.0705		0.096	32	39	32	30	1877	0	2	593.825	1186.64	1.99
High	vSILTPPR	D-2-hydroxyglutarate dehydrogenase, mitochondrial precursor [Phytophthora infestans T30-4]|hypothetical protein PHYSODRAFT_310261 [Phytophthora sojae]|hypothetical protein PHYSODRAFT_284590 [Phytophthora sojae]	4	3	262105707;348690447;348690446	N-Term(iTRAQ8plex)	0.885	0.81	0.999	0.000405	0.00617		2.8	19	36	29	12	933	0	2	593.876	1186.74	-1.53
High	vSILTPPR	D-2-hydroxyglutarate dehydrogenase, mitochondrial precursor [Phytophthora infestans T30-4]|hypothetical protein PHYSODRAFT_310261 [Phytophthora sojae]|hypothetical protein PHYSODRAFT_284590 [Phytophthora sojae]	4	3	262105707;348690447;348690446	N-Term(iTRAQ8plex)	0.9	0.841	0.876	1.2e-05	0.000198		0.0095	29	36	29	37	931	0	3	396.253	1186.74	-1.29
High	vSILTPPR	D-2-hydroxyglutarate dehydrogenase, mitochondrial precursor [Phytophthora infestans T30-4]|hypothetical protein PHYSODRAFT_310261 [Phytophthora sojae]|hypothetical protein PHYSODRAFT_284590 [Phytophthora sojae]	4	3	262105707;348690447;348690446	N-Term(iTRAQ8plex)	0.9	0.916	0.866	0.000128	0.00132		1.3	22	36	29	15	931	0	2	593.876	1186.75	-0.51
High	vSILTPPR	D-2-hydroxyglutarate dehydrogenase, mitochondrial precursor [Phytophthora infestans T30-4]|hypothetical protein PHYSODRAFT_310261 [Phytophthora sojae]|hypothetical protein PHYSODRAFT_284590 [Phytophthora sojae]	4	3	262105707;348690447;348690446	N-Term(iTRAQ8plex)	0.667	0.685	0.974	0	4.92e-05		0.0026	29	36	29	42	909	0	3	396.254	1186.75	0.02
High	SIAESEEPIGR	delta-1-pyrroline-5-carboxylate synthetase [Phytophthora infestans T30-4]	1	1	262101536					0.000128	0.00139	857	0.014	29	36	29	35	883	0	2	594.3	1187.59	1.49
High	gTQSFGMR	ribosomal protein L37e, putative [Phytophthora infestans T30-4]	2	1	262098012	N-Term(iTRAQ8plex)	1.034	1.052	0.82	0.00301	0.0567		7.6	23	39	32	11	1818	0	2	594.311	1187.61	-0.35
High	gTQSFGMR	ribosomal protein L37e, putative [Phytophthora infestans T30-4]	2	1	262098012	N-Term(iTRAQ8plex)	1.254	1.391	0.728	0.000648	0.0109		4.7	25	39	32	13	1858	0	3	396.543	1187.62	0.83
High	iAINAPER	conserved hypothetical protein [Phytophthora infestans T30-4]	2	1	262102146	N-Term(iTRAQ8plex)	1.245	1.386	0.952	0.00028	0.00336		1.6	15	37	30	16	1201	0	2	594.355	1187.7	-1.75
High	iAINAPER	conserved hypothetical protein [Phytophthora infestans T30-4]	2	1	262102146	N-Term(iTRAQ8plex)	0.899	1.067	0.94	0.000128	0.00151		1.5	15	37	30	16	1192	0	3	396.573	1187.7	-0.32
High	vGDASEPLP	hypothetical protein PHYSODRAFT_316081 [Phytophthora sojae]	2	1	348676132	N-Term(iTRAQ8plex)	1.089	1.215	0.803	0.00303	0.0571		0.67	31	38	31	21	1535	0	2	594.821	1188.63	-5.44
High	tLLVADPR	hypothetical protein PHYSODRAFT_355047 [Phytophthora sojae]|Rab11 family GTPase putative [Albugo laibachii Nc14]	3	2	348674273;325191836	N-Term(iTRAQ8plex)	1.18	0.827	1.154	0.0085	0.165	1670	0.0095	27	39	32	39	1658	0	2	594.865	1188.72	-1.96
High	tVVAPIER	hypothetical protein PHYSODRAFT_289206 [Phytophthora sojae]|ADP/ATP translocase, putative [Phytophthora infestans T30-4]	2	2	348666131;262110360	N-Term(iTRAQ8plex)	1.231	1.145	0.958	0.000288	0.00371		1.1	31	39	32	19	1658	0	2	594.865	1188.72	-1.76
High	tVVAPIER	hypothetical protein PHYSODRAFT_289206 [Phytophthora sojae]|ADP/ATP translocase, putative [Phytophthora infestans T30-4]	2	2	348666131;262110360	N-Term(iTRAQ8plex)	0.989	0.968	0.947	0	4.54e-05	1670	0.0023	24	39	32	46	1658	0	3	396.913	1188.72	-1.74
High	tVVAPIER	hypothetical protein PHYSODRAFT_289206 [Phytophthora sojae]|ADP/ATP translocase, putative [Phytophthora infestans T30-4]	2	2	348666131;262110360	N-Term(iTRAQ8plex)	1.115	1.042	0.939	0.00687	0.129		0.29	32	39	32	25	1658	0	2	594.865	1188.72	-1.65
High	tLLVADPR	hypothetical protein PHYSODRAFT_355047 [Phytophthora sojae]|Rab11 family GTPase putative [Albugo laibachii Nc14]	3	2	348674273;325191836	N-Term(iTRAQ8plex)	1.313	1.027	0.925	0.000369	0.00557	1670	0.029	29	39	32	35	1657	0	3	396.913	1188.72	-1.43
High	tLLVADPR	hypothetical protein PHYSODRAFT_355047 [Phytophthora sojae]|Rab11 family GTPase putative [Albugo laibachii Nc14]	3	2	348674273;325191836	N-Term(iTRAQ8plex)	1.452	1.163	1.02	0.00707	0.133	1668	0.17	30	39	32	27	1654	0	3	396.913	1188.72	-1.13
High	tVVAPIER	hypothetical protein PHYSODRAFT_289206 [Phytophthora sojae]|ADP/ATP translocase, putative [Phytophthora infestans T30-4]	2	2	348666131;262110360	N-Term(iTRAQ8plex)	1.366	1.336	0.911	4.8e-05	0.0003	1668	0.00078	28	39	32	50	1654	0	3	396.913	1188.72	-1.13
High	tLLVADPR	hypothetical protein PHYSODRAFT_355047 [Phytophthora sojae]|Rab11 family GTPase putative [Albugo laibachii Nc14]	3	2	348674273;325191836	N-Term(iTRAQ8plex)	1.084	0.938	0.99	0.00208	0.0406	1668	0.53	26	39	32	22	1654	0	3	396.913	1188.72	-0.97
High	vLAPESLR	phosphoacetylglucosamine mutase, putative [Phytophthora infestans T30-4]	1	1	262101211	N-Term(iTRAQ8plex)	0.761	1.087	1.048	0.000252	0.00301	1668	1	17	39	32	19	1654	0	3	396.913	1188.72	-0.66
High	tVVAPIER	hypothetical protein PHYSODRAFT_289206 [Phytophthora sojae]|ADP/ATP translocase, putative [Phytophthora infestans T30-4]	2	2	348666131;262110360	N-Term(iTRAQ8plex)	1.176	0.926	1.004	0.000252	0.0031	1668	0.091	22	39	32	30	1655	0	3	396.913	1188.72	-0.36
High	tLLVADPR	hypothetical protein PHYSODRAFT_355047 [Phytophthora sojae]|Rab11 family GTPase putative [Albugo laibachii Nc14]	3	2	348674273;325191836	N-Term(iTRAQ8plex)	1.416	1.349	0.777	0.000915	0.0162	1668	0.49	27	39	32	22	1655	0	3	396.913	1188.73	-0.12
High	tVVAPIER	hypothetical protein PHYSODRAFT_289206 [Phytophthora sojae]|ADP/ATP translocase, putative [Phytophthora infestans T30-4]	2	2	348666131;262110360	N-Term(iTRAQ8plex)	1.11	1.041	0.982	0	5.51e-05	1620	0.0012	25	39	32	48	1610	0	3	396.913	1188.73	0.11
High	vMPAVVIR	60S ribosomal protein L23 [Phytophthora infestans T30-4]	2	1	262103563	N-Term(iTRAQ8plex)	0.911	1.075	1.033	0.000297	0.00407	1135	0.0079	30	37	30	39	1203	0	3	396.919	1188.74	-1.48
High	vMPAVVIR	60S ribosomal protein L23 [Phytophthora infestans T30-4]	2	1	262103563	N-Term(iTRAQ8plex)	1.152	1.012	0.951	5.7e-05	0.000464	1135	0.14	18	37	30	26	1203	0	3	396.919	1188.74	-1.48
High	vMPAVVIR	60S ribosomal protein L23 [Phytophthora infestans T30-4]	2	1	262103563	N-Term(iTRAQ8plex)	0.806	0.961	0.91	0.000307	0.00416	1135	0.005	30	37	30	41	1203	0	3	396.919	1188.74	-1.4
High	vMPAVVIR	60S ribosomal protein L23 [Phytophthora infestans T30-4]	2	1	262103563	N-Term(iTRAQ8plex)	0.804	0.832	1.069	0.00774	0.147	1135	1	30	37	30	18	1203	0	2	594.875	1188.74	-1.21
High	vMPAVVIR	60S ribosomal protein L23 [Phytophthora infestans T30-4]	2	1	262103563	N-Term(iTRAQ8plex)	0.992	1.2	0.99	0	0.000105	1135	0.0028	30	37	30	43	1203	0	3	396.919	1188.74	-0.94
High	vMPAVVIR	60S ribosomal protein L23 [Phytophthora infestans T30-4]	2	1	262103563	N-Term(iTRAQ8plex)	0.853	0.862	1.022	7.8e-05	0.000768	1028	0.0063	30	37	30	39	1064	0	3	396.919	1188.74	-0.71
High	vMPAVVIR	60S ribosomal protein L23 [Phytophthora infestans T30-4]	2	1	262103563	N-Term(iTRAQ8plex)	0.884	0.909	0.994	5.7e-05	0.000432	1028	0.011	30	37	30	37	1064	0	3	396.919	1188.74	-0.71
High	vMPAVVIR	60S ribosomal protein L23 [Phytophthora infestans T30-4]	2	1	262103563	N-Term(iTRAQ8plex)	0.937	1.012	1.039	0.00145	0.0267	1028	0.21	30	37	30	24	1064	0	2	594.875	1188.74	-0.7
High	vMPAVVIR	60S ribosomal protein L23 [Phytophthora infestans T30-4]	2	1	262103563	N-Term(iTRAQ8plex)	0.773	1.008	1.111	0.000148	0.00156	1028	0.0035	24	37	30	42	1064	0	3	396.919	1188.74	-0.56
High	vMPAVVIR	60S ribosomal protein L23 [Phytophthora infestans T30-4]	2	1	262103563	N-Term(iTRAQ8plex)	0.81	0.804	1.144	9.8e-05	0.00111	1028	0.038	30	37	30	31	1064	0	3	396.919	1188.74	-0.32
High	vMPAVVIR	60S ribosomal protein L23 [Phytophthora infestans T30-4]	2	1	262103563	N-Term(iTRAQ8plex)	0.845	1.044	0.952	6.7e-05	0.000625	1155	0.043	30	37	30	31	1193	0	3	396.92	1188.74	0.37
High	YDIDMTk	hypothetical protein PHYSODRAFT_561933 [Phytophthora sojae]	1	1	348673354	K7(iTRAQ8plex)	1.025	1.176	0.764	0.000796	0.0139		0.32	14	37	30	22	1021	0	2	595.308	1189.61	1.7
High	LDNLPSVFER	alcohol dehydrogenase, putative [Phytophthora infestans T30-4]	1	1	262098735					0	2.9e-05	1239	0.07	30	37	30	29	1126	0	2	595.316	1189.62	3.01
High	LDNLPSVFER	alcohol dehydrogenase, putative [Phytophthora infestans T30-4]	1	1	262098735					0	6.12e-06	1236	0.00047	21	37	30	51	1126	0	2	595.316	1189.63	3.22
High	DSTLIMQLLR	14-3-3-like protein [Phytophthora sojae]	1	1	348683539					6.7e-05	0.000682	1486	0.0033	23	38	31	43	1333	0	2	595.335	1189.66	2.22
High	DSTLIMQLLR	14-3-3-like protein [Phytophthora sojae]	1	1	348683539					1.2e-05	0.000136	1503	0.0024	22	38	31	44	1345	0	2	595.336	1189.66	2.63
High	hLTLDMR	hypothetical protein PHYSODRAFT_353463 [Phytophthora sojae]|60S ribosomal protein L9 [Phytophthora infestans T30-4]	2	2	348688163;262107613	N-Term(iTRAQ8plex)	1.818	1.041	1.04	0.000351	0.00522		0.27	31	38	31	24	1388	0	3	397.227	1189.67	0.08
High	vTWVQPR	hypothetical protein PHYSODRAFT_554654 [Phytophthora sojae]	2	1	348684685	N-Term(iTRAQ8plex)	1.053	1.057	0.962	0.00179	0.0343		7.3	23	38	31	10	1479	0	2	595.351	1189.69	-3.8
High	vTWVQPR	hypothetical protein PHYSODRAFT_554654 [Phytophthora sojae]	2	1	348684685	N-Term(iTRAQ8plex)	1.145	1.07	1.011	0.00372	0.0703	1323	4.2	24	38	31	12	1304	0	2	595.352	1189.7	-2.26
High	vTWVQPR	hypothetical protein PHYSODRAFT_554654 [Phytophthora sojae]	2	1	348684685	N-Term(iTRAQ8plex)	1.047	1.05	0.826	0.000323	0.00466	1788	0.3	14	39	32	24	1650	0	3	397.238	1189.7	-1.11
High	vTWVQPR	hypothetical protein PHYSODRAFT_554654 [Phytophthora sojae]	2	1	348684685	N-Term(iTRAQ8plex)	1.064	1.048	0.933	0.00122	0.0214	1788	3.8	16	39	32	13	1650	0	3	397.238	1189.7	-1.11
High	aIHIk		0	0		N-Term(iTRAQ8plex); K5(iTRAQ8plex)	0.998	1.021	0.842	0.00835	0.161	284	0.65	19	29	22	11	178	0	3	397.268	1189.79	2.1
High	aLHLk		0	0		N-Term(iTRAQ8plex); K5(iTRAQ8plex)	0.998	1.021	0.842	0.00835	0.161	284	0.65	19	29	22	11	178	0	3	397.268	1189.79	2.1
High	qDSIEALk	zinc-dependent alcohol dehydrogenase [Phytophthora sojae]|alcohol dehydrogenase, putative [Phytophthora infestans T30-4]	5	4	348679847;348679848;262098735;262098734	N-Term(Gln->pyro-Glu); K8(iTRAQ8plex)	1.013	1.293	1.131	0.00687	0.129	1320	0.4	31	38	31	23	1440	0	2	595.832	1190.66	-0.22
High	qDSIEALk	zinc-dependent alcohol dehydrogenase [Phytophthora sojae]|alcohol dehydrogenase, putative [Phytophthora infestans T30-4]	5	4	348679847;348679848;262098735;262098734	N-Term(Gln->pyro-Glu); K8(iTRAQ8plex)	0.743	0.983	1.016	0.00648	0.123	1268	1.8	28	38	31	16	1415	0	2	595.833	1190.66	1.12
High	qDSIEALk	zinc-dependent alcohol dehydrogenase [Phytophthora sojae]|alcohol dehydrogenase, putative [Phytophthora infestans T30-4]	5	4	348679847;348679848;262098735;262098734	N-Term(Gln->pyro-Glu); K8(iTRAQ8plex)	0.897	0.698	1.195	0.0085	0.164	1288	0.32	31	38	31	23	1425	0	2	595.834	1190.66	2.66
High	qDSIEALk	zinc-dependent alcohol dehydrogenase [Phytophthora sojae]|alcohol dehydrogenase, putative [Phytophthora infestans T30-4]	5	4	348679847;348679848;262098735;262098734	N-Term(Gln->pyro-Glu); K8(iTRAQ8plex)	0.875	0.836	1.103	0.00886	0.172	1231	1.5	29	38	31	17	1389	0	2	595.834	1190.66	3.78
High	aVGAVVELE	Mitochondrial/chloroplast ribosomal protein L12 [Phytophthora sojae]	2	1	348687787	N-Term(iTRAQ8plex)	1.214	1.341	1.059	0.000351	0.00521	1410	0.016	20	39	32	38	1788	0	2	595.851	1190.69	0.28
High	aVGAVVELE	Mitochondrial/chloroplast ribosomal protein L12 [Phytophthora sojae]	2	1	348687787	N-Term(iTRAQ8plex)	0.89	1.766	0.896	1.2e-05	0.000127	1421	3.4e-05	18	39	32	64	1801	0	2	595.851	1190.69	0.89
High	DPTLEALk	hypothetical protein PHYSODRAFT_333714 [Phytophthora sojae]	1	1	348675652	K8(iTRAQ8plex)	1.239	1.044	0.908	0.000484	0.00737	1409	0.02	25	39	32	37	1793	0	2	595.851	1190.7	1.62
High	aVGAVVELE	Mitochondrial/chloroplast ribosomal protein L12 [Phytophthora sojae]	2	1	348687787	N-Term(iTRAQ8plex)	0.836	1.405	0.862	0.000166	0.00209	1409	0.0021	32	39	32	46	1793	0	2	595.851	1190.7	1.82
High	aVGAVVELE	Mitochondrial/chloroplast ribosomal protein L12 [Phytophthora sojae]	2	1	348687787	N-Term(iTRAQ8plex)	0.704	1.174	0.964	0.00028	0.00333	1402	0.00016	18	39	32	57	1792	0	2	595.852	1190.7	2.53
High	aVGAVVELE	Mitochondrial/chloroplast ribosomal protein L12 [Phytophthora sojae]	2	1	348687787	N-Term(iTRAQ8plex)	0.91	1.709	1.291	8.8e-05	0.000968	1418	0.0021	32	39	32	46	1808	0	2	595.852	1190.7	2.74
High	aVGAVVELE	Mitochondrial/chloroplast ribosomal protein L12 [Phytophthora sojae]	2	1	348687787	N-Term(iTRAQ8plex)	1.481	1.468	1.074	0.00193	0.0364		1.9	15	39	32	17	1808	0	2	595.852	1190.7	2.94
High	aVGAVVELE	Mitochondrial/chloroplast ribosomal protein L12 [Phytophthora sojae]	2	1	348687787	N-Term(iTRAQ8plex)	0.838	0.879	0.893	0	6.51e-05	1418	0.0001	32	39	32	59	1808	0	2	595.852	1190.7	3.05
High	aVGAVVELE	Mitochondrial/chloroplast ribosomal protein L12 [Phytophthora sojae]	2	1	348687787	N-Term(iTRAQ8plex)	1.204	1.248	1.058	0.000288	0.00391		0.2	32	39	32	26	1674	0	2	595.852	1190.7	3.25
High	aVGAVVELE	Mitochondrial/chloroplast ribosomal protein L12 [Phytophthora sojae]	2	1	348687787	N-Term(iTRAQ8plex)	0.937	0.928	0.899	0.000252	0.00295	1548	0.092	34	41	34	32	2627	0	2	595.853	1190.7	4.17
High	aVGAVVELE	Mitochondrial/chloroplast ribosomal protein L12 [Phytophthora sojae]	2	1	348687787	N-Term(iTRAQ8plex)	1.116	1.119	1.191	0.000206	0.00238	1496	0.0065	34	41	34	43	2563	0	2	595.853	1190.7	4.69
High	lNILEER	hypothetical protein PHYSODRAFT_356144 [Phytophthora sojae]	2	1	348666498	N-Term(iTRAQ8plex)	0.771	0.894	1.037	0.000528	0.00854	1505	0.15	30	40	33	29	2446	0	3	397.572	1190.7	-2.72
High	lNILEER	hypothetical protein PHYSODRAFT_356144 [Phytophthora sojae]	2	1	348666498	N-Term(iTRAQ8plex)	0.795	0.931	1.007	0.00437	0.0828	1603	1.2	25	40	33	20	2508	0	2	595.855	1190.7	-1.97
High	lNILEER	hypothetical protein PHYSODRAFT_356144 [Phytophthora sojae]	2	1	348666498	N-Term(iTRAQ8plex)	0.879	1.004	1.053	0.0009	0.0154	1575	2.4	22	40	33	17	2486	0	2	595.855	1190.7	-1.46
High	lNILEER	hypothetical protein PHYSODRAFT_356144 [Phytophthora sojae]	2	1	348666498	N-Term(iTRAQ8plex)	0.819	1.078	0.91	0.00318	0.0613	1575	0.77	25	40	33	22	2483	0	2	595.855	1190.7	-0.84
High	lNILEER	hypothetical protein PHYSODRAFT_356144 [Phytophthora sojae]	2	1	348666498	N-Term(iTRAQ8plex)	0.8	1.089	0.975	0.0022	0.0418	1575	1.6	24	40	33	19	2483	0	2	595.855	1190.7	-0.84
High	lNILEER	hypothetical protein PHYSODRAFT_356144 [Phytophthora sojae]	2	1	348666498	N-Term(iTRAQ8plex)	0.926	0.976	0.968	0.00122	0.0214	1577	5.6	20	40	33	13	2483	0	2	595.856	1190.7	-0.53
High	lNILEER	hypothetical protein PHYSODRAFT_356144 [Phytophthora sojae]	2	1	348666498	N-Term(iTRAQ8plex)	0.7	0.88	1.145	0.00078	0.0132	1577	0.17	29	40	33	29	2483	0	3	397.573	1190.7	-0.34
High	mVIPAALR	60S ribosomal protein L13, putative [Phytophthora infestans T30-4]	1	1	262103467	N-Term(iTRAQ8plex); M1(Oxidation)	1.211	1.226	0.739	8.8e-05	0.000938	1165	0.061	16	39	32	32	1877	0	3	397.579	1190.72	-0.54
High	vVMAPLTR	hypothetical protein PHYSODRAFT_249510 [Phytophthora sojae]|hypothetical protein PHYSODRAFT_471412 [Phytophthora sojae]|12-oxophytodienoate reductase, putative [Phytophthora infestans T30-4]	10	2	348682699;262109609	N-Term(iTRAQ8plex)	0.773	1.225	0.963	5.7e-05	0.00048	1410	0.0066	28	40	33	43	2498	0	3	397.579	1190.72	0
High	vVMAPLTR	hypothetical protein PHYSODRAFT_249510 [Phytophthora sojae]|hypothetical protein PHYSODRAFT_471412 [Phytophthora sojae]|12-oxophytodienoate reductase, putative [Phytophthora infestans T30-4]	10	2	348682699;262109609	N-Term(iTRAQ8plex)	0.746	1.041	0.965	1.2e-05	0.000229	1408	0.062	20	40	33	33	2498	0	3	397.579	1190.72	0.31
High	GFHEDGFVAGR	hypothetical protein PHYSODRAFT_522490 [Phytophthora sojae]|hypothetical protein PHYSODRAFT_564102 [Phytophthora sojae]|conserved hypothetical protein [Phytophthora infestans T30-4]	4	3	348669575;348669576;262110774					0.000563	0.00921		0.03	25	32	25	28	355	0	3	397.856	1191.55	0.4
High	tVEGYYR	hypothetical protein PHYSODRAFT_312079 [Phytophthora sojae]|isocitrate lyase [Phytophthora infestans T30-4]	3	2	348685949;262095323	N-Term(iTRAQ8plex)	1.022	0.918	0.95	0.00165	0.0302		3.8	14	38	31	12	1266	0	3	397.882	1191.63	-0.3
High	aAEEEAIR	hypothetical protein PHYSODRAFT_559706 [Phytophthora sojae]|myosin-like protein [Phytophthora infestans T30-4]	2	2	348677061;262103170	N-Term(iTRAQ8plex)	0.991	1.381	0.842	5.7e-05	0.000402	1408	0.089	31	38	31	29	1429	0	2	596.827	1192.65	-0.75
High	EDLAALEk	hypothetical protein PHYSODRAFT_565438 [Phytophthora sojae]|hypothetical protein PHYSODRAFT_288898 [Phytophthora sojae]|hypothetical protein PHYSODRAFT_356026 [Phytophthora sojae]	11	3	348667656;348667657;348667627	K8(iTRAQ8plex)	0.956	1.355	0.533	0.00557	0.105		7.1	16	39	32	11	1920	0	2	596.843	1192.68	4.26
High	eIATVISR	hypothetical protein PHYSODRAFT_354996 [Phytophthora sojae]|prohibitin-2 [Phytophthora infestans T30-4]	2	2	348673781;262097528	N-Term(iTRAQ8plex)	1.801	1.103	1.105	6.7e-05	0.000667	1396	0.08	26	38	31	30	1481	0	2	596.863	1192.72	-0.96
High	eIATVISR	hypothetical protein PHYSODRAFT_354996 [Phytophthora sojae]|prohibitin-2 [Phytophthora infestans T30-4]	2	2	348673781;262097528	N-Term(iTRAQ8plex)	1.828	1.059	1.113	5.7e-05	0.000496	1396	0.11	24	38	31	28	1482	0	2	596.863	1192.72	-0.55
High	eIATVISR	hypothetical protein PHYSODRAFT_354996 [Phytophthora sojae]|prohibitin-2 [Phytophthora infestans T30-4]	2	2	348673781;262097528	N-Term(iTRAQ8plex)	1.64	1.047	0.994	0.000128	0.00145	1396	0.87	19	38	31	19	1482	0	2	596.864	1192.72	-0.45
High	MEDAATAEISR	hypothetical protein PHYSODRAFT_552008 [Phytophthora sojae]|malate synthase [Phytophthora infestans T30-4]|malate synthase, partial [Plasmopara viticola]	6	3	348688469;262107857;375267416					0	3e-06		0.00015	24	31	24	50	287	0	2	597.277	1193.55	0.14
High	aMIDDAVR	putative carboxylase [Phytophthora sojae]|pyruvate carboxylase, mitochondrial precursor [Phytophthora infestans T30-4]	2	2	348670028;262111867	N-Term(iTRAQ8plex)	0.624	0.691	0.977	0.0011	0.019	1763	0.12	32	39	32	28	1607	0	3	398.886	1194.64	-2.33
High	iAVDMWR	hypothetical protein PHYSODRAFT_343277 [Phytophthora sojae]|pyruvate, phosphate dikinase, putative [Phytophthora infestans T30-4]	6	2	348664576;262108121	N-Term(iTRAQ8plex)	0.172	0.177	0.782	0.00193	0.0363	2109	0.37	20	40	33	24	2057	0	2	597.833	1194.66	-1.03
High	iAVDMWR	hypothetical protein PHYSODRAFT_343277 [Phytophthora sojae]|pyruvate, phosphate dikinase, putative [Phytophthora infestans T30-4]	6	2	348664576;262108121	N-Term(iTRAQ8plex)	0.185	0.251	0.859	0.00456	0.0861	2109	0.37	19	40	33	24	2057	0	3	398.891	1194.66	-0.91
High	iAVDMWR	hypothetical protein PHYSODRAFT_343277 [Phytophthora sojae]|pyruvate, phosphate dikinase, putative [Phytophthora infestans T30-4]	6	2	348664576;262108121	N-Term(iTRAQ8plex)	0.217	0.238	0.725	0.00308	0.0595	2113	0.9	20	40	33	21	2058	0	2	597.834	1194.66	-0.72
High	iAVDMWR	hypothetical protein PHYSODRAFT_343277 [Phytophthora sojae]|pyruvate, phosphate dikinase, putative [Phytophthora infestans T30-4]	6	2	348664576;262108121	N-Term(iTRAQ8plex)	0.241	0.199	1.099	0.000702	0.0121	1997	0.91	32	39	32	20	1953	0	3	398.892	1194.66	-0.22
High	iAVDMWR	hypothetical protein PHYSODRAFT_343277 [Phytophthora sojae]|pyruvate, phosphate dikinase, putative [Phytophthora infestans T30-4]	6	2	348664576;262108121	N-Term(iTRAQ8plex)	0.308	0.326	0.888	0.00078	0.0134		0.97	18	39	32	20	1953	0	2	597.834	1194.66	-0.21
High	iAVDMWR	hypothetical protein PHYSODRAFT_343277 [Phytophthora sojae]|pyruvate, phosphate dikinase, putative [Phytophthora infestans T30-4]	6	2	348664576;262108121	N-Term(iTRAQ8plex)	0.264	0.334	0.991	0.00152	0.0278		4.4	26	40	33	14	2106	0	2	597.834	1194.66	-0.01
High	iAVDMWR	hypothetical protein PHYSODRAFT_343277 [Phytophthora sojae]|pyruvate, phosphate dikinase, putative [Phytophthora infestans T30-4]	6	2	348664576;262108121	N-Term(iTRAQ8plex)	0.143	0.218	0.859	0.000874	0.0152	2189	0.24	20	40	33	26	2106	0	3	398.892	1194.66	0.08
High	IWDLESk	hypothetical protein PHYSODRAFT_355000 [Phytophthora sojae]|guanine nucleotide-binding protein subunit beta-2-like protein [Phytophthora infestans T30-4]|guanine nucleotidebinding protein subunit beta2like protein putative [Albugo laibachii Nc14]	3	3	348673794;262097561;325191950	K7(iTRAQ8plex)	0.88	0.857	1.038	0.00703	0.132	2050	5.1	25	39	33	13	1997	0	2	597.837	1194.67	0.16
High	IWDLESk	hypothetical protein PHYSODRAFT_355000 [Phytophthora sojae]|guanine nucleotide-binding protein subunit beta-2-like protein [Phytophthora infestans T30-4]|guanine nucleotidebinding protein subunit beta2like protein putative [Albugo laibachii Nc14]	3	3	348673794;262097561;325191950	K7(iTRAQ8plex)	0.875	0.728	1.183	0.0013	0.0228	2050	2.6	28	40	33	16	2005	0	2	597.837	1194.67	0.37
High	IWDLESk	hypothetical protein PHYSODRAFT_355000 [Phytophthora sojae]|guanine nucleotide-binding protein subunit beta-2-like protein [Phytophthora infestans T30-4]|guanine nucleotidebinding protein subunit beta2like protein putative [Albugo laibachii Nc14]	3	3	348673794;262097561;325191950	K7(iTRAQ8plex)	0.755	0.746	1.163	0.00246	0.0479	2064	2.7	14	40	33	16	2024	0	3	398.894	1194.67	0.53
High	aPAIFSER	hypothetical protein PHYSODRAFT_285013 [Phytophthora sojae]	2	1	348685181	N-Term(iTRAQ8plex)	0.967	0.926	0.958	0.000148	0.00162	1931	0.16	24	39	32	28	1940	0	3	398.898	1194.68	-0.06
High	aPAIFSER	hypothetical protein PHYSODRAFT_285013 [Phytophthora sojae]	2	1	348685181	N-Term(iTRAQ8plex)	1.038	1.041	0.943	0.000119	0.00117		0.53	23	39	32	23	1890	0	3	398.898	1194.68	0.09
High	fSVSPVVR	elongation factor 2 [Phytophthora infestans T30-4]|hypothetical protein SNOG_06038 [Albugo laibachii Nc14]	2	1	262099081	N-Term(iTRAQ8plex)	0.849	1.064	0.981	2.5e-05	0.000242		0.032	19	38	31	33	1396	0	3	398.909	1194.71	-2.23
High	fSVSPVVR	elongation factor 2 [Phytophthora infestans T30-4]|hypothetical protein SNOG_06038 [Albugo laibachii Nc14]	2	1	262099081	N-Term(iTRAQ8plex)	0.91	1.226	0.98	0	3.33e-05	1653	0.00013	31	38	31	57	1446	0	3	398.909	1194.71	-0.93
High	lFISPTGR		0	0		N-Term(iTRAQ8plex)	1.235	1.336	0.807	0.00363	0.0682	1664	1.6	29	38	31	17	1450	0	2	597.861	1194.71	-0.87
High	fSVSPVVR	elongation factor 2 [Phytophthora infestans T30-4]|hypothetical protein SNOG_06038 [Albugo laibachii Nc14]	2	1	262099081	N-Term(iTRAQ8plex)	1.13	1.394	0.976	0.00567	0.106		0.44	19	38	31	22	1465	0	2	597.861	1194.71	-0.26
High	fSVSPVVR	elongation factor 2 [Phytophthora infestans T30-4]|hypothetical protein SNOG_06038 [Albugo laibachii Nc14]	2	1	262099081	N-Term(iTRAQ8plex)	1.16	1.147	1.082	4.8e-05	0.000337		0.16	16	38	31	27	1464	0	3	398.91	1194.71	-0.09
High	fSVSPVVR	elongation factor 2 [Phytophthora infestans T30-4]|hypothetical protein SNOG_06038 [Albugo laibachii Nc14]	2	1	262099081	N-Term(iTRAQ8plex)	1.071	1.174	1.055	0.00469	0.0884		2.1	15	38	31	15	1464	0	2	597.861	1194.71	0.05
High	fSVSPVVR	elongation factor 2 [Phytophthora infestans T30-4]|hypothetical protein SNOG_06038 [Albugo laibachii Nc14]	2	1	262099081	N-Term(iTRAQ8plex)	1.098	1.107	1.234	1.2e-05	0.000175		0.15	15	38	31	27	1453	0	3	398.91	1194.71	0.06
High	fSVSPVVR	elongation factor 2 [Phytophthora infestans T30-4]|hypothetical protein SNOG_06038 [Albugo laibachii Nc14]	2	1	262099081	N-Term(iTRAQ8plex)	1.015	1.322	1.01	0	8.92e-05	1641	0.011	24	38	31	38	1446	0	3	398.91	1194.72	0.6
High	fSVSPVVR	elongation factor 2 [Phytophthora infestans T30-4]|hypothetical protein SNOG_06038 [Albugo laibachii Nc14]	2	1	262099081	N-Term(iTRAQ8plex)	1.122	1.116	1.17	0	0.000106	1602	0.0083	22	39	32	40	1742	0	3	398.91	1194.72	1.29
High	iVMSVVSR	puromycin-sensitive aminopeptidase, putative [Phytophthora infestans T30-4]	1	1	262106288	N-Term(iTRAQ8plex)	1.117	1.051	0.922	0.00541	0.101	1374	6.5	23	38	31	11	1523	0	2	597.863	1194.72	0.59
High	yLVLLNR	conserved hypothetical protein [Phytophthora infestans T30-4]	1	1	262097875	N-Term(iTRAQ8plex)	0.981	1.168	0.968	0.00132	0.0231		4.6	24	41	34	14	2540	0	2	597.879	1194.75	-0.66
High	FYEAFSk	heat shock protein 90, partial [Phytophthora pisi]|heat shock protein 90, partial [Phytophthora obscura]|hypothetical protein PHYSODRAFT_355817 [Phytophthora sojae]|heat shock protein 90, partial [Thraustotheca clavata]|heat shock protein 90, partial [Pythium graminicola]|heat shock protein 90, partial [Phytophthora palmivora]|heat shock protein 90 [Phytophthora chrysanthemi]|heat shock protein 9…	19	3	348670068;59894160;292494442	K7(iTRAQ8plex)	0.666	0.625	1.16	0.00555	0.104	1310	0.13	15	38	31	27	1278	0	2	598.318	1195.63	-1.05
High	FYEAFSk	heat shock protein 90, partial [Phytophthora pisi]|heat shock protein 90, partial [Phytophthora obscura]|hypothetical protein PHYSODRAFT_355817 [Phytophthora sojae]|heat shock protein 90, partial [Thraustotheca clavata]|heat shock protein 90, partial [Pythium graminicola]|heat shock protein 90, partial [Phytophthora palmivora]|heat shock protein 90 [Phytophthora chrysanthemi]|heat shock protein 9…	19	3	348670068;59894160;292494442	K7(iTRAQ8plex)	0.66	0.809	0.975	0.0093	0.179	1503	0.057	31	38	31	31	1447	0	3	399.215	1195.63	-0.7
High	FYEAFSk	heat shock protein 90, partial [Phytophthora pisi]|heat shock protein 90, partial [Phytophthora obscura]|hypothetical protein PHYSODRAFT_355817 [Phytophthora sojae]|heat shock protein 90, partial [Thraustotheca clavata]|heat shock protein 90, partial [Pythium graminicola]|heat shock protein 90, partial [Phytophthora palmivora]|heat shock protein 90 [Phytophthora chrysanthemi]|heat shock protein 9…	19	3	348670068;59894160;292494442	K7(iTRAQ8plex)	1.074	1.047	0.696	0.000166	0.00194	1515	0.013	31	38	31	37	1438	0	2	598.319	1195.63	0.28
High	aGAYGLQGR	hypothetical protein PHYSODRAFT_314591 [Phytophthora sojae]	1	1	348677292	N-Term(iTRAQ8plex)	1.128	1.474	0.722	7.8e-05	0.000781	1957	2	29	39	32	17	1807	0	3	399.561	1196.67	0.75
High	aGTEFLVR		0	0		N-Term(iTRAQ8plex)	0.972	0.721	1.365	0.00165	0.0306	1850	4.1	26	39	32	14	1938	0	3	399.569	1196.69	-0.23
High	DSLVFLAk	14-3-3-like protein [Phytophthora sojae]	2	1	348683539	K8(iTRAQ8plex)	0.837	1.15	0.613	0.00144	0.026	1252	1	18	38	31	18	1305	0	2	598.862	1196.72	-1.3
High	DSLVFLAk	14-3-3-like protein [Phytophthora sojae]	2	1	348683539	K8(iTRAQ8plex)	0.648	0.906	0.709	0.00284	0.0534	1358	0.53	19	38	31	21	1460	0	2	598.863	1196.72	-0.28
High	lPSGSk	60S ribosomal protein L8, putative [Phytophthora infestans T30-4]	2	1	262111699	N-Term(iTRAQ8plex); K6(iTRAQ8plex)	0.967	0.887	0.975	0.000528	0.0086	1618	0.55	25	39	32	22	1868	0	3	399.587	1196.75	1.08
High	hLQLLLR	actin-like protein [Phytophthora infestans T30-4]	2	1	262103271	N-Term(iTRAQ8plex)	1.345	1.233	0.976	6.7e-05	0.00068	1373	2.9	14	38	31	14	1452	0	3	399.598	1196.78	0.42
High	NDLEQFIYR	heat shock cognate 70 kDa protein [Phytophthora infestans T30-4]	2	1	262100860					0	0.000103	814	4.9e-06	28	35	28	69	744	0	2	599.3	1197.59	2.34
High	NDLEQFIYR	heat shock cognate 70 kDa protein [Phytophthora infestans T30-4]	2	1	262100860					0.00586	0.11		0.1	28	35	28	26	766	0	2	599.3	1197.59	2.74
High	FLQVMQk	hypothetical protein PHYSODRAFT_285440 [Phytophthora sojae]	1	1	348680695	K7(iTRAQ8plex)	0.977	0.693	1.218	0.00822	0.157	1733	2.3	30	40	33	17	2510	0	3	399.904	1197.7	0.19
High	yIESLLR	hypothetical protein PHYSODRAFT_259181 [Phytophthora sojae]	3	1	348673358	N-Term(iTRAQ8plex)	1.205	1.286	0.963	0.00467	0.0876	1429	6	24	40	33	13	2446	0	2	599.362	1197.72	1.06
High	dLASYGIR	short-chain dehydrogenase/reductase SDR [Phytophthora sojae]|3-hydroxyacyl-CoA dehydrogenase, putative [Phytophthora infestans T30-4]	2	2	348683900;262111267	N-Term(iTRAQ8plex)	0.696	0.813	0.929	0.00246	0.0478		8.1	14	40	33	11	2042	0	2	599.841	1198.67	1.05
High	VFILQGPVAVR	hypothetical protein PHYSODRAFT_478148 [Phytophthora sojae]|hypothetical protein PHYSODRAFT_556584 [Phytophthora sojae]|fatty acid synthase subunit alpha, putative [Phytophthora infestans T30-4]	4	3	348684155;348684133;262109741					0.00177	0.0341	2018	0.68	17	40	33	22	2001	0	2	599.87	1198.73	1.15
High	VFLLQGPVAVR	hypothetical protein PHYSODRAFT_478148 [Phytophthora sojae]|hypothetical protein PHYSODRAFT_556584 [Phytophthora sojae]|fatty acid synthase subunit alpha, putative [Phytophthora infestans T30-4]	4	3	348684155;348684133;262109741					0.00177	0.0341	2018	0.68	17	40	33	22	2001	0	2	599.87	1198.73	1.15
High	lDDTEFR	pre-mRNA-splicing factor SF2 [Phytophthora infestans T30-4]|pre-mRNA-splicing factor SF2-like protein [Phytophthora infestans T30-4]	2	1	262107481	N-Term(iTRAQ8plex)	0.596	1.137	0.864	0.00372	0.0701		0.49	25	37	30	21	1114	0	2	600.314	1199.62	-0.69
High	yGGSIENR	hypothetical protein PHYSODRAFT_249510 [Phytophthora sojae]|hypothetical protein PHYSODRAFT_471412 [Phytophthora sojae]|hypothetical protein PHYSODRAFT_284531 [Phytophthora sojae]|12-oxophytodienoate reductase, putative [Phytophthora infestans T30-4]	8	3	348682699;348690078;262111598	N-Term(iTRAQ8plex)	0.928	1.622	0.814	1.2e-05	0.000226		0.25	30	37	30	24	1206	0	2	600.32	1199.63	0.03
High	NTSSFLVk	hypothetical protein PHYSODRAFT_341899 [Phytophthora sojae]|ribosomal protein L28, putative [Phytophthora infestans T30-4]	2	2	348665865;262108299	K8(iTRAQ8plex)	0.68	0.76	1.02	0.00231	0.0447	1626	0.096	21	39	32	29	1649	0	2	600.351	1199.69	0.53
High	NTSSFLVk	hypothetical protein PHYSODRAFT_341899 [Phytophthora sojae]|ribosomal protein L28, putative [Phytophthora infestans T30-4]	2	2	348665865;262108299	K8(iTRAQ8plex)	0.953	0.77	1.286	0.00429	0.0812	1626	0.015	23	39	32	37	1646	0	2	600.351	1199.69	0.83
High	NTSSFLVk	hypothetical protein PHYSODRAFT_341899 [Phytophthora sojae]|ribosomal protein L28, putative [Phytophthora infestans T30-4]	2	2	348665865;262108299	K8(iTRAQ8plex)	0.631	0.893	1.005	0.00613	0.115	1729	1.4	18	39	32	18	1733	0	2	600.352	1199.7	1.85
High	lFAELFR	putative vesicle coat complex COPII subunit SEC24/subunit SFB2 [Phytophthora sojae]	2	1	348686509	N-Term(iTRAQ8plex)	1.072	1.178	1.045	0.000892	0.0153	1723	3.7	14	38	31	13	1530	0	2	600.358	1199.71	-0.3
High	lFAELFR	putative vesicle coat complex COPII subunit SEC24/subunit SFB2 [Phytophthora sojae]	2	1	348686509	N-Term(iTRAQ8plex)	0.987	1.16	1.008	0.000459	0.00693	1685	3.9	14	38	31	13	1501	0	2	600.358	1199.71	0.11
High	VGSVLVGIVSNR	hypothetical protein PHYSODRAFT_480661 [Phytophthora sojae]	1	1	348685946					0	1.35e-05	1787	0.0034	19	39	32	44	1610	0	2	600.359	1199.71	0.43
High	VGSVLVGIVSNR	hypothetical protein PHYSODRAFT_480661 [Phytophthora sojae]	1	1	348685946					0.000244	0.00273		0.72	31	38	31	20	1550	0	2	600.361	1199.71	2.57
High	TFSSFAEQQR		0	0						0.000323	0.0044		0.49	26	33	26	16	421	0	2	600.786	1200.56	0.27
High	IEGEAVAGDALR	hypothetical protein PHYSODRAFT_362097 [Phytophthora sojae]|myosin-like protein [Phytophthora infestans T30-4]	2	2	348669517;262097380					0.000323	0.00469		1.1	14	37	30	17	1147	0	2	600.817	1200.63	3.48
High	FNSEAPAIPVR	acetyl-co-A carboxylase [Phytophthora sojae]|acetyl-CoA carboxylase, putative [Phytophthora infestans T30-4]	2	2	348669613;262110753					0.000225	0.00251		0.12	31	38	31	28	1337	0	2	600.823	1200.64	2.07
High	LAGNVALTTGQR	H - or Na -translocating F-type, V-type and A-type ATPase (F-ATPase) Superfamily [Phytophthora infestans T30-4]	2	1	262102524					0	1.98e-06		0.0056	33	40	33	43	2305	0	2	600.84	1200.67	2.77
High	LAGNVALTTGQR	H - or Na -translocating F-type, V-type and A-type ATPase (F-ATPase) Superfamily [Phytophthora infestans T30-4]	2	1	262102524					1.2e-05	0.000151		0.13	33	40	33	29	2305	0	2	600.84	1200.67	3.08
High	lIMGIGHR	hypothetical protein PHYSODRAFT_549026 [Phytophthora sojae]|ATP-citrate synthase [Phytophthora infestans T30-4]	2	2	348669586;262110768	N-Term(iTRAQ8plex)	0.995	1.009	0.958	0.000109	0.00113	1590	0.22	17	39	32	26	1612	0	3	400.911	1200.72	0.12
High	lIMGIGHR	hypothetical protein PHYSODRAFT_549026 [Phytophthora sojae]|ATP-citrate synthase [Phytophthora infestans T30-4]	2	2	348669586;262110768	N-Term(iTRAQ8plex)	0.863	0.998	0.982	8.8e-05	0.000915	1590	0.063	19	39	32	31	1612	0	3	400.911	1200.72	0.27
High	lIMGIGHR	hypothetical protein PHYSODRAFT_549026 [Phytophthora sojae]|ATP-citrate synthase [Phytophthora infestans T30-4]	2	2	348669586;262110768	N-Term(iTRAQ8plex)	1.011	1.052	0.963	5.7e-05	0.000599	1590	0.085	32	39	32	30	1612	0	3	400.911	1200.72	0.27
High	lIMGIGHR	hypothetical protein PHYSODRAFT_549026 [Phytophthora sojae]|ATP-citrate synthase [Phytophthora infestans T30-4]	2	2	348669586;262110768	N-Term(iTRAQ8plex)	0.925	0.809	1.215	5.7e-05	0.000587	1590	0.11	18	39	32	29	1612	0	3	400.911	1200.72	0.27
High	lIMGIGHR	hypothetical protein PHYSODRAFT_549026 [Phytophthora sojae]|ATP-citrate synthase [Phytophthora infestans T30-4]	2	2	348669586;262110768	N-Term(iTRAQ8plex)	1.068	1.027	0.952	5.7e-05	0.000382	1558	0.33	31	38	31	24	1561	0	3	400.912	1200.72	0.96
High	qLVLTVLk	hypothetical protein PHYSODRAFT_285912 [Phytophthora sojae]	1	1	348677518	N-Term(Gln->pyro-Glu); K8(iTRAQ8plex)	1.658	5.579	0.212	0.00148	0.0271	419	0.0037	24	31	24	36	305	0	2	600.896	1200.78	-2.05
High	qLVLTVLk	hypothetical protein PHYSODRAFT_285912 [Phytophthora sojae]	1	1	348677518	N-Term(Gln->pyro-Glu); K8(iTRAQ8plex)	1.365	3.551	0.243	0.00117	0.0203	419	0.004	24	31	24	36	305	0	2	600.896	1200.78	-1.74
High	qLVLTVLk	hypothetical protein PHYSODRAFT_285912 [Phytophthora sojae]	1	1	348677518	N-Term(Gln->pyro-Glu); K8(iTRAQ8plex)	0.764	1.37	0.901	0.00312	0.0604	419	0.13	24	31	24	21	305	0	2	600.896	1200.78	-1.64
High	qLVLTVLk	hypothetical protein PHYSODRAFT_285912 [Phytophthora sojae]	1	1	348677518	N-Term(Gln->pyro-Glu); K8(iTRAQ8plex)	0.615	1.252	1.046	0.00057	0.00981	350	0.00063	24	31	24	43	258	0	2	600.897	1200.79	-0.42
High	qLVLTVLk	hypothetical protein PHYSODRAFT_285912 [Phytophthora sojae]	1	1	348677518	N-Term(Gln->pyro-Glu); K8(iTRAQ8plex)	0.909	1.877	0.896	0.00182	0.0345	348	0.00058	24	31	24	43	258	0	2	600.897	1200.79	0.19
High	qLVLTVLk	hypothetical protein PHYSODRAFT_285912 [Phytophthora sojae]	1	1	348677518	N-Term(Gln->pyro-Glu); K8(iTRAQ8plex)	0.607	1.221	1.045	0.000579	0.0101	348	0.00066	24	31	24	43	258	0	2	600.897	1200.79	0.19
High	qLVLTVLk	hypothetical protein PHYSODRAFT_285912 [Phytophthora sojae]	1	1	348677518	N-Term(Gln->pyro-Glu); K8(iTRAQ8plex)	0.743	1.671	0.863	0.00273	0.0513	348	0.0006	24	31	24	43	258	0	2	600.898	1200.79	0.8
High	qLVLTVLk	hypothetical protein PHYSODRAFT_285912 [Phytophthora sojae]	1	1	348677518	N-Term(Gln->pyro-Glu); K8(iTRAQ8plex)	0.75	1.32	0.92	0.0082	0.156	348	0.046	24	31	24	24	258	0	2	600.898	1200.79	0.8
High	qLVLTVLk	hypothetical protein PHYSODRAFT_285912 [Phytophthora sojae]	1	1	348677518	N-Term(Gln->pyro-Glu); K8(iTRAQ8plex)	1.059	1.505	0.919	0.00575	0.108	348	0.19	24	31	24	18	258	0	2	600.898	1200.79	0.9
High	qLVLTVLk	hypothetical protein PHYSODRAFT_285912 [Phytophthora sojae]	1	1	348677518	N-Term(Gln->pyro-Glu); K8(iTRAQ8plex)	0.837	1.547	0.801	0.000396	0.00597	348	0.0058	24	31	24	33	258	0	2	600.898	1200.79	1.1
High	qLVLTVLk	hypothetical protein PHYSODRAFT_285912 [Phytophthora sojae]	1	1	348677518	N-Term(Gln->pyro-Glu); K8(iTRAQ8plex)	0.9	1.352	0.902	0.0013	0.0228	344	0.00057	24	31	24	44	257	0	2	600.899	1200.79	2.32
High	IIEDAPDTATR	tryptophan synthase, putative [Phytophthora infestans T30-4]	1	1	262099607					0.00683	0.128	1024	2.3	16	36	29	13	909	0	2	601.308	1201.61	1.45
High	fDESIMR	H - or Na -translocating F-type, V-type and A-type ATPase (F-ATPase) Superfamily [Phytophthora infestans T30-4]	2	1	262108921	N-Term(iTRAQ8plex)	1.406	0.892	1.03	0.000915	0.0162		2.2	26	37	30	14	1043	0	2	601.312	1201.62	-1.18
High	eVYAEMR	hypothetical protein PHYSODRAFT_353730 [Phytophthora sojae]	2	1	348690304	N-Term(iTRAQ8plex)	1.437	1.323	0.875	0.000484	0.00775		0.8	30	37	30	18	1057	0	2	601.313	1201.62	-0.56
High	eVYAEMR	hypothetical protein PHYSODRAFT_353730 [Phytophthora sojae]	2	1	348690304	N-Term(iTRAQ8plex)	0.831	0.891	0.96	0.000316	0.00433		0.62	30	37	30	20	1166	0	2	601.313	1201.62	-0.05
High	DAGTIAGLTVQR	hypothetical protein PHYSODRAFT_286376 [Phytophthora sojae]|luminal-binding protein 3 precursor [Phytophthora infestans T30-4]	2	2	348675936;262099880					0	2.5e-05		0.021	15	38	32	36	1585	0	2	601.331	1201.65	1.03
High	DAGTIAGLTVQR	hypothetical protein PHYSODRAFT_286376 [Phytophthora sojae]|luminal-binding protein 3 precursor [Phytophthora infestans T30-4]	2	2	348675936;262099880					0.002	0.0388		3.8	26	39	32	13	1615	0	2	601.331	1201.66	1.44
High	qTVAVGVIk	hypothetical protein PHYSODRAFT_354065 [Phytophthora sojae]|translation elongation factor 1-alpha, putative [Phytophthora infestans T30-4]|elongation factor 1 alpha, partial [Apodachlya brachynema]	4	2	262110172;59859754	N-Term(Gln->pyro-Glu); K9(iTRAQ8plex)	0.998	2.498	0.383	0.000323	0.00446	1036	0.0086	29	36	29	37	869	0	2	601.375	1201.74	-1.75
High	qTVAVGVIk	hypothetical protein PHYSODRAFT_354065 [Phytophthora sojae]|translation elongation factor 1-alpha, putative [Phytophthora infestans T30-4]|elongation factor 1 alpha, partial [Apodachlya brachynema]	4	2	262110172;59859754	N-Term(Gln->pyro-Glu); K9(iTRAQ8plex)	0.492	0.993	1.073	0.00132	0.0232	1031	0.0019	29	36	29	44	868	0	2	601.376	1201.74	-1.34
High	qTVAVGVIk	hypothetical protein PHYSODRAFT_354065 [Phytophthora sojae]|translation elongation factor 1-alpha, putative [Phytophthora infestans T30-4]|elongation factor 1 alpha, partial [Apodachlya brachynema]	4	2	262110172;59859754	N-Term(Gln->pyro-Glu); K9(iTRAQ8plex)	1.467	5.404	0.163	0.00142	0.0256	1138	0.0066	29	36	29	39	988	0	2	601.376	1201.74	-0.84
High	qTVAVGVIk	hypothetical protein PHYSODRAFT_354065 [Phytophthora sojae]|translation elongation factor 1-alpha, putative [Phytophthora infestans T30-4]|elongation factor 1 alpha, partial [Apodachlya brachynema]	4	2	262110172;59859754	N-Term(Gln->pyro-Glu); K9(iTRAQ8plex)	0.41	0.985	0.9	0.00361	0.0676	1138	0.0022	29	36	29	44	988	0	2	601.376	1201.75	-0.63
High	qTVAVGVIk	hypothetical protein PHYSODRAFT_354065 [Phytophthora sojae]|translation elongation factor 1-alpha, putative [Phytophthora infestans T30-4]|elongation factor 1 alpha, partial [Apodachlya brachynema]	4	2	262110172;59859754	N-Term(Gln->pyro-Glu); K9(iTRAQ8plex)	1.188	1.143	0.995	0.00173	0.0332	1137	0.78	28	36	29	18	988	0	2	601.376	1201.75	-0.43
High	qTVAVGVIk	hypothetical protein PHYSODRAFT_354065 [Phytophthora sojae]|translation elongation factor 1-alpha, putative [Phytophthora infestans T30-4]|elongation factor 1 alpha, partial [Apodachlya brachynema]	4	2	262110172;59859754	N-Term(Gln->pyro-Glu); K9(iTRAQ8plex)	0.785	1.561	1.037	0.000693	0.0119	1135	0.07	29	36	29	29	987	0	2	601.377	1201.75	-0.02
High	qTVAVGVIk	hypothetical protein PHYSODRAFT_354065 [Phytophthora sojae]|translation elongation factor 1-alpha, putative [Phytophthora infestans T30-4]|elongation factor 1 alpha, partial [Apodachlya brachynema]	4	2	262110172;59859754	N-Term(Gln->pyro-Glu); K9(iTRAQ8plex)	0.446	1.111	0.881	0.00251	0.0485	1135	0.0021	29	36	29	44	987	0	2	601.377	1201.75	0.08
High	qTVAVGVIk	hypothetical protein PHYSODRAFT_354065 [Phytophthora sojae]|translation elongation factor 1-alpha, putative [Phytophthora infestans T30-4]|elongation factor 1 alpha, partial [Apodachlya brachynema]	4	2	262110172;59859754	N-Term(Gln->pyro-Glu); K9(iTRAQ8plex)	0.674	1.354	0.869	0.000624	0.0104	1135	0.019	29	36	29	34	987	0	2	601.377	1201.75	0.08
High	qTVAVGVIk	hypothetical protein PHYSODRAFT_354065 [Phytophthora sojae]|translation elongation factor 1-alpha, putative [Phytophthora infestans T30-4]|elongation factor 1 alpha, partial [Apodachlya brachynema]	4	2	262110172;59859754	N-Term(Gln->pyro-Glu); K9(iTRAQ8plex)	0.523	1.007	1.007	0.00142	0.0257	1134	0.0022	29	36	29	44	987	0	2	601.377	1201.75	0.28
High	qTVAVGVIk	hypothetical protein PHYSODRAFT_354065 [Phytophthora sojae]|translation elongation factor 1-alpha, putative [Phytophthora infestans T30-4]|elongation factor 1 alpha, partial [Apodachlya brachynema]	4	2	262110172;59859754	N-Term(Gln->pyro-Glu); K9(iTRAQ8plex)	0.431	0.881	1.111	0.00264	0.0502	1140	0.0021	29	36	29	44	989	0	2	601.377	1201.75	0.59
High	qTVAVGVIk	hypothetical protein PHYSODRAFT_354065 [Phytophthora sojae]|translation elongation factor 1-alpha, putative [Phytophthora infestans T30-4]|elongation factor 1 alpha, partial [Apodachlya brachynema]	4	2	262110172;59859754	N-Term(Gln->pyro-Glu); K9(iTRAQ8plex)	0.51	1.063	0.867	0.00196	0.0376	1140	0.0078	29	36	29	38	989	0	2	601.377	1201.75	0.79
High	qTVAVGVIk	hypothetical protein PHYSODRAFT_354065 [Phytophthora sojae]|translation elongation factor 1-alpha, putative [Phytophthora infestans T30-4]|elongation factor 1 alpha, partial [Apodachlya brachynema]	4	2	262110172;59859754	N-Term(Gln->pyro-Glu); K9(iTRAQ8plex)	0.467	0.979	1.062	0.00121	0.0212	1140	0.0022	29	36	29	44	989	0	2	601.377	1201.75	0.89
High	qTVAVGVIk	hypothetical protein PHYSODRAFT_354065 [Phytophthora sojae]|translation elongation factor 1-alpha, putative [Phytophthora infestans T30-4]|elongation factor 1 alpha, partial [Apodachlya brachynema]	4	2	262110172;59859754	N-Term(Gln->pyro-Glu); K9(iTRAQ8plex)	1.088	1.424	0.812	0.000915	0.0162	1140	0.1	29	36	29	27	989	0	2	601.377	1201.75	1.2
High	qTVAVGVIk	hypothetical protein PHYSODRAFT_354065 [Phytophthora sojae]|translation elongation factor 1-alpha, putative [Phytophthora infestans T30-4]|elongation factor 1 alpha, partial [Apodachlya brachynema]	4	2	262110172;59859754	N-Term(Gln->pyro-Glu); K9(iTRAQ8plex)	0.781	1.129	0.882	0.00372	0.0701	1140	0.56	26	36	29	19	989	0	2	601.377	1201.75	1.3
High	qTVAVGVIk	hypothetical protein PHYSODRAFT_354065 [Phytophthora sojae]|translation elongation factor 1-alpha, putative [Phytophthora infestans T30-4]|elongation factor 1 alpha, partial [Apodachlya brachynema]	4	2	262110172;59859754	N-Term(Gln->pyro-Glu); K9(iTRAQ8plex)	0.736	1.341	0.723	0.00261	0.0498	1140	0.39	29	36	29	21	989	0	2	601.377	1201.75	1.3
High	qTVAVGVIk	hypothetical protein PHYSODRAFT_354065 [Phytophthora sojae]|translation elongation factor 1-alpha, putative [Phytophthora infestans T30-4]|elongation factor 1 alpha, partial [Apodachlya brachynema]	4	2	262110172;59859754	N-Term(Gln->pyro-Glu); K9(iTRAQ8plex)	0.612	1.084	0.758	0.000745	0.0128	1140	0.033	29	36	29	32	989	0	2	601.378	1201.75	2.01
High	qTVAVGVIk	hypothetical protein PHYSODRAFT_354065 [Phytophthora sojae]|translation elongation factor 1-alpha, putative [Phytophthora infestans T30-4]|elongation factor 1 alpha, partial [Apodachlya brachynema]	4	2	262110172;59859754	N-Term(Gln->pyro-Glu); K9(iTRAQ8plex)	0.342	0.801	0.911	0.00236	0.0457	1121	0.0021	29	36	29	44	957	0	2	601.378	1201.75	2.11
High	qTVAVGVIk	hypothetical protein PHYSODRAFT_354065 [Phytophthora sojae]|translation elongation factor 1-alpha, putative [Phytophthora infestans T30-4]|elongation factor 1 alpha, partial [Apodachlya brachynema]	4	2	262110172;59859754	N-Term(Gln->pyro-Glu); K9(iTRAQ8plex)	0.558	0.925	0.89	0.000839	0.0147	1132	0.0082	29	36	29	38	962	0	2	601.378	1201.75	2.72
High	LYQIEYAFR	hypothetical protein PHYSODRAFT_285915 [Phytophthora sojae]|proteasome subunit alpha type-6, putative [Phytophthora infestans T30-4]	2	2	348677535;262098913					0.000196	0.00236	1239	0.56	21	37	30	20	1198	0	2	601.816	1202.62	3.51
High	LYQIEYAFR	hypothetical protein PHYSODRAFT_285915 [Phytophthora sojae]|proteasome subunit alpha type-6, putative [Phytophthora infestans T30-4]	2	2	348677535;262098913					0.000244	0.00278	1239	2.3	14	37	30	14	1198	0	2	601.816	1202.62	3.51
High	MANAPVAPk	RecName: Full=Ras-like GTP-binding protein YPT1	1	1	2500076	K9(iTRAQ8plex)	0.878	1.183	0.832	0.000528	0.00844		0.012	23	38	31	38	1558	0	2	601.847	1202.69	0.62
High	eLLVGVLR	hypothetical protein PHYSODRAFT_341128 [Phytophthora sojae]|conserved hypothetical protein [Phytophthora infestans T30-4]	2	2	348667142;262104201	N-Term(iTRAQ8plex)	1.686	1.217	0.887	0.000414	0.00624		0.07	26	33	26	25	454	0	2	601.892	1202.78	-0.04
High	DYcDQAk	hypothetical protein PHYSODRAFT_344643 [Phytophthora sojae]|tyrosyl-tRNA synthetase, putative [Phytophthora infestans T30-4]	2	2	348684378;262107082	C3(Carbamidomethyl); K7(iTRAQ8plex)	0.656	1.188	0.507	0.00577	0.109		0.087	25	32	25	23	332	0	2	602.284	1203.56	-0.55
High	EIMDYTk	hypothetical protein SNOG_06038 [Albugo laibachii Nc14]|hypothetical protein PHYSODRAFT_353901 [Phytophthora sojae]	2	1	348684168	K7(iTRAQ8plex)	0.702	1.038	0.761	0.00377	0.071	1194	0.17	16	38	31	26	1351	0	2	602.312	1203.62	-5.54
High	VGIGPGSVcTTR	RecName: Full=GMP reductase; AltName: Full=Guanosine 5'-monophosphate oxidoreductase; Short=Guanosine monophosphate reductase	3	1	25008506	C9(Carbamidomethyl)				0.000822	0.0146		6	23	38	31	11	1351	0	2	602.312	1203.62	1.27
High	vFDIYSR	hypothetical protein PHYSODRAFT_351880 [Phytophthora sojae]	2	1	348673459	N-Term(iTRAQ8plex)	1.256	0.952	1.172	0.00165	0.0303	1411	1.2	30	38	31	17	1303	0	2	602.337	1203.67	-0.51
High	vFDIYSR	hypothetical protein PHYSODRAFT_351880 [Phytophthora sojae]	2	1	348673459	N-Term(iTRAQ8plex)	0.954	1.174	0.922	0.00145	0.0266	1401	4.3	24	38	31	12	1297	0	2	602.338	1203.67	0.2
High	IALLDFDLQR	hypothetical protein PHYSODRAFT_553624 [Phytophthora sojae]|T-complex protein 1 subunit alpha [Phytophthora infestans T30-4]	2	2	348690896;262105995					3.7e-05	0.000258	1433	0.26	31	38	31	24	1394	0	2	602.338	1203.67	-3.24
High	wIGVGPDR	hypothetical protein PHYSODRAFT_347173 [Phytophthora sojae]	3	1	348674395	N-Term(iTRAQ8plex)	1.007	1.077	0.855	0.000431	0.00672	1446	0.26	31	38	31	24	1371	0	3	401.896	1203.67	-3.39
High	wIGVGPDR	hypothetical protein PHYSODRAFT_347173 [Phytophthora sojae]	3	1	348674395	N-Term(iTRAQ8plex)	0.997	1.007	0.921	0.00136	0.0242		5.5	23	38	31	11	1371	0	3	401.896	1203.67	-3.39
High	wIGVGPDR	hypothetical protein PHYSODRAFT_347173 [Phytophthora sojae]	3	1	348674395	N-Term(iTRAQ8plex)	1.001	1.067	1.013	0.00312	0.0603		3.1	26	38	31	14	1477	0	2	602.342	1203.68	-0.94
High	qAVEGATLk		0	0		N-Term(Gln->pyro-Glu); K9(iTRAQ8plex)	0.918	1.193	0.904	0.00291	0.0547	1399	3.5	27	39	32	14	1889	0	2	602.349	1203.69	1.49
High	qMIVAINk	translation elongation factor 1-alpha, putative [Phytophthora infestans T30-4]|elongation factor 1-alpha, partial [Phytophthora citrophthora]|translation elongation factor 1 alpha [Phytophthora multivora]|hypothetical protein PHYSODRAFT_354065 [Phytophthora sojae]|translation elongation factor 1 alpha, partial [Phytophthora nicotianae]|translation elongation factor 1-alpha [Phytophthora palmivora…	81	6	262110172;349745378;158905789;114865156;59859754;349745382	N-Term(Gln->pyro-Glu); K8(iTRAQ8plex)	2.001	3.065	0.359	0.00397	0.075	1638	0.58	24	39	32	22	1976	0	2	602.356	1203.7	-2.02
High	qMIVAINk	translation elongation factor 1-alpha, putative [Phytophthora infestans T30-4]|elongation factor 1-alpha, partial [Phytophthora citrophthora]|translation elongation factor 1 alpha [Phytophthora multivora]|hypothetical protein PHYSODRAFT_354065 [Phytophthora sojae]|translation elongation factor 1 alpha, partial [Phytophthora nicotianae]|translation elongation factor 1-alpha [Phytophthora palmivora…	81	6	262110172;349745378;158905789;114865156;59859754;349745382	N-Term(Gln->pyro-Glu); K8(iTRAQ8plex)	0.746	0.915	0.872	0.0033	0.0627		0.46	23	39	32	23	1976	0	2	602.356	1203.71	-1.82
High	qMIVAINk	translation elongation factor 1-alpha, putative [Phytophthora infestans T30-4]|elongation factor 1-alpha, partial [Phytophthora citrophthora]|translation elongation factor 1 alpha [Phytophthora multivora]|hypothetical protein PHYSODRAFT_354065 [Phytophthora sojae]|translation elongation factor 1 alpha, partial [Phytophthora nicotianae]|translation elongation factor 1-alpha [Phytophthora palmivora…	81	6	262110172;349745378;158905789;114865156;59859754;349745382	N-Term(Gln->pyro-Glu); K8(iTRAQ8plex)	1.309	1.664	0.996	0.007	0.131		0.26	24	40	33	26	2013	0	2	602.358	1203.71	1.12
High	qMIVAINk	translation elongation factor 1-alpha, putative [Phytophthora infestans T30-4]|elongation factor 1-alpha, partial [Phytophthora citrophthora]|translation elongation factor 1 alpha [Phytophthora multivora]|hypothetical protein PHYSODRAFT_354065 [Phytophthora sojae]|translation elongation factor 1 alpha, partial [Phytophthora nicotianae]|translation elongation factor 1-alpha [Phytophthora palmivora…	81	6	262110172;349745378;158905789;114865156;59859754;349745382	N-Term(Gln->pyro-Glu); K8(iTRAQ8plex)	1.149	1.379	0.959	0.00644	0.122		0.49	22	40	33	23	2013	0	2	602.358	1203.71	1.53
High	fVIHVER	hypothetical protein PHYSODRAFT_286387 [Phytophthora sojae]	1	1	348675977	N-Term(iTRAQ8plex)	1.002	0.94	1.016	0.000839	0.0147		3	23	40	33	16	2459	0	3	401.91	1203.71	-0.44
High	fVIHVER	hypothetical protein PHYSODRAFT_286387 [Phytophthora sojae]	1	1	348675977	N-Term(iTRAQ8plex)	1.006	1.018	1.26	0.00158	0.0293		12	14	40	33	10	2459	0	2	602.361	1203.71	-0.43
High	fVIHVER	hypothetical protein PHYSODRAFT_286387 [Phytophthora sojae]	1	1	348675977	N-Term(iTRAQ8plex)	0.93	1.199	0.816	0.00164	0.0298	2076	0.11	31	40	33	30	2459	0	3	401.91	1203.72	0.32
High	fVIHVER	hypothetical protein PHYSODRAFT_286387 [Phytophthora sojae]	1	1	348675977	N-Term(iTRAQ8plex)	0.837	0.964	0.943	0.00094	0.0171	2076	1.2	25	40	33	20	2459	0	3	401.91	1203.72	0.47
High	fVIHVER	hypothetical protein PHYSODRAFT_286387 [Phytophthora sojae]	1	1	348675977	N-Term(iTRAQ8plex)	0.919	0.977	0.964	0.00132	0.0235		0.032	29	40	33	36	2459	0	3	401.91	1203.72	0.85
High	fVIHVER	hypothetical protein PHYSODRAFT_286387 [Phytophthora sojae]	1	1	348675977	N-Term(iTRAQ8plex)	1.033	0.919	1.145	0.00469	0.0884		1.8	25	40	33	18	2424	0	3	401.91	1203.72	1.01
High	fVIHVER	hypothetical protein PHYSODRAFT_286387 [Phytophthora sojae]	1	1	348675977	N-Term(iTRAQ8plex)	1.099	1.03	1.092	0.0033	0.063		1.6	26	40	33	19	2414	0	3	401.91	1203.72	1.08
High	lIVHFDR	hypothetical protein PHYSODRAFT_556110 [Phytophthora sojae]	1	1	348683485	N-Term(iTRAQ8plex)	0.705	0.696	0.812	0.00101	0.0179		7	25	40	34	13	2514	0	3	401.911	1203.72	3.9
High	lLVHFDR	hypothetical protein PHYSODRAFT_556110 [Phytophthora sojae]	1	1	348683485	N-Term(iTRAQ8plex)	0.705	0.696	0.812	0.00101	0.0179		7	25	40	34	13	2514	0	3	401.911	1203.72	3.9
High	nLELAALR	40S ribosomal protein S15 [Phytophthora infestans T30-4]	2	1	262095461	N-Term(iTRAQ8plex)	0.945	1.283	0.613	0.00136	0.0244	2290	1	19	40	33	20	2202	0	2	602.371	1203.73	-2.07
High	nLELAALR	40S ribosomal protein S15 [Phytophthora infestans T30-4]	2	1	262095461	N-Term(iTRAQ8plex)	0.788	0.986	0.808	0.00165	0.0301	2290	1.9	18	40	33	18	2202	0	2	602.371	1203.73	-1.26
High	nLELAALR	40S ribosomal protein S15 [Phytophthora infestans T30-4]	2	1	262095461	N-Term(iTRAQ8plex)	0.789	1.069	0.702	4.8e-05	0.000337	2288	0.00034	33	40	33	55	2200	0	3	401.917	1203.74	-0.96
High	nLELAALR	40S ribosomal protein S15 [Phytophthora infestans T30-4]	2	1	262095461	N-Term(iTRAQ8plex)	1.159	1.092	0.873	0.00342	0.0645	2288	0.7	19	40	33	22	2200	0	2	602.371	1203.74	-0.85
High	nLELAALR	40S ribosomal protein S15 [Phytophthora infestans T30-4]	2	1	262095461	N-Term(iTRAQ8plex)	0.603	1.088	0.703	0.000484	0.00743	2288	0.22	20	40	33	27	2200	0	2	602.371	1203.74	-0.85
High	nLELAALR	40S ribosomal protein S15 [Phytophthora infestans T30-4]	2	1	262095461	N-Term(iTRAQ8plex)	0.848	1.022	0.721	5.7e-05	0.000487	2294	0.041	25	40	33	34	2201	0	3	401.917	1203.74	-0.43
High	nLELAALR	40S ribosomal protein S15 [Phytophthora infestans T30-4]	2	1	262095461	N-Term(iTRAQ8plex)	1.068	1.185	0.835	0.00132	0.0234	2294	1.8	16	40	33	18	2201	0	2	602.372	1203.74	-0.14
High	nLELAALR	40S ribosomal protein S15 [Phytophthora infestans T30-4]	2	1	262095461	N-Term(iTRAQ8plex)	0.942	0.925	0.841	0.000323	0.00467	2294	0.36	18	40	33	25	2200	0	3	401.917	1203.74	-0.05
High	nLELAALR	40S ribosomal protein S15 [Phytophthora infestans T30-4]	2	1	262095461	N-Term(iTRAQ8plex)	0.893	1.075	0.843	6.7e-05	0.000684	2294	0.026	26	40	33	36	2200	0	3	401.917	1203.74	-0.05
High	lFHTLIR	glutathione S-transferase, putative [Phytophthora infestans T30-4]	1	1	262102769	N-Term(iTRAQ8plex)	0.916	0.629	0.97	0.000307	0.00412	1320	1.1	16	38	31	18	1305	0	3	401.922	1203.75	-0.31
High	lFHTLIR	glutathione S-transferase, putative [Phytophthora infestans T30-4]	1	1	262102769	N-Term(iTRAQ8plex)	0.984	0.845	0.805	0.000648	0.0114	1320	2.4	19	38	31	14	1305	0	3	401.922	1203.75	0.67
High	lFHTLIR	glutathione S-transferase, putative [Phytophthora infestans T30-4]	1	1	262102769	N-Term(iTRAQ8plex)	0.918	0.594	1.113	0.000166	0.00208	1218	1.3	15	37	30	17	1225	0	3	401.923	1203.75	1.36
High	AADLGLVIk	aldehyde dehydrogenase, mitochondrial precursor [Phytophthora infestans T30-4]|hypothetical protein PHYSODRAFT_541556 [Phytophthora sojae]	2	2	262099080;348684136	K9(iTRAQ8plex)	0.834	0.896	0.958	0.00651	0.124	1144	0.087	30	37	30	28	1204	0	2	602.382	1203.76	-4.51
High	AADLGLVLk	aldehyde dehydrogenase, mitochondrial precursor [Phytophthora infestans T30-4]|hypothetical protein PHYSODRAFT_541556 [Phytophthora sojae]	2	2	262099080;348684136	K9(iTRAQ8plex)	0.834	0.896	0.958	0.00651	0.124	1144	0.087	30	37	30	28	1204	0	2	602.382	1203.76	-4.51
High	AADLGLVIk	aldehyde dehydrogenase, mitochondrial precursor [Phytophthora infestans T30-4]|hypothetical protein PHYSODRAFT_541556 [Phytophthora sojae]	2	2	262099080;348684136	K9(iTRAQ8plex)	0.73	1.099	0.806	0.000624	0.0104	1031	0.022	21	37	30	34	1108	0	2	602.384	1203.76	-0.46
High	AADLGLVLk	aldehyde dehydrogenase, mitochondrial precursor [Phytophthora infestans T30-4]|hypothetical protein PHYSODRAFT_541556 [Phytophthora sojae]	2	2	262099080;348684136	K9(iTRAQ8plex)	0.73	1.099	0.806	0.000624	0.0104	1031	0.022	21	37	30	34	1108	0	2	602.384	1203.76	-0.46
High	NLDYFTk	hypothetical protein PHYSODRAFT_286936 [Phytophthora sojae]|glucokinase, putative [Phytophthora infestans T30-4]|hypothetical protein PHYSODRAFT_355187 [Phytophthora sojae]	6	4	348672383;348672384;262112526;262112522	K7(iTRAQ8plex)	0.583	0.822	1.027	0.00223	0.0426	1385	0.016	23	38	31	37	1483	0	2	602.829	1204.65	-0.92
High	vGVEIVER	hypothetical protein PHYSODRAFT_549587 [Phytophthora sojae]|chaperonin CPN60-1, mitochondrial precursor [Phytophthora infestans T30-4]	2	2	348668926;262100901	N-Term(iTRAQ8plex)	0.706	1.066	1.048	0.000666	0.0116	1447	0.13	27	38	31	27	1370	0	3	402.239	1204.7	-13.89
High	SLIIFGQGLTR	hypothetical protein PHYSODRAFT_553352 [Phytophthora sojae]|acyl-CoA dehydrogenase, putative [Phytophthora infestans T30-4]	2	2	348690480;262105742					0.00281	0.0527		5.1	24	38	31	11	1311	0	2	602.858	1204.71	3.23
High	vGVEIVER	hypothetical protein PHYSODRAFT_549587 [Phytophthora sojae]|chaperonin CPN60-1, mitochondrial precursor [Phytophthora infestans T30-4]	2	2	348668926;262100901	N-Term(iTRAQ8plex)	0.517	0.722	1.02	5.7e-05	0.000404	1448	0.021	26	38	31	35	1463	0	3	402.244	1204.72	-2.19
High	lLDAALER	puromycin-sensitive aminopeptidase, putative [Phytophthora infestans T30-4]|membrane alanine aminopeptidase, Zn-binding site [Phytophthora sojae]	2	2	262106288;348689781	N-Term(iTRAQ8plex)	0.889	1.099	1.026	0.000288	0.00389	1448	0.78	19	38	31	20	1463	0	2	602.863	1204.72	-2.08
High	iIQEELR	hypothetical protein PHYSODRAFT_551993 [Phytophthora sojae]|GTPase, putative [Phytophthora infestans T30-4]	2	2	348688456;262107842	N-Term(iTRAQ8plex)	0.965	0.901	0.972	0.00647	0.123	1448	0.95	22	38	31	19	1458	0	2	602.863	1204.72	-0.85
High	vGVEIVER	hypothetical protein PHYSODRAFT_549587 [Phytophthora sojae]|chaperonin CPN60-1, mitochondrial precursor [Phytophthora infestans T30-4]	2	2	348668926;262100901	N-Term(iTRAQ8plex)	0.678	1.218	0.941	0.000459	0.00696	1449	1.2	20	38	31	18	1458	0	2	602.863	1204.72	-0.66
High	iIQEELR	hypothetical protein PHYSODRAFT_551993 [Phytophthora sojae]|GTPase, putative [Phytophthora infestans T30-4]	2	2	348688456;262107842	N-Term(iTRAQ8plex)	1.156	1.249	0.923	0.00894	0.174	1427	1.4	22	38	31	17	1422	0	2	602.864	1204.72	0.67
High	lPTESVVR	conserved hypothetical protein [Phytophthora infestans T30-4]	1	1	262108284	N-Term(iTRAQ8plex)	0.787	1.112	0.893	0.000563	0.00917		1.4	30	38	31	17	1422	0	3	402.246	1204.72	1.7
High	vGVEIVER	hypothetical protein PHYSODRAFT_549587 [Phytophthora sojae]|chaperonin CPN60-1, mitochondrial precursor [Phytophthora infestans T30-4]	2	2	348668926;262100901	N-Term(iTRAQ8plex)	0.733	0.877	0.952	0.00137	0.0251	1368	2.1	21	38	31	15	1355	0	3	402.246	1204.72	2.17
High	vmPAVVIR	60S ribosomal protein L23 [Phytophthora infestans T30-4]	2	1	262103563	N-Term(iTRAQ8plex); M2(Oxidation)	1.205	1.249	0.728	0.000684	0.0119		2.2	28	38	31	15	1401	0	3	402.252	1204.74	0.81
High	LAELEVVk	hypothetical protein PHYSODRAFT_471713 [Phytophthora sojae]	1	1	348687321	K8(iTRAQ8plex)	0.429	1.019	0.646	0.0013	0.0227	1224	0.82	16	38	31	20	1470	0	3	402.253	1204.74	-0.8
High	LAELEVVk	hypothetical protein PHYSODRAFT_471713 [Phytophthora sojae]	1	1	348687321	K8(iTRAQ8plex)	0.545	1.025	0.721	0.000225	0.00251	1227	0.059	21	38	31	31	1468	0	2	602.877	1204.75	1.27
High	dLLTGLLR	hypothetical protein PHYSODRAFT_360424 [Phytophthora sojae]|protein kinase putative [Albugo laibachii Nc14]	3	2	348677225;325181000	N-Term(iTRAQ8plex)	1.211	1.53	0.745	1.2e-05	0.000194	1056	2.5	14	38	31	14	1265	0	2	602.882	1204.76	-0.76
High	aVLVPVFR	hypothetical protein PHYSODRAFT_317771 [Phytophthora sojae]|conserved hypothetical protein [Phytophthora infestans T30-4]	2	2	348670787;262098153	N-Term(iTRAQ8plex)	1.19	1.53	1.194	0.00644	0.122	837	1	19	37	30	17	1029	0	2	602.888	1204.77	-3.29
High	rFPVLLR	hypothetical protein PHYSODRAFT_263761 [Phytophthora sojae]|5-oxoprolinase [Phytophthora infestans T30-4]	2	2	348690575;262105794	N-Term(iTRAQ8plex)	0.789	0.911	0.837	0.000166	0.00204	499	0.76	22	34	27	16	583	1	3	402.266	1204.78	0.42
High	eQGELGLR	hypothetical protein PHYSODRAFT_501339 [Phytophthora sojae]|aldehyde dehydrogenase, mitochondrial precursor [Phytophthora infestans T30-4]	2	2	348677372;262102957	N-Term(iTRAQ8plex)	0.75	1.507	1.047	0.00216	0.041	1680	1.6	30	39	32	17	1716	0	2	603.343	1205.68	-1.16
High	FATEAAITILR	hypothetical protein PHYSODRAFT_553624 [Phytophthora sojae]|T-complex protein 1 subunit alpha [Phytophthora infestans T30-4]	2	2	348690896;262105995					1.2e-05	0.000172		0.018	32	39	32	37	1899	0	2	603.35	1205.69	2.51
High	vGTPALTSR	hypothetical protein PHYSODRAFT_545931 [Phytophthora sojae]|serine hydroxymethyltransferase 1, mitochondrial precursor [Phytophthora infestans T30-4]	3	2	348674959;262105002	N-Term(iTRAQ8plex)	0.454	1.656	0.78	0.00219	0.0416	2160	0.28	16	40	33	26	2355	0	2	603.36	1205.71	-2.48
High	vGTPALTSR	hypothetical protein PHYSODRAFT_545931 [Phytophthora sojae]|serine hydroxymethyltransferase 1, mitochondrial precursor [Phytophthora infestans T30-4]	3	2	348674959;262105002	N-Term(iTRAQ8plex)	0.609	1.626	0.777	5.7e-05	0.000582		0.077	33	40	33	32	2450	0	3	402.577	1205.72	-0.26
High	vGTPALTSR	hypothetical protein PHYSODRAFT_545931 [Phytophthora sojae]|serine hydroxymethyltransferase 1, mitochondrial precursor [Phytophthora infestans T30-4]	3	2	348674959;262105002	N-Term(iTRAQ8plex)	0.791	1.273	0.913	0.000484	0.00737	2220	0.55	33	40	33	23	2417	0	2	603.362	1205.72	0.46
High	wTQIAQR	hypothetical protein PHYSODRAFT_347096 [Phytophthora sojae]|adenosylhomocysteinase [Phytophthora infestans T30-4]	2	2	348674145;262098595	N-Term(iTRAQ8plex)	0.708	0.985	0.851	0.00355	0.0664		9.5	23	40	33	10	2011	0	2	603.847	1206.69	-1.86
High	lSDDLIAR	peptidase M3 family, Neutarl zinc metallopeptidase, Zn-binding site [Phytophthora sojae]	1	1	348682225	N-Term(iTRAQ8plex)	1.437	0.872	0.961	0.000675	0.0119		1.9	30	40	33	18	2261	0	2	603.853	1206.7	-0.16
High	FVPEIIGk	hypothetical protein PHYSODRAFT_285013 [Phytophthora sojae]	2	1	348685181	K8(iTRAQ8plex)	1.138	0.841	1.044	0.00168	0.0314	1421	0.63	20	38	31	21	1489	0	2	603.873	1206.74	-1.07
High	TQEVLGEk	40S ribosomal protein S3-3 [Phytophthora infestans T30-4]	3	1	262098117	K8(iTRAQ8plex)	0.721	1.023	0.569	0.00119	0.0205	2121	1.1	22	40	33	20	2069	0	2	604.346	1207.69	1.36
High	TQEVLGEk	40S ribosomal protein S3-3 [Phytophthora infestans T30-4]	3	1	262098117	K8(iTRAQ8plex)	0.72	0.797	0.898	0.00202	0.0391	2138	2.9	17	40	33	16	2110	0	2	604.347	1207.69	3.28
High	TQEVLGEk	40S ribosomal protein S3-3 [Phytophthora infestans T30-4]	3	1	262098117	K8(iTRAQ8plex)	0.787	0.838	0.965	8.8e-05	0.000933	2102	0.00094	33	40	33	50	2085	0	2	604.348	1207.69	3.68
High	aVTAIATTR	hypothetical protein PHYSODRAFT_355000 [Phytophthora sojae]|guanine nucleotide-binding protein subunit beta-2-like protein [Phytophthora infestans T30-4]	2	2	348673794;262097561	N-Term(iTRAQ8plex)	0.797	1.01	1.024	0.00342	0.0645		6	23	38	31	10	1315	0	2	604.368	1207.73	-2.09
High	aVTALATTR	hypothetical protein PHYSODRAFT_355000 [Phytophthora sojae]|guanine nucleotide-binding protein subunit beta-2-like protein [Phytophthora infestans T30-4]	2	2	348673794;262097561	N-Term(iTRAQ8plex)	0.797	1.01	1.024	0.00342	0.0645		6	23	38	31	10	1315	0	2	604.368	1207.73	-2.09
High	aVTAIATTR	hypothetical protein PHYSODRAFT_355000 [Phytophthora sojae]|guanine nucleotide-binding protein subunit beta-2-like protein [Phytophthora infestans T30-4]	2	2	348673794;262097561	N-Term(iTRAQ8plex)	1.015	0.976	0.932	6.7e-05	0.00066	1489	0.18	31	38	31	26	1315	0	3	403.248	1207.73	-1.88
High	aVTALATTR	hypothetical protein PHYSODRAFT_355000 [Phytophthora sojae]|guanine nucleotide-binding protein subunit beta-2-like protein [Phytophthora infestans T30-4]	2	2	348673794;262097561	N-Term(iTRAQ8plex)	1.015	0.976	0.932	6.7e-05	0.00066	1489	0.18	31	38	31	26	1315	0	3	403.248	1207.73	-1.88
High	aVTAIATTR	hypothetical protein PHYSODRAFT_355000 [Phytophthora sojae]|guanine nucleotide-binding protein subunit beta-2-like protein [Phytophthora infestans T30-4]	2	2	348673794;262097561	N-Term(iTRAQ8plex)	0.816	0.961	1.024	0.0009	0.0158	1489	0.22	25	38	31	25	1315	0	2	604.368	1207.73	-1.38
High	aVTALATTR	hypothetical protein PHYSODRAFT_355000 [Phytophthora sojae]|guanine nucleotide-binding protein subunit beta-2-like protein [Phytophthora infestans T30-4]	2	2	348673794;262097561	N-Term(iTRAQ8plex)	0.816	0.961	1.024	0.0009	0.0158	1489	0.22	25	38	31	25	1315	0	2	604.368	1207.73	-1.38
High	aVTAIATTR	hypothetical protein PHYSODRAFT_355000 [Phytophthora sojae]|guanine nucleotide-binding protein subunit beta-2-like protein [Phytophthora infestans T30-4]	2	2	348673794;262097561	N-Term(iTRAQ8plex)	1.202	1.186	1.009	0.00537	0.1		0.5	16	38	31	21	1311	0	2	604.369	1207.73	-0.58
High	aVTALATTR	hypothetical protein PHYSODRAFT_355000 [Phytophthora sojae]|guanine nucleotide-binding protein subunit beta-2-like protein [Phytophthora infestans T30-4]	2	2	348673794;262097561	N-Term(iTRAQ8plex)	1.202	1.186	1.009	0.00537	0.1		0.5	16	38	31	21	1311	0	2	604.369	1207.73	-0.58
High	aVTAIATTR	hypothetical protein PHYSODRAFT_355000 [Phytophthora sojae]|guanine nucleotide-binding protein subunit beta-2-like protein [Phytophthora infestans T30-4]	2	2	348673794;262097561	N-Term(iTRAQ8plex)	1.026	1.064	1.046	4.8e-05	0.000355	1382	0.015	23	38	31	36	1306	0	3	403.249	1207.73	0.47
High	aVTALATTR	hypothetical protein PHYSODRAFT_355000 [Phytophthora sojae]|guanine nucleotide-binding protein subunit beta-2-like protein [Phytophthora infestans T30-4]	2	2	348673794;262097561	N-Term(iTRAQ8plex)	1.026	1.064	1.046	4.8e-05	0.000355	1382	0.015	23	38	31	36	1306	0	3	403.249	1207.73	0.47
High	eILLFLR		0	0		N-Term(iTRAQ8plex)	1.698	1.062	0.807	0.00239	0.0467	519	3.3	21	35	28	11	761	0	2	604.39	1207.77	1.34
High	aAGGAcLLTA	hypothetical protein PHYSODRAFT_354074 [Phytophthora sojae]	1	1	348685659	N-Term(iTRAQ8plex); C6(Carbamidomethyl)	1.12	1.214	0.734	0.000316	0.00437		0.031	31	38	31	34	1558	0	2	604.834	1208.66	-0.64
High	aAGGAcLLTA	hypothetical protein PHYSODRAFT_354074 [Phytophthora sojae]	1	1	348685659	N-Term(iTRAQ8plex); C6(Carbamidomethyl)	1.179	1.213	0.838	7.8e-05	0.000852	1911	1.1e-05	20	39	32	69	1645	0	2	604.834	1208.66	0.07
High	aAGGAcLLTA	hypothetical protein PHYSODRAFT_354074 [Phytophthora sojae]	1	1	348685659	N-Term(iTRAQ8plex); C6(Carbamidomethyl)	1.449	1.487	0.832	5.7e-05	0.000563	1903	9.3e-06	21	39	32	69	1651	0	2	604.835	1208.66	0.78
High	aAGGAcLLTA	hypothetical protein PHYSODRAFT_354074 [Phytophthora sojae]	1	1	348685659	N-Term(iTRAQ8plex); C6(Carbamidomethyl)	1.064	1.304	0.804	6.7e-05	0.000708	1902	4.2e-05	20	39	32	63	1649	0	2	604.835	1208.66	1.28
High	aAGGAcLLTA	hypothetical protein PHYSODRAFT_354074 [Phytophthora sojae]	1	1	348685659	N-Term(iTRAQ8plex); C6(Carbamidomethyl)	1.125	2.63	0.423	0.000252	0.00296	1902	0.02	16	39	32	36	1649	0	2	604.835	1208.66	1.28
High	fLPADSVR	glucosylceramidase, putative [Phytophthora infestans T30-4]	1	1	262108963	N-Term(iTRAQ8plex)	3.364	0.309	1.608	0.000323	0.00458	1770	0.011	32	39	32	39	1670	0	3	403.569	1208.69	-0.31
High	fLPADSVR	glucosylceramidase, putative [Phytophthora infestans T30-4]	1	1	262108963	N-Term(iTRAQ8plex)	3.065	0.453	1.697	0.00201	0.0388	1770	0.22	26	39	32	26	1670	0	3	403.569	1208.69	-0.31
High	fLPADSVR	glucosylceramidase, putative [Phytophthora infestans T30-4]	1	1	262108963	N-Term(iTRAQ8plex)	3.574	0.388	1.439	0.000484	0.00708	1770	0.012	32	39	32	39	1670	0	3	403.569	1208.69	-0.23
High	fLPADSVR	glucosylceramidase, putative [Phytophthora infestans T30-4]	1	1	262108963	N-Term(iTRAQ8plex)	2.849	0.438	1.069	0.000484	0.00752	1770	0.11	23	39	32	29	1670	0	2	604.851	1208.69	-0.17
High	fLPADSVR	glucosylceramidase, putative [Phytophthora infestans T30-4]	1	1	262108963	N-Term(iTRAQ8plex)	2.294	0.578	1.1	0.00342	0.0646	1770	2.2	20	39	32	16	1670	0	3	403.57	1208.69	0
High	eGSIVFPR	nicotinate phosphoribosyltransferase, putative [Phytophthora infestans T30-4]	2	1	262103954	N-Term(iTRAQ8plex)	0.858	0.915	0.907	5.7e-05	0.000534		0.12	22	39	32	28	1670	0	3	403.57	1208.69	0.07
High	fLPADSVR	glucosylceramidase, putative [Phytophthora infestans T30-4]	1	1	262108963	N-Term(iTRAQ8plex)	3.649	0.386	1.478	0.00291	0.0545		0.41	23	39	32	23	1670	0	3	403.57	1208.69	0.22
High	yQIVLIR	hypothetical protein PHYSODRAFT_360745 [Phytophthora sojae]|2,3-bisphosphoglycerate-dependent phosphoglycerate mutase [Phytophthora infestans T30-4]	4	2	348674594;262095747	Y1(iTRAQ8plex)	0.522	1.271	1.072	6.7e-05	0.000644	642	0.0032	27	34	27	40	597	0	3	403.593	1208.76	-2.17
High	yQIVLIR	hypothetical protein PHYSODRAFT_360745 [Phytophthora sojae]|2,3-bisphosphoglycerate-dependent phosphoglycerate mutase [Phytophthora infestans T30-4]	4	2	348674594;262095747	N-Term(iTRAQ8plex)	0.522	1.271	1.072	6.7e-05	0.000644	642	0.0032	27	34	27	40	597	0	3	403.593	1208.76	-2.17
High	yQLVLIR	hypothetical protein PHYSODRAFT_360745 [Phytophthora sojae]|2,3-bisphosphoglycerate-dependent phosphoglycerate mutase [Phytophthora infestans T30-4]	4	2	348674594;262095747	Y1(iTRAQ8plex)	0.522	1.271	1.072	6.7e-05	0.000644	642	0.0032	27	34	27	40	597	0	3	403.593	1208.76	-2.17
High	yQLVLIR	hypothetical protein PHYSODRAFT_360745 [Phytophthora sojae]|2,3-bisphosphoglycerate-dependent phosphoglycerate mutase [Phytophthora infestans T30-4]	4	2	348674594;262095747	N-Term(iTRAQ8plex)	0.522	1.271	1.072	6.7e-05	0.000644	642	0.0032	27	34	27	40	597	0	3	403.593	1208.76	-2.17
High	yQIVLIR	hypothetical protein PHYSODRAFT_360745 [Phytophthora sojae]|2,3-bisphosphoglycerate-dependent phosphoglycerate mutase [Phytophthora infestans T30-4]	4	2	348674594;262095747	Y1(iTRAQ8plex)	0.845	1.163	1.054	0.00052	0.00827	642	0.31	25	34	27	20	597	0	2	604.886	1208.76	-2.09
High	yQIVLIR	hypothetical protein PHYSODRAFT_360745 [Phytophthora sojae]|2,3-bisphosphoglycerate-dependent phosphoglycerate mutase [Phytophthora infestans T30-4]	4	2	348674594;262095747	N-Term(iTRAQ8plex)	0.845	1.163	1.054	0.00052	0.00827	642	0.31	25	34	27	20	597	0	2	604.886	1208.76	-2.09
High	yQLVLIR	hypothetical protein PHYSODRAFT_360745 [Phytophthora sojae]|2,3-bisphosphoglycerate-dependent phosphoglycerate mutase [Phytophthora infestans T30-4]	4	2	348674594;262095747	Y1(iTRAQ8plex)	0.845	1.163	1.054	0.00052	0.00827	642	0.31	25	34	27	20	597	0	2	604.886	1208.76	-2.09
High	yQLVLIR	hypothetical protein PHYSODRAFT_360745 [Phytophthora sojae]|2,3-bisphosphoglycerate-dependent phosphoglycerate mutase [Phytophthora infestans T30-4]	4	2	348674594;262095747	N-Term(iTRAQ8plex)	0.845	1.163	1.054	0.00052	0.00827	642	0.31	25	34	27	20	597	0	2	604.886	1208.76	-2.09
High	yQIVLIR	hypothetical protein PHYSODRAFT_360745 [Phytophthora sojae]|2,3-bisphosphoglycerate-dependent phosphoglycerate mutase [Phytophthora infestans T30-4]	4	2	348674594;262095747	N-Term(iTRAQ8plex)	0.5	1.075	1.077	0.000128	0.00149	642	0.016	27	34	27	33	597	0	3	403.593	1208.76	-1.72
High	yQLVLIR	hypothetical protein PHYSODRAFT_360745 [Phytophthora sojae]|2,3-bisphosphoglycerate-dependent phosphoglycerate mutase [Phytophthora infestans T30-4]	4	2	348674594;262095747	N-Term(iTRAQ8plex)	0.5	1.075	1.077	0.000128	0.00149	642	0.016	27	34	27	33	597	0	3	403.593	1208.76	-1.72
High	yQIVLIR	hypothetical protein PHYSODRAFT_360745 [Phytophthora sojae]|2,3-bisphosphoglycerate-dependent phosphoglycerate mutase [Phytophthora infestans T30-4]	4	2	348674594;262095747	Y1(iTRAQ8plex)	0.725	1.232	1.01	0.00057	0.0096	642	0.88	21	34	27	15	597	0	2	604.886	1208.77	-1.38
High	yQIVLIR	hypothetical protein PHYSODRAFT_360745 [Phytophthora sojae]|2,3-bisphosphoglycerate-dependent phosphoglycerate mutase [Phytophthora infestans T30-4]	4	2	348674594;262095747	N-Term(iTRAQ8plex)	0.725	1.232	1.01	0.00057	0.0096	642	0.88	21	34	27	15	597	0	2	604.886	1208.77	-1.38
High	yQLVLIR	hypothetical protein PHYSODRAFT_360745 [Phytophthora sojae]|2,3-bisphosphoglycerate-dependent phosphoglycerate mutase [Phytophthora infestans T30-4]	4	2	348674594;262095747	Y1(iTRAQ8plex)	0.725	1.232	1.01	0.00057	0.0096	642	0.88	21	34	27	15	597	0	2	604.886	1208.77	-1.38
High	yQLVLIR	hypothetical protein PHYSODRAFT_360745 [Phytophthora sojae]|2,3-bisphosphoglycerate-dependent phosphoglycerate mutase [Phytophthora infestans T30-4]	4	2	348674594;262095747	N-Term(iTRAQ8plex)	0.725	1.232	1.01	0.00057	0.0096	642	0.88	21	34	27	15	597	0	2	604.886	1208.77	-1.38
High	yQIVLIR	hypothetical protein PHYSODRAFT_360745 [Phytophthora sojae]|2,3-bisphosphoglycerate-dependent phosphoglycerate mutase [Phytophthora infestans T30-4]	4	2	348674594;262095747	Y1(iTRAQ8plex)	1	1.274	0.876	0.000288	0.00366	624	0.43	24	34	27	18	587	0	3	403.593	1208.77	-1.04
High	yQIVLIR	hypothetical protein PHYSODRAFT_360745 [Phytophthora sojae]|2,3-bisphosphoglycerate-dependent phosphoglycerate mutase [Phytophthora infestans T30-4]	4	2	348674594;262095747	N-Term(iTRAQ8plex)	1	1.274	0.876	0.000288	0.00366	624	0.43	24	34	27	18	587	0	3	403.593	1208.77	-1.04
High	yQLVLIR	hypothetical protein PHYSODRAFT_360745 [Phytophthora sojae]|2,3-bisphosphoglycerate-dependent phosphoglycerate mutase [Phytophthora infestans T30-4]	4	2	348674594;262095747	Y1(iTRAQ8plex)	1	1.274	0.876	0.000288	0.00366	624	0.43	24	34	27	18	587	0	3	403.593	1208.77	-1.04
High	yQLVLIR	hypothetical protein PHYSODRAFT_360745 [Phytophthora sojae]|2,3-bisphosphoglycerate-dependent phosphoglycerate mutase [Phytophthora infestans T30-4]	4	2	348674594;262095747	N-Term(iTRAQ8plex)	1	1.274	0.876	0.000288	0.00366	624	0.43	24	34	27	18	587	0	3	403.593	1208.77	-1.04
High	yQIVLIR	hypothetical protein PHYSODRAFT_360745 [Phytophthora sojae]|2,3-bisphosphoglycerate-dependent phosphoglycerate mutase [Phytophthora infestans T30-4]	4	2	348674594;262095747	Y1(iTRAQ8plex)	0.466	1.377	1.09	0.00057	0.00993	628	0.39	27	34	27	19	589	0	2	604.887	1208.77	-0.67
High	yQIVLIR	hypothetical protein PHYSODRAFT_360745 [Phytophthora sojae]|2,3-bisphosphoglycerate-dependent phosphoglycerate mutase [Phytophthora infestans T30-4]	4	2	348674594;262095747	N-Term(iTRAQ8plex)	0.466	1.377	1.09	0.00057	0.00993	628	0.39	27	34	27	19	589	0	2	604.887	1208.77	-0.67
High	yQLVLIR	hypothetical protein PHYSODRAFT_360745 [Phytophthora sojae]|2,3-bisphosphoglycerate-dependent phosphoglycerate mutase [Phytophthora infestans T30-4]	4	2	348674594;262095747	Y1(iTRAQ8plex)	0.466	1.377	1.09	0.00057	0.00993	628	0.39	27	34	27	19	589	0	2	604.887	1208.77	-0.67
High	yQLVLIR	hypothetical protein PHYSODRAFT_360745 [Phytophthora sojae]|2,3-bisphosphoglycerate-dependent phosphoglycerate mutase [Phytophthora infestans T30-4]	4	2	348674594;262095747	N-Term(iTRAQ8plex)	0.466	1.377	1.09	0.00057	0.00993	628	0.39	27	34	27	19	589	0	2	604.887	1208.77	-0.67
High	yQIVLIR	hypothetical protein PHYSODRAFT_360745 [Phytophthora sojae]|2,3-bisphosphoglycerate-dependent phosphoglycerate mutase [Phytophthora infestans T30-4]	4	2	348674594;262095747	Y1(iTRAQ8plex)	0.452	0.935	1.201	0.000396	0.0059	628	0.48	25	34	27	18	589	0	2	604.887	1208.77	-0.57
High	yQIVLIR	hypothetical protein PHYSODRAFT_360745 [Phytophthora sojae]|2,3-bisphosphoglycerate-dependent phosphoglycerate mutase [Phytophthora infestans T30-4]	4	2	348674594;262095747	N-Term(iTRAQ8plex)	0.452	0.935	1.201	0.000396	0.0059	628	0.48	25	34	27	18	589	0	2	604.887	1208.77	-0.57
High	yQLVLIR	hypothetical protein PHYSODRAFT_360745 [Phytophthora sojae]|2,3-bisphosphoglycerate-dependent phosphoglycerate mutase [Phytophthora infestans T30-4]	4	2	348674594;262095747	Y1(iTRAQ8plex)	0.452	0.935	1.201	0.000396	0.0059	628	0.48	25	34	27	18	589	0	2	604.887	1208.77	-0.57
High	yQLVLIR	hypothetical protein PHYSODRAFT_360745 [Phytophthora sojae]|2,3-bisphosphoglycerate-dependent phosphoglycerate mutase [Phytophthora infestans T30-4]	4	2	348674594;262095747	N-Term(iTRAQ8plex)	0.452	0.935	1.201	0.000396	0.0059	628	0.48	25	34	27	18	589	0	2	604.887	1208.77	-0.57
High	yQIVLIR	hypothetical protein PHYSODRAFT_360745 [Phytophthora sojae]|2,3-bisphosphoglycerate-dependent phosphoglycerate mutase [Phytophthora infestans T30-4]	4	2	348674594;262095747	N-Term(iTRAQ8plex)	0.411	1.167	1.01	6.7e-05	0.000629	628	0.013	27	34	27	34	589	0	3	403.594	1208.77	-0.2
High	yQLVLIR	hypothetical protein PHYSODRAFT_360745 [Phytophthora sojae]|2,3-bisphosphoglycerate-dependent phosphoglycerate mutase [Phytophthora infestans T30-4]	4	2	348674594;262095747	N-Term(iTRAQ8plex)	0.411	1.167	1.01	6.7e-05	0.000629	628	0.013	27	34	27	34	589	0	3	403.594	1208.77	-0.2
High	yQIVLIR	hypothetical protein PHYSODRAFT_360745 [Phytophthora sojae]|2,3-bisphosphoglycerate-dependent phosphoglycerate mutase [Phytophthora infestans T30-4]	4	2	348674594;262095747	Y1(iTRAQ8plex)	0.607	1.261	1.046	8.8e-05	0.000987	628	0.053	27	34	27	27	589	0	3	403.594	1208.77	-0.2
High	yQIVLIR	hypothetical protein PHYSODRAFT_360745 [Phytophthora sojae]|2,3-bisphosphoglycerate-dependent phosphoglycerate mutase [Phytophthora infestans T30-4]	4	2	348674594;262095747	N-Term(iTRAQ8plex)	0.607	1.261	1.046	8.8e-05	0.000987	628	0.053	27	34	27	27	589	0	3	403.594	1208.77	-0.2
High	yQLVLIR	hypothetical protein PHYSODRAFT_360745 [Phytophthora sojae]|2,3-bisphosphoglycerate-dependent phosphoglycerate mutase [Phytophthora infestans T30-4]	4	2	348674594;262095747	Y1(iTRAQ8plex)	0.607	1.261	1.046	8.8e-05	0.000987	628	0.053	27	34	27	27	589	0	3	403.594	1208.77	-0.2
High	yQLVLIR	hypothetical protein PHYSODRAFT_360745 [Phytophthora sojae]|2,3-bisphosphoglycerate-dependent phosphoglycerate mutase [Phytophthora infestans T30-4]	4	2	348674594;262095747	N-Term(iTRAQ8plex)	0.607	1.261	1.046	8.8e-05	0.000987	628	0.053	27	34	27	27	589	0	3	403.594	1208.77	-0.2
High	yQIVLIR	hypothetical protein PHYSODRAFT_360745 [Phytophthora sojae]|2,3-bisphosphoglycerate-dependent phosphoglycerate mutase [Phytophthora infestans T30-4]	4	2	348674594;262095747	Y1(iTRAQ8plex)	0.359	1.214	0.998	0.000206	0.00238	628	0.31	27	34	27	20	589	0	2	604.887	1208.77	-0.07
High	yQIVLIR	hypothetical protein PHYSODRAFT_360745 [Phytophthora sojae]|2,3-bisphosphoglycerate-dependent phosphoglycerate mutase [Phytophthora infestans T30-4]	4	2	348674594;262095747	N-Term(iTRAQ8plex)	0.359	1.214	0.998	0.000206	0.00238	628	0.31	27	34	27	20	589	0	2	604.887	1208.77	-0.07
High	yQLVLIR	hypothetical protein PHYSODRAFT_360745 [Phytophthora sojae]|2,3-bisphosphoglycerate-dependent phosphoglycerate mutase [Phytophthora infestans T30-4]	4	2	348674594;262095747	Y1(iTRAQ8plex)	0.359	1.214	0.998	0.000206	0.00238	628	0.31	27	34	27	20	589	0	2	604.887	1208.77	-0.07
High	yQLVLIR	hypothetical protein PHYSODRAFT_360745 [Phytophthora sojae]|2,3-bisphosphoglycerate-dependent phosphoglycerate mutase [Phytophthora infestans T30-4]	4	2	348674594;262095747	N-Term(iTRAQ8plex)	0.359	1.214	0.998	0.000206	0.00238	628	0.31	27	34	27	20	589	0	2	604.887	1208.77	-0.07
High	yQIVLIR	hypothetical protein PHYSODRAFT_360745 [Phytophthora sojae]|2,3-bisphosphoglycerate-dependent phosphoglycerate mutase [Phytophthora infestans T30-4]	4	2	348674594;262095747	Y1(iTRAQ8plex)	0.602	1.385	1.018	0.000288	0.00378	624	0.77	24	34	27	16	587	0	2	604.887	1208.77	0.54
High	yQIVLIR	hypothetical protein PHYSODRAFT_360745 [Phytophthora sojae]|2,3-bisphosphoglycerate-dependent phosphoglycerate mutase [Phytophthora infestans T30-4]	4	2	348674594;262095747	N-Term(iTRAQ8plex)	0.602	1.385	1.018	0.000288	0.00378	624	0.77	24	34	27	16	587	0	2	604.887	1208.77	0.54
High	yQLVLIR	hypothetical protein PHYSODRAFT_360745 [Phytophthora sojae]|2,3-bisphosphoglycerate-dependent phosphoglycerate mutase [Phytophthora infestans T30-4]	4	2	348674594;262095747	Y1(iTRAQ8plex)	0.602	1.385	1.018	0.000288	0.00378	624	0.77	24	34	27	16	587	0	2	604.887	1208.77	0.54
High	yQLVLIR	hypothetical protein PHYSODRAFT_360745 [Phytophthora sojae]|2,3-bisphosphoglycerate-dependent phosphoglycerate mutase [Phytophthora infestans T30-4]	4	2	348674594;262095747	N-Term(iTRAQ8plex)	0.602	1.385	1.018	0.000288	0.00378	624	0.77	24	34	27	16	587	0	2	604.887	1208.77	0.54
High	yQIVLIR	hypothetical protein PHYSODRAFT_360745 [Phytophthora sojae]|2,3-bisphosphoglycerate-dependent phosphoglycerate mutase [Phytophthora infestans T30-4]	4	2	348674594;262095747	N-Term(iTRAQ8plex)	0.769	1.339	1.077	0.000493	0.00795	624	0.92	23	34	27	15	587	0	2	604.888	1208.77	1.04
High	yQLVLIR	hypothetical protein PHYSODRAFT_360745 [Phytophthora sojae]|2,3-bisphosphoglycerate-dependent phosphoglycerate mutase [Phytophthora infestans T30-4]	4	2	348674594;262095747	N-Term(iTRAQ8plex)	0.769	1.339	1.077	0.000493	0.00795	624	0.92	23	34	27	15	587	0	2	604.888	1208.77	1.04
High	yQIVLIR	hypothetical protein PHYSODRAFT_360745 [Phytophthora sojae]|2,3-bisphosphoglycerate-dependent phosphoglycerate mutase [Phytophthora infestans T30-4]	4	2	348674594;262095747	Y1(iTRAQ8plex)	0.575	1.526	0.946	0.000119	0.00129	624	0.0048	27	34	27	38	587	0	3	403.595	1208.77	1.77
High	yQIVLIR	hypothetical protein PHYSODRAFT_360745 [Phytophthora sojae]|2,3-bisphosphoglycerate-dependent phosphoglycerate mutase [Phytophthora infestans T30-4]	4	2	348674594;262095747	N-Term(iTRAQ8plex)	0.575	1.526	0.946	0.000119	0.00129	624	0.0048	27	34	27	38	587	0	3	403.595	1208.77	1.77
High	yQLVLIR	hypothetical protein PHYSODRAFT_360745 [Phytophthora sojae]|2,3-bisphosphoglycerate-dependent phosphoglycerate mutase [Phytophthora infestans T30-4]	4	2	348674594;262095747	Y1(iTRAQ8plex)	0.575	1.526	0.946	0.000119	0.00129	624	0.0048	27	34	27	38	587	0	3	403.595	1208.77	1.77
High	yQLVLIR	hypothetical protein PHYSODRAFT_360745 [Phytophthora sojae]|2,3-bisphosphoglycerate-dependent phosphoglycerate mutase [Phytophthora infestans T30-4]	4	2	348674594;262095747	N-Term(iTRAQ8plex)	0.575	1.526	0.946	0.000119	0.00129	624	0.0048	27	34	27	38	587	0	3	403.595	1208.77	1.77
High	vAAVIk		0	0		N-Term(iTRAQ8plex); K6(iTRAQ8plex)	1.002	0.939	1.073	0.00169	0.0318	625	0.65	19	35	28	17	638	0	2	604.912	1208.82	-1.24
High	vAAVIk		0	0		N-Term(iTRAQ8plex); K6(iTRAQ8plex)	1.049	1.078	1.255	0.00578	0.109	625	0.1	27	35	28	25	638	0	2	604.913	1208.82	-0.33
High	vAAVIk		0	0		N-Term(iTRAQ8plex); K6(iTRAQ8plex)	0.942	1.146	1.043	0.00469	0.0884	625	0.1	27	35	28	25	638	0	2	604.913	1208.82	0.18
High	vAAVIk		0	0		N-Term(iTRAQ8plex); K6(iTRAQ8plex)	0.892	1.021	0.997	0.00274	0.0515	625	0.72	24	35	28	16	638	0	2	604.913	1208.82	0.68
High	vAAVIk		0	0		N-Term(iTRAQ8plex); K6(iTRAQ8plex)	0.926	0.99	1.094	0.00145	0.0265	625	0.44	24	35	28	19	638	0	2	604.914	1208.82	1.39
High	LSFDTEGTIAR	putative transaldolase [Phytophthora sojae]	1	1	348683808					0	3.99e-05		0.0073	24	36	29	38	860	0	2	605.31	1209.61	1.38
High	LSFDTEGTIAR	putative transaldolase [Phytophthora sojae]	1	1	348683808					0.0015	0.0271		3.9	16	36	29	10	860	0	2	605.31	1209.61	1.38
High	LSFDTEGTIAR	putative transaldolase [Phytophthora sojae]	1	1	348683808					1.2e-05	0.000137		0.14	21	36	29	25	927	0	2	605.311	1209.61	2.49
High	tALAMGADR	electron transfer flavoprotein subunit beta [Phytophthora infestans T30-4]	1	1	262098739	N-Term(iTRAQ8plex)	0.67	0.879	0.986	0.00384	0.0721	2012	1.8	29	39	32	16	1606	0	2	605.33	1209.65	-2.67
High	ILNTLHDEVR	hypothetical protein PHYSODRAFT_293613 [Phytophthora sojae]	1	1	348688132					0	1.38e-06		0.0015	32	39	32	47	1642	0	3	403.891	1209.66	0.25
High	ILNTLHDEVR	hypothetical protein PHYSODRAFT_293613 [Phytophthora sojae]	1	1	348688132					0	4e-07	2106	1.4e-05	32	39	32	68	1612	0	3	403.891	1209.66	0.63
High	lVILEYR	hypothetical protein PHYSODRAFT_353200 [Phytophthora sojae]	1	1	348666169	N-Term(iTRAQ8plex)	0.891	1.017	1.029	0.0023	0.0442	843	4	17	36	29	11	983	0	2	605.378	1209.75	-1.59
High	qFDPAFAk	hypothetical protein PHYSODRAFT_285809 [Phytophthora sojae]	1	1	348676782	N-Term(Gln->pyro-Glu); K8(iTRAQ8plex)	1.01	1.648	0.83	0.00528	0.0979		0.065	31	38	31	31	1506	0	2	605.825	1210.64	0.94
High	eVADAFVR		0	0		N-Term(iTRAQ8plex)	0.994	0.868	0.929	0.00482	0.0918	1661	7.3	23	39	32	10	1627	0	2	605.84	1210.67	-1.3
High	iGATLk	hypothetical protein PHYSODRAFT_355007 [Phytophthora sojae]	3	1	348673875	N-Term(iTRAQ8plex); K6(iTRAQ8plex)	1.062	0.902	1.108	0.00287	0.0538	1014	2.2	22	39	32	16	1618	0	2	605.903	1210.8	-0.03
High	lGATLk	hypothetical protein PHYSODRAFT_355007 [Phytophthora sojae]	3	1	348673875	N-Term(iTRAQ8plex); K6(iTRAQ8plex)	1.062	0.902	1.108	0.00287	0.0538	1014	2.2	22	39	32	16	1618	0	2	605.903	1210.8	-0.03
High	iGATLk	hypothetical protein PHYSODRAFT_355007 [Phytophthora sojae]	3	1	348673875	N-Term(iTRAQ8plex); K6(iTRAQ8plex)	0.997	0.731	1.302	0.0062	0.117	976	7.6	18	39	32	10	1596	0	3	404.271	1210.8	1.39
High	lGATLk	hypothetical protein PHYSODRAFT_355007 [Phytophthora sojae]	3	1	348673875	N-Term(iTRAQ8plex); K6(iTRAQ8plex)	0.997	0.731	1.302	0.0062	0.117	976	7.6	18	39	32	10	1596	0	3	404.271	1210.8	1.39
High	NVATDLFk	hypothetical protein PHYSODRAFT_370958 [Phytophthora sojae]|60S ribosomal protein L7a-2 [Phytophthora infestans T30-4]	2	2	348688500;262107894	K8(iTRAQ8plex)	0.994	0.704	1.037	0.000702	0.0121	2141	0.03	19	38	31	34	1517	0	2	606.351	1211.69	0.01
High	NVATDLFk	hypothetical protein PHYSODRAFT_370958 [Phytophthora sojae]|60S ribosomal protein L7a-2 [Phytophthora infestans T30-4]	2	2	348688500;262107894	K8(iTRAQ8plex)	1.304	0.824	1.068	0.00108	0.019	2036	0.1	17	38	31	29	1460	0	2	606.351	1211.69	0.31
High	NLLSVAYk	14-3-3-like protein [Phytophthora sojae]	2	1	348683539	K8(iTRAQ8plex)	0.866	0.729	1.071	0.00598	0.113	1743	1.1	28	40	33	20	2307	0	2	606.368	1211.73	-0.49
High	NLLSVAYk	14-3-3-like protein [Phytophthora sojae]	2	1	348683539	K8(iTRAQ8plex)	0.99	0.63	1.419	0.0019	0.0356	1741	0.0061	33	40	33	43	2306	0	2	606.369	1211.73	-0.19
High	NLLSVAYk	14-3-3-like protein [Phytophthora sojae]	2	1	348683539	K8(iTRAQ8plex)	0.806	0.517	1.642	0.00235	0.0455	1715	0.04	33	40	33	35	2270	0	2	606.369	1211.73	0.42
High	vFEATEGR	zinc-dependent alcohol dehydrogenase [Phytophthora sojae]|alcohol dehydrogenase, putative [Phytophthora infestans T30-4]	3	3	348679848;262098735;262098734	N-Term(iTRAQ8plex)	0.753	1.893	0.823	0.00446	0.0843		1.3	17	38	31	18	1528	0	2	606.83	1212.65	-0.7
High	VGDYVDIk	60S ribosomal protein L21-1 [Phytophthora infestans T30-4]	2	1	262100243	K8(iTRAQ8plex)	1.008	0.773	1.193	0.0081	0.154	1766	2.8	19	39	32	15	1799	0	2	606.844	1212.68	2.22
High	sEVTAFVR	serine hydroxymethyltransferase, mitochondrial precursor [Phytophthora infestans T30-4]	1	1	262111854	N-Term(iTRAQ8plex)	0.861	0.816	0.965	0.00575	0.108	1883	1.9	15	39	32	17	1947	0	2	606.848	1212.69	-0.5
High	NFVTWDk	papain-like cysteine protease C1 [Phytophthora sojae]	1	1	348690656	K7(iTRAQ8plex)	1.027	0.833	1.073	0.00866	0.168	2035	6.4	24	39	32	11	1607	0	2	607.33	1213.65	0.41
High	AYDVVAGSk	glycerol-3-phosphate dehydrogenase, mitochondrial precursor [Phytophthora infestans T30-4]|hypothetical protein PHYSODRAFT_540164 [Phytophthora sojae]	2	2	262095044;348685552	K9(iTRAQ8plex)	0.836	1.186	0.684	0.00281	0.0527	1827	3.1	18	39	32	15	1919	0	3	405.229	1213.67	-0.84
High	AYDVVAGSk	glycerol-3-phosphate dehydrogenase, mitochondrial precursor [Phytophthora infestans T30-4]|hypothetical protein PHYSODRAFT_540164 [Phytophthora sojae]	2	2	262095044;348685552	K9(iTRAQ8plex)	0.885	0.895	0.872	7.8e-05	0.000783		0.013	32	39	32	39	1924	0	2	607.341	1213.67	1.21
High	FLQVmQk	hypothetical protein PHYSODRAFT_285440 [Phytophthora sojae]	1	1	348680695	M5(Oxidation); K7(iTRAQ8plex)	1.285	0.952	0.998	0.00622	0.117	1824	5.8	25	39	32	12	1851	0	2	607.349	1213.69	-0.47
High	qTPPGVVTk	vesicle-fusing ATPase, putative [Phytophthora infestans T30-4]	2	1	262096964	N-Term(Gln->pyro-Glu); K9(iTRAQ8plex)	1.212	0.9	0.957	0.000119	0.00124	1658	0.24	32	39	32	26	1698	0	2	607.359	1213.71	0.49
High	aVQPLPER	hypothetical protein PHYSODRAFT_467898 [Phytophthora sojae]	1	1	348687551	N-Term(iTRAQ8plex)	1.644	1.335	0.854	0.00832	0.16	1717	2.9	15	39	32	15	1646	0	3	405.245	1213.72	0.65
High	tADFETAR	hypothetical protein PHYSODRAFT_564907 [Phytophthora sojae]|actin, putative [Phytophthora infestans T30-4]	3	2	348669373;262097293	N-Term(iTRAQ8plex)	1.186	1.098	0.99	0.00353	0.0661		2.2	21	37	30	14	1121	0	2	607.819	1214.63	-1.21
High	SFSDEVVk	heat shock cognate 70 kDa protein [Phytophthora infestans T30-4]	1	1	262100860	K8(iTRAQ8plex)	0.868	0.819	0.77	0.00134	0.0238		0.17	32	39	32	27	1756	0	2	607.834	1214.66	3.81
High	vIAAFFSR	conserved hypothetical protein [Phytophthora infestans T30-4]	1	1	262107675	N-Term(iTRAQ8plex)	0.941	1.231	0.994	0.000119	0.00122	1777	2.2	14	39	32	16	1749	0	2	607.864	1214.72	0.08
High	vIAAFFSR	conserved hypothetical protein [Phytophthora infestans T30-4]	1	1	262107675	N-Term(iTRAQ8plex)	0.938	1.239	0.862	0.000186	0.00227		2.9	27	39	32	15	1745	0	2	607.864	1214.72	0.28
High	aFAGIk	hypothetical protein PHYSODRAFT_537835 [Phytophthora sojae]|hypothetical protein PHYSODRAFT_294028 [Phytophthora sojae]	2	1	348688657	N-Term(iTRAQ8plex); K6(iTRAQ8plex)	0.461	0.553	1.001	0.000528	0.00866	840	0.28	25	37	30	23	1024	0	2	607.889	1214.77	-0.47
High	aFAGIk	hypothetical protein PHYSODRAFT_537835 [Phytophthora sojae]|hypothetical protein PHYSODRAFT_294028 [Phytophthora sojae]	2	1	348688657	N-Term(iTRAQ8plex); K6(iTRAQ8plex)	0.46	0.609	0.941	0.00942	0.183	840	0.92	22	37	30	17	1024	0	3	405.595	1214.77	-0.3
High	aFAGIk	hypothetical protein PHYSODRAFT_537835 [Phytophthora sojae]|hypothetical protein PHYSODRAFT_294028 [Phytophthora sojae]	2	1	348688657	N-Term(iTRAQ8plex); K6(iTRAQ8plex)	0.593	0.64	0.97	0.00121	0.021	840	0.52	22	37	30	20	1023	0	2	607.89	1214.77	0.54
High	aFAGIk	hypothetical protein PHYSODRAFT_537835 [Phytophthora sojae]|hypothetical protein PHYSODRAFT_294028 [Phytophthora sojae]	2	1	348688657	N-Term(iTRAQ8plex); K6(iTRAQ8plex)	0.714	0.741	0.921	0.00173	0.0329	840	1.3	20	37	30	16	1023	0	3	405.596	1214.77	0.6
High	aFAGIk	hypothetical protein PHYSODRAFT_537835 [Phytophthora sojae]|hypothetical protein PHYSODRAFT_294028 [Phytophthora sojae]	2	1	348688657	N-Term(iTRAQ8plex); K6(iTRAQ8plex)	0.662	0.74	0.966	0.0083	0.16	840	0.64	30	37	30	19	1023	0	3	405.596	1214.77	0.91
High	aFAGIk	hypothetical protein PHYSODRAFT_537835 [Phytophthora sojae]|hypothetical protein PHYSODRAFT_294028 [Phytophthora sojae]	2	1	348688657	N-Term(iTRAQ8plex); K6(iTRAQ8plex)	0.837	1.162	0.647	0.00207	0.0402	840	1.6	20	37	30	15	1023	0	3	405.596	1214.77	1.13
High	NPSLQQELMR	ATP synthase F0 subunit 9 (mitochondrion) [Phytophthora infestans]	3	1	300828062					0	3.47e-05	1017	3.6e-05	18	37	30	62	1156	0	2	608.312	1215.62	2.17
High	lLVQPGER	hypothetical protein PHYSODRAFT_557588 [Phytophthora sojae]|choline/Carnitine O-acyltransferase, putative [Phytophthora infestans T30-4]	2	2	348681826;262098462	N-Term(iTRAQ8plex)	1.302	1.305	0.884	0.000166	0.00208	1057	0.14	24	37	30	26	1225	0	3	405.917	1215.74	-0.2
High	lYPLIHR	polyadenylate-binding protein, putative [Phytophthora infestans T30-4]|polyadenylate-binding protein 1-B [Phytophthora infestans T30-4]|hypothetical protein PHYSODRAFT_354553 [Phytophthora sojae]	4	2	262102952;348677381	N-Term(iTRAQ8plex)	1.138	0.852	0.991	0.000693	0.0119	1017	0.17	25	37	30	25	1071	0	3	405.923	1215.75	1.2
High	qVLLTNLk	conserved hypothetical protein [Phytophthora infestans T30-4]	2	1	262109397	N-Term(Gln->pyro-Glu); K8(iTRAQ8plex)	1.041	2.131	0.908	0.00821	0.157	1111	0.58	31	38	31	20	1283	0	2	608.386	1215.76	2.78
[truncated: 56,739 more rows]
