# Supplementary material for: Insights into the adaptive response of the plant-pathogenic oomycete Phytophthora capsici to the fungicide flumorph
Source: Sci Rep. 2016 Apr 6;6:24103. doi: 10.1038/srep24103 (PMC4822174; doi:10.1038/srep24103)
Supplement: Supplementary Table S3 [file srep24103-s4.xls]

## Sheet: Table S3
Insights into the adaptive response of the plant-pathogenic
oomycete Phytophthora capsici to the fungicide flumorph
Zhili Pang, Lei Chen, and Xili Liu
Table S3 List of differently expressed proteins in Phytophthora capsici isolate PCAS1 in the presence or absence of flumorph
Accession	Description	Score	Coverage	# Proteins	# Unique Peptides	# Peptides	# PSMs	# AAs	MW [kDa]	calc. pI	Fold change	P value
348690896	hypothetical protein PHYSODRAFT_553624 [Phytophthora sojae]	887.52	0.5037	3	2	19	58	546	59.1	5.27	0.678	7.68683e-05
348690807	hypothetical protein PHYSODRAFT_349569 [Phytophthora sojae]	270.86	0.0851	1	3	5	28	564	61.7	4.86	1.6	6.19159e-10
348690729	hypothetical protein PHYSODRAFT_323907 [Phytophthora sojae]	44.21	0.2125	5	2	2	6	80	9.7	10.1	0.654	0.00746153
348690480	hypothetical protein PHYSODRAFT_553352 [Phytophthora sojae]	163.31	0.127	1	2	8	20	764	83.1	8.76	1.835	0.000548754
348690475	hypothetical protein PHYSODRAFT_323696 [Phytophthora sojae]	246.17	0.3293	1	2	14	39	410	46.9	8.9	1.789	0.0302043
348690401	hypothetical protein PHYSODRAFT_553293 [Phytophthora sojae]	168.65	0.1889	2	6	6	20	450	45	4.59	0.543	8.75844e-09
348690141	hypothetical protein PHYSODRAFT_284543 [Phytophthora sojae]	634.94	0.8774	4	9	9	118	106	12.8	6.52	0.696	7.8023e-27
348690023	hypothetical protein PHYSODRAFT_284519 [Phytophthora sojae]	1179.04	0.3268	1	4	7	173	358	39.3	5.76	0.5	8.67616e-39
348689826	hypothetical protein PHYSODRAFT_252686 [Phytophthora sojae]	170.18	0.0875	1	3	3	8	320	34	9.01	1.456	0.0450277
348689700	hypothetical protein PHYSODRAFT_294643 [Phytophthora sojae]	71.81	0.1239	2	6	6	16	549	61.1	4.91	1.693	1.05988e-09
348689136	hypothetical protein PHYSODRAFT_552537 [Phytophthora sojae]	506.09	0.1599	2	10	21	65	1501	166.4	5.49	0.639	2.56237e-11
348688971	hypothetical protein PHYSODRAFT_537442 [Phytophthora sojae]	423.34	0.2547	2	2	11	52	479	52.4	6.11	0.544	0.000637143
348688828	hypothetical protein PHYSODRAFT_353568 [Phytophthora sojae]	60.6	0.3006	1	4	4	11	173	19.4	5.4	0.593	2.0405e-05
348688731	hypothetical protein PHYSODRAFT_284295 [Phytophthora sojae]	8097	0.522	3	3	20	566	454	48.9	5.27	0.417	7.98344e-25
348688710	hypothetical protein PHYSODRAFT_477401 [Phytophthora sojae]	175.92	0.1571	1	4	7	43	350	39.4	6.02	0.582	1.70934e-06
348688657	hypothetical protein PHYSODRAFT_294028 [Phytophthora sojae]	64.99	0.0974	2	3	3	8	390	43	8.91	0.688	0.0111589
348688629	hypothetical protein PHYSODRAFT_343844 [Phytophthora sojae]	615.35	0.3854	1	8	16	56	506	54.9	7.64	0.69	1.66632e-06
348688366	hypothetical protein PHYSODRAFT_353487 [Phytophthora sojae]	78.39	0.1768	1	2	4	9	311	34.1	6.47	1.46	0.00782719
348687786	hypothetical protein PHYSODRAFT_261542 [Phytophthora sojae]	44.94	0.1279	1	2	5	8	469	52.2	8.91	1.456	0.0476939
348687768	hypothetical protein PHYSODRAFT_293395 [Phytophthora sojae]	1882.64	0.46	2	10	24	199	763	81.7	6.16	0.508	2.67133e-22
348687704	hypothetical protein PHYSODRAFT_554034 [Phytophthora sojae]	3261.99	0.4509	1	11	37	355	1058	115.4	5.48	0.679	6.98178e-23
348687452	hypothetical protein PHYSODRAFT_284079 [Phytophthora sojae]	234.37	0.5152	2	5	5	39	66	7.6	9.45	0.603	1.44543e-16
348687330	hypothetical protein PHYSODRAFT_284057 [Phytophthora sojae]	285.89	0.3805	2	3	8	40	205	23.2	4.96	0.632	0.000197191
348687321	hypothetical protein PHYSODRAFT_471713 [Phytophthora sojae]	3422.85	0.3533	1	7	28	337	767	84.9	6.05	0.545	6.96682e-25
348686055	hypothetical protein PHYSODRAFT_354100 [Phytophthora sojae]	1712.57	0.6557	1	6	22	203	427	47.8	6.89	0.584	2.41786e-18
348685637	hypothetical protein PHYSODRAFT_326460 [Phytophthora sojae]	106.57	0.0662	1	2	2	6	408	47	6.39	1.457	0.0028146
348684607	hypothetical protein PHYSODRAFT_344705 [Phytophthora sojae]	6204.52	0.5476	6	2	37	538	798	86.5	6.23	0.612	5.09525e-05
348684537	hypothetical protein PHYSODRAFT_344687 [Phytophthora sojae]	623.76	0.3696	3	4	14	60	533	59	6.07	0.568	9.52804e-06
348684415	hypothetical protein PHYSODRAFT_284882 [Phytophthora sojae]	1133.53	0.4792	1	3	9	80	192	21.5	11.24	1.46	3.71578e-09
348684155	hypothetical protein PHYSODRAFT_478148 [Phytophthora sojae]	1581.43	0.1983	8	5	62	185	4090	443.4	6.01	0.697	8.77697e-06
348684075	hypothetical protein PHYSODRAFT_349787 [Phytophthora sojae]	382.7	0.3767	2	11	11	40	292	31	5.92	0.65	1.21656e-11
348684064	hypothetical protein PHYSODRAFT_485399 [Phytophthora sojae]	1482.15	0.4656	2	7	19	172	421	46.8	5.83	0.487	6.6985e-29
348683932	hypothetical protein PHYSODRAFT_485543 [Phytophthora sojae]	66.47	0.0668	2	4	4	7	674	73.3	7.14	1.465	0.00277928
348683892	hypothetical protein PHYSODRAFT_353864 [Phytophthora sojae]	1444.28	0.3696	1	5	11	101	368	40.1	5.47	0.691	8.22905e-11
348683864	hypothetical protein PHYSODRAFT_353859 [Phytophthora sojae]	89.88	0.12	3	4	4	17	200	22.1	7.18	0.554	8.5042e-10
348683826	pyrophosphatase [Phytophthora sojae]	2104.9	0.2757	2	8	18	144	740	77.4	5.76	1.529	1.19203e-17
348683825	putative dehydratase [Phytophthora sojae]	93.61	0.2675	2	8	9	15	385	42.3	6.67	0.655	2.58711e-07
348683824	hypothetical protein PHYSODRAFT_482943 [Phytophthora sojae]	53.14	0.1486	1	3	4	5	370	40.5	7.85	1.517	0.00224286
348683278	hypothetical protein PHYSODRAFT_310652 [Phytophthora sojae]	183.03	0.1197	2	2	2	16	117	13.3	10.89	1.444	3.39236e-08
348683248	hypothetical protein PHYSODRAFT_349622 [Phytophthora sojae]	140.47	0.1538	2	7	7	26	390	43.4	6.47	0.678	5.76388e-11
348683217	hypothetical protein PHYSODRAFT_358973 [Phytophthora sojae]	498.95	0.2946	1	3	6	31	336	36.3	7.33	0.515	7.46149e-07
348683032	hypothetical protein PHYSODRAFT_253833 [Phytophthora sojae]	578.87	0.2296	2	5	5	36	318	35.5	5.47	0.608	1.37987e-10
348683007	hypothetical protein PHYSODRAFT_284659 [Phytophthora sojae]	153.35	0.3387	2	5	16	42	496	57.5	7.18	0.67	1.08166e-07
348681957	hypothetical protein PHYSODRAFT_329682 [Phytophthora sojae]	79.41	0.1928	2	3	3	7	249	28.1	6.23	1.41	0.0110862
348681440	hypothetical protein PHYSODRAFT_285579 [Phytophthora sojae]	10870.7	0.6	1	4	15	880	340	36.3	6.54	0.643	6.41576e-19
348681277	hypothetical protein PHYSODRAFT_557322 [Phytophthora sojae]	244.7	0.2785	3	12	12	28	596	63.4	5.9	0.697	2.44361e-08
348679829	putative lectin [Phytophthora sojae]	199.29	0.3504	4	2	2	4	137	15.1	7.02	3.333	0.0179901
348679629	putative aldehyde reductase [Phytophthora sojae]	337.75	0.1877	1	4	4	26	277	30.4	6.04	0.641	1.6503e-07
348679595	proton pump, proton transport [Phytophthora sojae]	146.8	0.0733	2	5	5	15	873	99.1	5.9	1.536	4.36733e-08
348679431	hypothetical protein PHYSODRAFT_557078 [Phytophthora sojae]	169.42	0.1538	2	7	7	12	800	88.7	7.66	1.638	6.71452e-06
348678478	hypothetical protein PHYSODRAFT_559240 [Phytophthora sojae]	31.98	0.1686	2	2	5	14	522	58.4	8.68	1.67	0.0457948
348678388	ABC transporter ABCA1 lipid exporter family [Phytophthora sojae]	42.72	0.0223	1	2	5	8	1929	211.9	5.38	1.737	0.0127491
348678066	putative glycosyl hydrolase family 30 protein [Phytophthora sojae]	173.66	0.0561	1	3	5	36	588	64	4.45	2.094	0.000222551
348677854	hypothetical protein PHYSODRAFT_285961 [Phytophthora sojae]	44.87	0.102	2	4	4	7	304	33.7	9.73	1.775	0.000143653
348677732	hypothetical protein PHYSODRAFT_351217 [Phytophthora sojae]	88.3	0.0888	2	4	5	16	507	56.1	7.43	0.594	5.42964e-06
348677650	hypothetical protein PHYSODRAFT_264166 [Phytophthora sojae]	204.27	0.0743	2	3	3	12	525	57.5	8.24	0.641	0.000504537
348677381	hypothetical protein PHYSODRAFT_354553 [Phytophthora sojae]	543.44	0.5174	1	2	15	74	317	34.9	5.71	0.628	0.000364197
348677176	hypothetical protein PHYSODRAFT_544745 [Phytophthora sojae]	68.45	0.087	8	4	4	9	586	65.9	5.54	1.851	0.00976433
348677150	hypothetical protein PHYSODRAFT_503916 [Phytophthora sojae]	3413.01	0.5285	2	6	13	245	333	35.9	6.95	0.659	2.59017e-19
348676929	hypothetical protein PHYSODRAFT_559636 [Phytophthora sojae]	428.03	0.1673	1	3	7	42	538	58.9	5.47	0.362	2.63753e-07
348676390	hypothetical protein PHYSODRAFT_286458 [Phytophthora sojae]	377.27	0.314	1	4	7	33	328	36.1	9.7	1.575	4.94471e-05
348675955	hypothetical protein PHYSODRAFT_354820 [Phytophthora sojae]	83.09	0.2585	3	2	2	5	147	16.4	5.86	1.406	0.00363767
348675944	hypothetical protein PHYSODRAFT_286379 [Phytophthora sojae]	36.78	0.1644	1	2	3	18	146	16.5	4.93	0.584	3.26598e-05
348675844	hypothetical protein PHYSODRAFT_561378 [Phytophthora sojae]	51.65	0.0384	3	4	4	7	1069	119.3	5.62	1.416	0.000131671
348675840	hypothetical protein PHYSODRAFT_260724 [Phytophthora sojae]	811.8	0.4318	2	3	11	51	403	43.1	5.99	0.545	0.000377745
348675829	hypothetical protein PHYSODRAFT_302104 [Phytophthora sojae]	174.08	0.152	4	10	10	23	888	98.1	7.3	1.474	8.16478e-09
348675783	hypothetical protein PHYSODRAFT_333832 [Phytophthora sojae]	56.18	0.2359	2	5	5	7	195	22.2	8.69	1.562	0.00280558
348675725	hypothetical protein PHYSODRAFT_346620 [Phytophthora sojae]	1210.74	0.2552	9	2	18	80	964	105.7	5.57	1.998	3.45206e-07
348675658	hypothetical protein PHYSODRAFT_286325 [Phytophthora sojae]	2871.9	0.3373	4	2	8	133	335	35.3	6.68	0.401	3.36499e-10
348674156	putative exo-1,3-beta-glucanase [Phytophthora sojae]	561.21	0.1334	1	3	6	40	697	77.6	5.59	1.533	0.000804262
348673952	hypothetical protein PHYSODRAFT_286691 [Phytophthora sojae]	987.6	0.3974	25	4	5	93	151	16.9	5.86	0.51	2.70667e-22
348673781	hypothetical protein PHYSODRAFT_354996 [Phytophthora sojae]	224.06	0.3121	3	2	10	33	298	33.2	9.82	1.743	0.00240486
348673684	hypothetical protein PHYSODRAFT_562177 [Phytophthora sojae]	26.15	0.4198	2	4	4	8	162	18.6	7.43	0.594	0.00139806
348673004	hypothetical protein PHYSODRAFT_354913 [Phytophthora sojae]	2056.47	0.3415	1	4	8	157	325	34.2	6.27	0.677	1.02198e-18
348673003	hypothetical protein PHYSODRAFT_354912 [Phytophthora sojae]	4802.55	0.3959	1	3	12	245	341	36.4	8.37	0.66	4.21795e-10
348672789	hypothetical protein PHYSODRAFT_548252 [Phytophthora sojae]	411.3	0.1084	1	7	15	51	1144	126.8	6.1	0.583	3.85808e-12
348672383	hypothetical protein PHYSODRAFT_286936 [Phytophthora sojae]	840.29	0.2699	2	3	9	87	352	38.6	5.38	0.523	3.3723e-05
348672301	hypothetical protein PHYSODRAFT_547952 [Phytophthora sojae]	31.89	0.0413	1	3	3	3	654	71.8	6.23	1.424	0.00545297
348672012	elicitin [Phytophthora sojae]	57.2	0.232	3	2	2	26	194	19.1	3.93	3.329	1.14964e-15
348671618	hypothetical protein PHYSODRAFT_435859 [Phytophthora sojae]	226.14	0.4565	2	3	3	15	92	10.7	5.27	0.533	2.38569e-06
348671617	putative endo-1,3-beta-glucanase [Phytophthora sojae]	43.43	0.0351	1	4	4	5	1026	112.4	5.2	1.527	0.010163
348671348	hypothetical protein PHYSODRAFT_287246 [Phytophthora sojae]	130.91	0.2248	2	2	2	11	129	14.8	9.28	1.85	6.63324e-05
348671280	hypothetical protein PHYSODRAFT_520447 [Phytophthora sojae]	467.65	0.4628	4	5	9	119	296	31.8	5.62	0.664	7.32293e-25
348670901	hypothetical protein PHYSODRAFT_520792 [Phytophthora sojae]	516.22	0.1263	2	3	5	35	372	41.4	7.64	0.627	3.60406e-08
348670499	hypothetical protein PHYSODRAFT_564545 [Phytophthora sojae]	36.71	0.0508	2	2	2	5	374	40.9	5.15	1.572	0.0226379
348670494	hypothetical protein PHYSODRAFT_318600 [Phytophthora sojae]	289.84	0.1032	2	5	6	42	678	74.7	4.44	1.54	6.12984e-12
348670337	hypothetical protein PHYSODRAFT_564447 [Phytophthora sojae]	454.4	0.3552	1	3	14	68	473	50.6	6.48	0.549	2.15653e-05
348670028	putative carboxylase [Phytophthora sojae]	3488.1	0.3835	2	16	34	300	1176	128.2	6.3	0.521	1.78184e-45
348670008	hypothetical protein PHYSODRAFT_347790 [Phytophthora sojae]	117.66	0.1084	1	2	9	18	1079	123.6	8.98	1.42	0.0360223
348669879	hypothetical protein PHYSODRAFT_258871 [Phytophthora sojae]	186.66	0.2013	3	6	6	17	477	53.4	9.47	1.528	5.19233e-07
348669733	pleiotropic drug resistance protein ABC superfamily [Phytophthora sojae]	143.92	0.089	57	2	10	19	1348	150	5.99	2.218	0.00918006
348669512	phosphoglycerate kinase [Phytophthora sojae]	2326.27	0.5169	2	14	18	159	414	43.6	6.67	0.52	3.50034e-28
348668898	hypothetical protein PHYSODRAFT_564655 [Phytophthora sojae]	672.77	0.2859	1	4	24	96	1032	116.1	6.68	0.56	2.29031e-07
348667991	hypothetical protein PHYSODRAFT_526336 [Phytophthora sojae]	292.32	0.251	1	5	5	16	247	28.4	5.86	0.594	3.18567e-07
348667785	hypothetical protein PHYSODRAFT_565503 [Phytophthora sojae]	83.84	0.1198	3	4	4	6	409	46	5.62	1.585	0.0011085
348667665	hypothetical protein PHYSODRAFT_340572 [Phytophthora sojae]	209.31	0.3139	2	8	8	21	411	42.8	8.84	1.402	7.65682e-07
348667135	hypothetical protein PHYSODRAFT_530509 [Phytophthora sojae]	453.3	0.4621	3	13	13	61	422	45.2	5.47	0.389	3.48656e-20
348666811	hypothetical protein PHYSODRAFT_565653 [Phytophthora sojae]	489.18	0.2254	3	7	7	32	448	50.1	6.67	1.534	4.2327e-11
348666456	hypothetical protein PHYSODRAFT_341553 [Phytophthora sojae]	158.23	0.1026	1	2	2	8	390	43	7.33	0.64	0.000240264
348666294	hypothetical protein PHYSODRAFT_289076 [Phytophthora sojae]	137.01	0.3596	1	3	9	23	406	46.2	6.47	0.49	0.00143001
348664988	hypothetical protein PHYSODRAFT_356224 [Phytophthora sojae]	38.86	0.1209	3	2	2	5	182	20.8	9.19	1.585	0.00401923
348664576	hypothetical protein PHYSODRAFT_343277 [Phytophthora sojae]	6451.01	0.5089	7	13	38	438	900	98.3	6.38	0.342	5.29214e-51
347978988	40S ribosomal protein S2 [Plasmopara viticola]	887.28	0.5168	1	3	9	93	149	16	9.86	1.408	1.5826e-14
332985070	enolase, partial [Phytophthora capsici]	4326	0.8867	7	2	7	263	150	16	5.95	0.481	7.13036e-37
262112524	glucokinase, putative [Phytophthora infestans T30-4]	163.52	0.4063	2	3	6	31	224	24.2	4.93	0.506	3.13064e-06
262111992	fumarate hydratase, mitochondrial precursor [Phytophthora infestans T30-4]	413.05	0.3658	1	3	14	68	473	50.7	6.48	0.393	0.00485892
262111960	long-chain-fatty-acid-CoA ligase, putative [Phytophthora infestans T30-4]	65.19	0.0826	1	2	5	9	666	72.9	6.11	1.627	0.0387227
262111868	pyruvate carboxylase, putative [Phytophthora infestans T30-4]	536	0.3645	1	2	5	48	203	21.8	5.16	0.619	2.29634e-16
262111867	pyruvate carboxylase, mitochondrial precursor [Phytophthora infestans T30-4]	1883.09	0.3775	1	5	20	159	657	72	9.04	0.52	3.16441e-08
262111860	enoyl-CoA hydratase/isomerase family, putative [Phytophthora infestans T30-4]	63.41	0.0967	2	2	2	5	269	29.8	7.93	1.782	0.03566
262111277	D-lactate dehydrogenase, putative [Phytophthora infestans T30-4]	1186.9	0.1829	1	2	8	84	492	52.7	5.53	0.645	0.026868
262111232	Non-selective Cation Channel-2 (NSCC2) Family [Phytophthora infestans T30-4]	72.39	0.1131	2	4	4	7	336	38.9	4.75	1.47	0.000383256
262111199	conserved hypothetical protein [Phytophthora infestans T30-4]	330.9	0.259	2	4	7	25	251	27.1	6.16	0.585	0.00244981
262111123	argininosuccinate synthase [Phytophthora infestans T30-4]	736.14	0.3355	2	2	13	110	459	51.1	6.13	0.479	0.000103748
262110913	glycine amidinotransferase, mitochondrial precursor [Phytophthora infestans T30-4]	502.48	0.3015	1	2	8	31	398	45.7	6.62	0.568	0.000442656
262110397	glutaredoxin [Phytophthora infestans T30-4]	49.94	0.2885	2	3	3	9	104	11	5.38	0.692	0.0179468
262109966	protein transporter Sec61 subunit alpha, putative [Phytophthora infestans T30-4]	611.82	0.3165	3	12	12	38	474	52.4	8.84	1.513	4.24476e-14
262109962	alkaline phosphatase, putative [Phytophthora infestans T30-4]	181.93	0.1216	4	4	4	11	510	56	4.96	1.758	0.000132635
262109936	dolichyl-diphosphooligosaccharide-protein glycosyltransferase subunit [Phytophthora infestans T30-4]	111.93	0.1702	1	3	6	10	470	52.4	8.94	1.558	0.000667843
262109887	succinate dehydrogenase flavoprotein subunit, mitochondrial precursor [Phytophthora infestans T30-4]	870.42	0.3312	2	3	16	72	625	68.3	5.85	0.611	5.43533e-06
262109829	endoribonuclease L-PSP, putative [Phytophthora infestans T30-4]	239.72	0.1313	1	2	4	20	160	16.6	5.52	0.614	0.00475561
262109798	acetate kinase [Phytophthora infestans T30-4]	206.96	0.1028	1	4	6	18	428	45.8	6.76	0.558	2.51599e-05
262109621	sulfite reductase [NADPH] subunit beta, putative [Phytophthora infestans T30-4]	597.61	0.1284	2	5	16	60	1503	167.4	5.34	0.606	1.06392e-06
262108963	glucosylceramidase, putative [Phytophthora infestans T30-4]	211.9	0.0581	6	2	4	42	516	57	4.72	3.066	8.83014e-11
262108863	argininosuccinate lyase [Phytophthora infestans T30-4]	753.22	0.2755	2	10	10	58	461	50.8	5.9	0.662	2.22767e-17
262108642	zinc finger CDGSH domain-containing protein 1 [Phytophthora infestans T30-4]	45.31	0.2164	2	2	2	9	134	15.2	9.64	1.611	0.000571051
262108121	pyruvate, phosphate dikinase, putative [Phytophthora infestans T30-4]	3850.83	0.3478	4	2	27	298	900	98.3	5.8	0.236	2.39362e-12
262107807	lectin, putative [Phytophthora infestans T30-4]	47.18	0.1301	2	3	3	5	415	46.6	6.28	1.696	0.00665739
262107481	pre-mRNA-splicing factor SF2 [Phytophthora infestans T30-4]	32.42	0.0505	3	2	2	2	297	33.9	8.56	0.597	0.00103281
262107467	conserved hypothetical protein [Phytophthora infestans T30-4]	133.15	0.3056	2	2	2	5	72	7.7	5.06	0.549	0.0251414
262107418	elongation of very long chain fatty acids protein, putative [Phytophthora infestans T30-4]	181.1	0.0935	2	2	2	14	278	32.1	8.88	2.307	2.76029e-09
262106782	superoxide dismutase 2 [Phytophthora infestans T30-4]	111.76	0.2065	3	3	3	12	155	15.7	5.9	0.561	0.000193041
262106687	cytochrome P450, putative [Phytophthora infestans T30-4]	90.01	0.1031	1	3	4	6	582	65.7	6.49	1.968	0.000802993
262106295	ketol-acid reductoisomerase [Phytophthora infestans T30-4]	2328.4	0.3379	3	18	18	245	515	56.5	6.43	0.672	7.05657e-58
262106006	60S ribosomal protein L15-1 [Phytophthora infestans T30-4]	315.61	0.3495	2	8	8	98	206	24.5	11.66	1.568	1.32071e-23
262105919	3-ketodihydrosphingosine reductase, putative [Phytophthora infestans T30-4]	55.76	0.2917	2	6	6	7	336	36.2	8.57	1.454	0.00453864
262105863	aldo/keto reductase family [Phytophthora infestans T30-4]	153.38	0.0939	1	2	2	5	277	31	6.37	0.675	0.0359337
262105742	acyl-CoA dehydrogenase, putative [Phytophthora infestans T30-4]	220.43	0.1715	1	4	10	24	764	83.1	8.44	1.694	5.15598e-05
262105739	cyclopropane-fatty-acyl-phospholipid synthase [Phytophthora infestans T30-4]	328.11	0.3854	1	4	16	46	410	46.9	8.95	1.646	5.5737e-05
262104765	phosphate acetyltransferase [Phytophthora infestans T30-4]	746.92	0.2451	1	3	14	93	771	84.2	6.96	0.609	2.68301e-11
262104643	NmrA-like family protein, putative [Phytophthora infestans T30-4]	278.15	0.2561	1	4	5	22	246	27	5.35	0.579	0.00210567
262104624	glutamyl-tRNA synthetase, putative [Phytophthora infestans T30-4]	273.31	0.1783	2	5	16	44	903	100.7	9.14	0.649	5.37372e-07
262104423	conserved hypothetical protein [Phytophthora infestans T30-4]	336.6	0.3954	2	8	8	33	263	29.3	8.28	0.681	3.2899e-09
262104367	NADH-ubiquinone oxidoreductase, putative [Phytophthora infestans T30-4]	102.7	0.1354	3	3	3	7	480	54	8.65	1.416	0.0163126
262103650	fructose 1,6 bisphosphatase [Phytophthora infestans T30-4]	557.51	0.4024	3	4	10	65	333	36.4	5.55	0.606	1.13002e-08
262103560	triosephosphate isomerase/glyceraldehyde-3-phosphate dehydrogenase, putative [Phytophthora infestans T30-4]	10610	0.5959	4	3	14	878	339	36.1	6.29	0.525	8.44923e-23
262103226	succinate semialdehyde dehydrogenase, mitochondrial precursor [Phytophthora infestans T30-4]	541.24	0.2505	1	2	8	31	507	54.1	7.53	0.68	0.000272284
262102846	conserved hypothetical protein [Phytophthora infestans T30-4]	173.89	0.0535	2	2	2	16	355	38.7	6.71	1.701	8.29641e-08
262102812	malate dehydrogenase, mitochondrial precursor [Phytophthora infestans T30-4]	3350.55	0.4478	4	4	10	151	335	35.4	6.86	0.533	2.65567e-18
262102598	conserved hypothetical protein [Phytophthora infestans T30-4]	210.73	0.288	2	4	4	26	184	19.9	9.94	1.782	5.62887e-11
262102403	electron transfer flavoprotein subunit alpha, mitochondrial precursor [Phytophthora infestans T30-4]	482.88	0.3119	2	4	7	47	311	31.8	5.52	0.643	4.12384e-11
262102276	cysteine synthase [Phytophthora infestans T30-4]	4452.89	0.3519	1	2	10	239	341	36.4	6.8	0.613	6.25834e-08
262102113	conserved hypothetical protein [Phytophthora infestans T30-4]	737.59	0.4181	1	3	8	62	177	20.1	7.33	0.607	5.99371e-08
262102109	eukaryotic translation initiation factor 3, putative [Phytophthora infestans T30-4]	49.26	0.0802	1	2	4	8	449	50.9	8.18	0.648	0.0211882
262101719	threonyl-tRNA synthetase [Phytophthora infestans T30-4]	360.46	0.2298	1	2	17	71	744	83.8	6.93	1.64	6.56137e-05
262101165	lectin, putative [Phytophthora infestans T30-4]	64.63	0.1274	2	3	3	4	416	46.8	7.8	1.425	0.00719271
262101058	metalloprotease family M17, putative [Phytophthora infestans T30-4]	116.67	0.1236	2	6	6	7	534	56.5	6.49	0.56	0.000807591
262100869	glu/Leu/Phe/Val dehydrogenase family, putative [Phytophthora infestans T30-4]	698.16	0.2968	2	5	25	103	1031	115.8	6.47	0.474	5.93165e-10
262100443	glutathione S-transferase, putative [Phytophthora infestans T30-4]	22.69	0.0957	3	3	3	4	188	20.8	7.33	1.41	0.00495828
262100355	5-methlytetrahydropteroyltriglutamate-homocysteine methyltransferease [Phytophthora infestans T30-4]	3594.39	0.3781	2	7	28	320	767	84.9	6.11	0.669	3.5509e-13
262100267	mannitol dehydrogenase, putative [Phytophthora infestans T30-4]	1231.76	0.4051	4	12	12	97	353	38.1	6.55	0.679	9.56434e-19
262100233	conserved hypothetical protein [Phytophthora infestans T30-4]	49.99	0.0794	1	3	3	3	428	45.5	5.43	0.631	0.00473043
262100029	plasma membrane H+-ATPase, putative [Phytophthora infestans T30-4]	984.86	0.2497	9	3	19	79	965	105.9	5.53	1.881	4.68639e-06
262099848	conserved hypothetical protein [Phytophthora infestans T30-4]	296.2	0.5227	1	5	5	35	88	9.6	8.31	0.581	9.65225e-09
262099516	estradiol 17-beta-dehydrogenase, putative [Phytophthora infestans T30-4]	88.9	0.2287	1	3	6	14	328	36	9.63	1.529	0.0064203
262099290	phosphoenolpyruvate carboxykinase [Phytophthora infestans T30-4]	428.76	0.3546	1	2	12	56	533	59.2	5.97	0.663	0.000818086
262099101	pre-mRNA-processing-splicing factor 8 [Phytophthora infestans T30-4]	68.95	0.0134	3	2	2	3	2320	271.1	8.35	1.791	0.00670935
262099089	succinate dehydrogenase iron-sulfur protein, mitochondrial precursor [Phytophthora infestans T30-4]	130.2	0.3321	3	6	6	18	271	31.1	8.43	0.692	9.97965e-06
262099080	aldehyde dehydrogenase, mitochondrial precursor [Phytophthora infestans T30-4]	3827.32	0.6705	2	9	24	289	525	56.6	5.72	1.663	3.70808e-19
262098991	endoplasmic reticulum-Golgi intermediate compartment protein, putative [Phytophthora infestans T30-4]	70.27	0.1069	2	3	3	5	393	43.7	6.73	1.739	0.003589
262098869	conserved hypothetical protein [Phytophthora infestans T30-4]	24.48	0.0739	1	6	9	16	988	108.4	6.23	1.424	7.90223e-06
262098739	electron transfer flavoprotein subunit beta [Phytophthora infestans T30-4]	960.46	0.3785	1	11	11	95	251	27	7.9	0.553	4.7974e-31
262098735	alcohol dehydrogenase, putative [Phytophthora infestans T30-4]	256.83	0.2489	1	2	11	49	454	49.4	7.59	0.672	3.07027e-07
262098611	glucan 1,3-beta-glucosidase, putative [Phytophthora infestans T30-4]	156.83	0.0612	2	2	3	12	621	70.2	6.15	1.532	0.0107899
262098605	phosphoenolpyruvate carboxykinase [Phytophthora infestans T30-4]	1098.43	0.413	5	5	16	151	569	63	6.96	0.384	6.83721e-24
262098159	12-oxophytodienoate reductase, putative [Phytophthora infestans T30-4]	2248.81	0.1974	2	2	5	97	304	33.6	6.25	0.671	3.68986e-17
262097763	glucan 1,3-beta-glucosidase, putative [Phytophthora infestans T30-4]	774.2	0.1513	2	2	5	48	694	77.5	6.61	1.512	4.63256e-07
262097641	conserved hypothetical protein [Phytophthora infestans T30-4]	33.44	0.1881	2	2	2	7	101	11.3	4.98	0.495	3.92667e-05
262097548	60S ribosomal protein L19-1 [Phytophthora infestans T30-4]	81.3	0.227	2	5	5	34	185	21.9	11.49	1.825	9.20599e-17
262097505	deoxyhypusine hydroxylase, putative [Phytophthora infestans T30-4]	159.76	0.0581	2	2	2	5	310	34.3	4.86	1.438	0.0423731
262097378	phosphoglycerate kinase [Phytophthora infestans T30-4]	872.85	0.4256	1	4	8	84	242	25.2	4.96	0.445	2.47227e-17
262097374	pyruvate kinase [Phytophthora infestans T30-4]	621.84	0.2103	3	3	8	57	466	50.8	6.74	0.637	5.95882e-09
262096965	conserved hypothetical protein [Phytophthora infestans T30-4]	61.94	0.1095	1	2	2	4	283	31.2	5.88	0.573	0.00344092
262096670	conserved hypothetical protein [Phytophthora infestans T30-4]	181.63	0.216	1	3	9	24	463	52.4	8.25	1.78	0.00147093
262096466	conserved hypothetical protein [Phytophthora infestans T30-4]	57.61	0.0629	3	3	3	10	668	72.3	7.97	1.835	0.0101638
262096097	ATP-binding Cassette (ABC) Superfamily [Phytophthora infestans T30-4]	301.01	0.0571	8	3	11	33	1945	213	5.33	1.667	0.0105582
262095673	hypothetical protein PITG_19772 [Phytophthora infestans T30-4]	168.09	0.275	2	2	2	13	80	9.1	7.43	1.415	0.00678191
262095198	S-formylglutathione hydrolase, putative [Phytophthora infestans T30-4]	233.51	0.2518	2	5	5	13	282	31.3	6.21	0.638	7.01858e-05
254576457	NADH dehydrogenase subunit I, partial (mitochondrion) [Phytophthora sp. CCH-2009b]	72.47	0.123	91	2	2	3	252	27.8	5.41	1.675	0.0148528
