# Supplementary material for: Insights into the adaptive response of the plant-pathogenic oomycete Phytophthora capsici to the fungicide flumorph
Source: Sci Rep. 2016 Apr 6;6:24103. doi: 10.1038/srep24103 (PMC4822174; doi:10.1038/srep24103)
Supplement: Supplementary Table S4 [file srep24103-s5.xls]

## Sheet: Table S4
Insights into the adaptive response of the plant-pathogenic
oomycete Phytophthora capsici to the fungicide flumorph
Zhili Pang, Lei Chen, and Xili Liu
Table S4 List of differently expressed proteins in Phytophthora capsici isolate S2-838 in the presence or absence of flumorph
Accession	Description	Score	Coverage	# Proteins	# Unique Peptides	# Peptides	# PSMs	# AAs	MW [kDa]	calc. pI	Fold change	P value
348690729	hypothetical protein PHYSODRAFT_323907 [Phytophthora sojae]	44.21	0.2125	5	2	2	6	80	9.7	10.1	0.728	0.00850647
348684786	hypothetical protein PHYSODRAFT_284942 [Phytophthora sojae]	554.26	0.2143	1	3	5	82	308	34	5.4	1.209	3.32184e-12
348684112	hypothetical protein PHYSODRAFT_353893 [Phytophthora sojae]	358.02	0.4656	1	5	10	41	305	32.1	7.99	1.202	0.0209036
348683278	hypothetical protein PHYSODRAFT_310652 [Phytophthora sojae]	183.03	0.1197	2	2	2	16	117	13.3	10.89	1.326	3.82346e-06
348681680	hypothetical protein PHYSODRAFT_488160 [Phytophthora sojae]	111.92	0.1069	2	2	2	4	290	31.3	9.35	1.204	0.0204341
348680416	hypothetical protein PHYSODRAFT_285389 [Phytophthora sojae]	763.46	0.2641	2	2	6	65	284	30.2	7.69	1.336	0.000297693
348678478	hypothetical protein PHYSODRAFT_559240 [Phytophthora sojae]	31.98	0.1686	2	2	5	14	522	58.4	8.68	1.384	0.035527
348676284	hypothetical protein PHYSODRAFT_545625 [Phytophthora sojae]	2327.42	0.5579	1	4	22	179	466	51.9	6.15	1.29	0.00878305
348673576	hypothetical protein PHYSODRAFT_286607 [Phytophthora sojae]	434.21	0.487	2	4	10	84	154	17.4	9.55	1.296	0.00130145
348672789	hypothetical protein PHYSODRAFT_548252 [Phytophthora sojae]	411.3	0.1084	1	7	15	51	1144	126.8	6.1	0.786	2.01826e-05
348668951	pleiotropic drug resistance protein ABC superfamily [Phytophthora sojae]	42.49	0.0741	29	5	9	12	1376	153.7	5.95	1.506	0.00783846
348668069	hypothetical protein PHYSODRAFT_565047 [Phytophthora sojae]	59.6	0.0775	1	2	5	9	1251	137.6	6.43	1.221	0.0263314
347978988	40S ribosomal protein S2 [Plasmopara viticola]	887.28	0.5168	1	3	9	93	149	16	9.86	1.251	2.17899e-09
325180357	unknown putative [Albugo laibachii Nc14]	1041.39	0.1733	1	2	12	92	750	79.1	5.53	1.28	0.0161352
262111860	enoyl-CoA hydratase/isomerase family, putative [Phytophthora infestans T30-4]	63.41	0.0967	2	2	2	5	269	29.8	7.93	1.217	0.0254053
262111123	argininosuccinate synthase [Phytophthora infestans T30-4]	736.14	0.3355	2	2	13	110	459	51.1	6.13	0.799	0.00192868
262110728	pyruvate dehydrogenase E1 component subunit beta [Phytophthora infestans T30-4]	1818.35	0.1838	2	2	6	106	359	39.3	5.31	0.787	3.14449e-05
262107894	60S ribosomal protein L7a-2 [Phytophthora infestans T30-4]	911.71	0.4905	1	3	14	163	263	29.6	10.43	1.206	4.1274e-06
262107701	pyruvate dehydrogenase E1 component subunit alpha [Phytophthora infestans T30-4]	999.21	0.1965	2	5	10	96	402	44.4	8.12	1.245	1.09211e-05
262104108	alcohol dehydrogenase, putative [Phytophthora infestans T30-4]	119.07	0.1717	3	2	4	23	332	35.6	7.14	1.459	0.00744023
262102979	lipase, putative [Phytophthora infestans T30-4]	380.98	0.1643	1	2	5	33	426	47.3	5.3	1.283	0.000756744
262102562	2,4-dienoyl-CoA reductase, mitochondrial precursor [Phytophthora infestans T30-4]	408.72	0.2866	5	7	7	31	307	32.4	9.07	1.221	4.92916e-09
262101910	ATP-binding Cassette (ABC) Superfamily [Phytophthora infestans T30-4]	75.86	0.0635	19	3	7	10	1481	164.9	5.69	1.201	0.0420406
262099974	proteasome subunit alpha type-7, threonine protease family T01A, putative [Phytophthora infestans T30-4]	399.96	0.3984	1	2	6	40	246	26.8	6.6	1.47	0.000670905
262099290	phosphoenolpyruvate carboxykinase [Phytophthora infestans T30-4]	428.76	0.3546	1	2	12	56	533	59.2	5.97	0.781	8.27e-06
262096869	12-oxophytodienoate reductase, putative [Phytophthora infestans T30-4]	24.98	0.0515	1	2	3	5	485	54.2	6.21	1.316	0.0114657
